# Supplementary material for: Identification of α,β-Hydrolase Domain Containing Protein 6 as a Diacylglycerol Lipase in Neuro-2a Cells
Source: Front Mol Neurosci. 2019 Nov 26;12:286. doi: 10.3389/fnmol.2019.00286 (PMC6901982; doi:10.3389/fnmol.2019.00286)
Supplement: Supplementary file 2 [file Table_1.xlsx]

## Sheet: Peptides - DH376-biotin
							Supplementary Table 1 | Peptide lists of LC-MS based chemical proteomics / activity-based proteomics experiments.
																	Normalized abundance								Raw abundance								Spectral counts
							Best identification										Vehicle				DH376				Vehicle				DH376				Vehicle				DH376
Peptide identifier	Ions used in quantitation	Ions	Deconvoluted peptide ions	Deconvoluted charges	Retention time (min)	Neutral mass	Score	Sequence	Modifications	Accession	Description	Max fold change	Highest mean condition	Lowest mean condition	Anova	Maximum CV	20180804_AVE163_1E	20180804_AVE163_1F	20180804_AVE163_1G	20180804_AVE163_1H	20180804_AVE163_2E	20180804_AVE163_2F	20180804_AVE163_2G	20180804_AVE163_2H	20180804_AVE163_1E	20180804_AVE163_1F	20180804_AVE163_1G	20180804_AVE163_1H	20180804_AVE163_2E	20180804_AVE163_2F	20180804_AVE163_2G	20180804_AVE163_2H	20180804_AVE163_1E	20180804_AVE163_1F	20180804_AVE163_1G	20180804_AVE163_1H	20180804_AVE163_2E	20180804_AVE163_2F	20180804_AVE163_2G	20180804_AVE163_2H
34,74_1357,7428n	0	1	#393	3	34.7396	1357.74	8.8018	LKELEESAAIQK		Q8R2Y0	Monoacylglycerol lipase ABHD6 OS=Mus musculus OX=10090 GN=Abhd6 PE=1 SV=1	46.557	DH376	Vehicle	0.00109231	74.7158	16.3972	162.635	278.934	380.736	6310.16	14147.9	9729.32	8860	9.37427	162.635	277.285	498.799	6763.38	16218	13123.6	10312.8	0	0	0	0	1	1	1	1
34,76_1357,7416n	0	1	#2117	2	34.7601	1357.74	8.8018	LKELEESAAIQK		Q8R2Y0	Monoacylglycerol lipase ABHD6 OS=Mus musculus OX=10090 GN=Abhd6 PE=1 SV=1	59.6017	DH376	Vehicle	0.0067601	139.919	0	93.2188	2.65372	280.864	4559.2	6042.92	5399.73	6452.28	0	93.2188	2.63803	367.957	4886.66	6927.1	7283.56	7510.28	0	0	0	0	1	1	1	1
34,32_1032,5233n	0	1	#2299	3	34.3152	1032.52	7.9136	IPHNSFYR		Q8R2Y0	Monoacylglycerol lipase ABHD6 OS=Mus musculus OX=10090 GN=Abhd6 PE=1 SV=1	14.1283	DH376	Vehicle	4.01966e-07	19.3578	357.003	529.688	360.228	420.422	5509.59	6618.03	4996.61	6432.41	204.099	529.688	358.099	550.791	5905.31	7586.35	6739.8	7487.15	0	0	0	0	1	0	0	1
46,71_1040,5996n	1	1	#797	2	46.7059	1040.6	8.4387	VPTQIIWGK		Q8R2Y0	Monoacylglycerol lipase ABHD6 OS=Mus musculus OX=10090 GN=Abhd6 PE=1 SV=1	49.7833	DH376	Vehicle	1.09758e-05	47.7262	102.705	324.062	242.145	401.383	14352.3	13596.9	12106.6	13227	58.7166	324.062	240.714	525.848	15383.2	15586.4	16330.3	15395.9	0	0	0	0	1	1	1	1
45,25_2626,2516n	2	2	#7116,#1219	3.4	45.2533	2626.25	8.2869	SISNSQVEVLENCGHSVVMERPR	[13] Carbamidomethyl C	Q8R2Y0	Monoacylglycerol lipase ABHD6 OS=Mus musculus OX=10090 GN=Abhd6 PE=1 SV=1	116.74	DH376	Vehicle	0.000116831	127.481	84.497	55.0244	25.2278	432.553	17634.1	18044.7	14512.4	19537.9	48.3069	55.0244	25.0787	566.684	18900.6	20685	19575.4	22741.5	0	0	0	0	2	2	2	2
54,25_1463,8350n	0	2	#1378,#9854	2.3	54.251	1463.84	8.5624	VPQQILQGLVDVR		Q8R2Y0	Monoacylglycerol lipase ABHD6 OS=Mus musculus OX=10090 GN=Abhd6 PE=1 SV=1	446.281	DH376	Vehicle	3.49989e-05	98.0993	2.90255	21.703	7.13976	44.1383	9797.32	9368.43	7562.34	7137.27	1.65938	21.703	7.09756	57.8252	10501	10739.2	10200.6	8307.59	0	0	0	0	2	2	2	2
36,62_1328,7031n	0	1	#1838	3	36.6218	1328.7	8.7046	RIHQFVECLK	[8] Carbamidomethyl C	Q8R2Y0	Monoacylglycerol lipase ABHD6 OS=Mus musculus OX=10090 GN=Abhd6 PE=1 SV=1	7.17582	DH376	Vehicle	6.68269e-06	22.9831	644.677	819.106	1120.1	975.632	6265.45	6145.71	5520.38	7610.86	368.561	819.106	1113.48	1278.17	6715.46	7044.93	7446.3	8858.84	0	0	0	0	1	1	1	1
53,25_976,5036n	0	1	#1901	2	53.2454	976.504	8.6718	DMWLSVVK		Q8R2Y0	Monoacylglycerol lipase ABHD6 OS=Mus musculus OX=10090 GN=Abhd6 PE=1 SV=1	10.0785	DH376	Vehicle	0.000253525	68.2388	469.964	378.378	1073.3	237.409	6289.12	5161.61	4842.91	5466.25	268.678	378.378	1066.95	311.027	6740.83	5916.83	6532.48	6362.56	0	0	0	0	1	1	1	1
39,18_1172,6017n	0	2	#2054,#2398	2.3	39.1818	1172.6	8.6825	IHQFVECLK	[7] Carbamidomethyl C	Q8R2Y0	Monoacylglycerol lipase ABHD6 OS=Mus musculus OX=10090 GN=Abhd6 PE=1 SV=1	11.7448	DH376	Vehicle	6.66687e-07	21.244	863.928	640.2	596.926	544.73	7758.92	8332.66	6562.61	8420	493.907	640.2	593.398	713.646	8316.2	9551.86	8852.14	9800.66	0	0	0	0	2	2	2	2
31,39_1135,4960n	0	2	#2183,#2353	2.3	31.3854	1135.5	8.5477	YSLHENMDK		Q8R2Y0	Monoacylglycerol lipase ABHD6 OS=Mus musculus OX=10090 GN=Abhd6 PE=1 SV=1	9.67919	DH376	Vehicle	1.58934e-07	13.8286	872.136	699.716	906.926	701.659	7149.77	7820.69	7141.1	8672.49	498.6	699.716	901.566	919.237	7663.3	8964.98	9632.45	10094.5	0	0	0	0	2	2	2	2
32,07_1116,5633n	0	1	#2215	2	32.0742	1116.56	8.1863	ELEESAAIQK		Q8R2Y0	Monoacylglycerol lipase ABHD6 OS=Mus musculus OX=10090 GN=Abhd6 PE=1 SV=1	7.25431	DH376	Vehicle	0.000506052	52.5144	205.687	373.788	777.118	701.001	3833.31	3501.8	3472.44	4118.88	117.591	373.788	772.525	918.375	4108.63	4014.17	4683.89	4794.27	0	0	0	0	1	1	1	1
57,28_1739,0069n	0	2	#11189,#2266	2.3	57.2782	1739.01	8.5501	FKVPQQILQGLVDVR		Q8R2Y0	Monoacylglycerol lipase ABHD6 OS=Mus musculus OX=10090 GN=Abhd6 PE=1 SV=1	122.456	DH376	Vehicle	0.00469948	68.4129	114.467	106.891	0	86.4796	9280.53	9939.19	6901.35	11575.6	65.4408	106.891	0	113.296	9947.09	11393.5	9309.05	13473.7	0	0	0	0	2	2	2	2
42,95_1934,9016n	2	2	#2859,#3145	3.4	42.9455	1934.9	8.5393	NLHLVCVDMPGHEGTTR	[6] Carbamidomethyl C	Q8R2Y0	Monoacylglycerol lipase ABHD6 OS=Mus musculus OX=10090 GN=Abhd6 PE=1 SV=1	10.4219	DH376	Vehicle	6.82506e-06	25.0139	1000.77	888.226	617.107	1162.11	10420.1	8022.8	8179.29	11607.7	572.141	888.226	613.46	1522.47	11168.5	9196.66	11032.8	13511.1	0	0	0	0	2	2	1	2
47,90_1231,7185n	0	1	#3737	3	47.8997	1231.72	8.6159	KLFLEIVNEK		Q8R2Y0	Monoacylglycerol lipase ABHD6 OS=Mus musculus OX=10090 GN=Abhd6 PE=1 SV=1	43.4053	DH376	Vehicle	0.0077274	94.6073	0	21.6537	79.568	103.477	2273.81	2395.3	1669.14	2546.74	0	21.6537	79.0977	135.564	2437.13	2745.77	2251.47	2964.34	0	0	0	0	1	1	1	1
47,92_1231,7126n	0	1	#2865	2	47.9201	1231.71	8.6159	KLFLEIVNEK		Q8R2Y0	Monoacylglycerol lipase ABHD6 OS=Mus musculus OX=10090 GN=Abhd6 PE=1 SV=1	22.4575	DH376	Vehicle	0.00204185	96.4869	16.0346	155.666	437.402	132.145	4083.24	4950.41	3226.4	4386.48	9.16699	155.666	434.817	173.121	4376.51	5674.73	4352.01	5105.74	0	0	0	0	1	1	1	1
35,19_803,4306n	0	1	#3223	2	35.1901	803.431	8.0403	TLGMQVR		Q8R2Y0	Monoacylglycerol lipase ABHD6 OS=Mus musculus OX=10090 GN=Abhd6 PE=1 SV=1	6.21612	DH376	Vehicle	8.71848e-05	31.4897	329.274	720.591	744.607	682.54	3978.44	3958.54	3307.03	4153.38	188.246	720.591	740.206	894.19	4264.19	4537.74	4460.78	4834.43	0	0	0	0	1	1	0	1
51,81_1103,6183n	0	1	#3314	2	51.8132	1103.62	8.2838	LFLEIVNEK		Q8R2Y0	Monoacylglycerol lipase ABHD6 OS=Mus musculus OX=10090 GN=Abhd6 PE=1 SV=1	169.303	DH376	Vehicle	0.00104595	200	0	0	71.2162	0	3692.28	4043.2	2588.93	1732.7	0	0	70.7953	0	3957.47	4634.79	3492.14	2016.81	0	0	0	0	1	1	1	1
49,43_1570,8166n	0	1	#3394	2	49.4338	1570.82	8.8209	QDQVLDVSGADILAK		Q8R2Y0	Monoacylglycerol lipase ABHD6 OS=Mus musculus OX=10090 GN=Abhd6 PE=1 SV=1	39.6486	DH376	Vehicle	0.00478213	150.655	1.52394	59.6346	402.955	33.1196	5189.48	5636.81	3800.12	5088.19	0.871238	59.6346	400.573	43.3897	5562.21	6461.56	5125.88	5922.52	0	0	0	0	1	1	1	1
48,79_1281,7680n	0	2	#9832,#3921	2.3	48.7859	1281.77	7.9264	IKVPTQIIWGK		Q8R2Y0	Monoacylglycerol lipase ABHD6 OS=Mus musculus OX=10090 GN=Abhd6 PE=1 SV=1	22.3532	DH376	Vehicle	0.000666506	50.9121	258.525	155.844	193.449	84.7381	5300.14	4852.13	4356.92	971.641	147.799	155.844	192.305	111.015	5680.81	5562.08	5876.94	1130.96	0	0	0	0	2	2	2	0
49,17_1359,7171n	0	1	#4252	2	49.1676	1359.72	8.6118	SSLDDLSIVGQVK		Q8R2Y0	Monoacylglycerol lipase ABHD6 OS=Mus musculus OX=10090 GN=Abhd6 PE=1 SV=1	5707.01	DH376	Vehicle	1.09533e-06	200	0	0	0	2.66502	3330.8	4403.76	3610.07	3864.67	0	0	0	3.49142	3570.03	5048.1	4869.54	4498.37	0	0	0	0	1	1	1	1
53,37_1684,8698n	0	1	#5326	3	53.3683	1684.87	7.7146	LIVDFLASVHNTDNK		Q8R2Y0	Monoacylglycerol lipase ABHD6 OS=Mus musculus OX=10090 GN=Abhd6 PE=1 SV=1	15.6897	DH376	Vehicle	0.00107733	110.224	80.6749	77.1318	38.7882	382.322	1947.02	3165.83	1258.21	2711.98	46.1218	77.1318	38.559	500.877	2086.86	3629.05	1697.16	3156.67	0	0	0	0	1	1	1	1
53,39_1684,8477n	0	1	#23326	2	53.3887	1684.85	7.7146	LIVDFLASVHNTDNK		Q8R2Y0	Monoacylglycerol lipase ABHD6 OS=Mus musculus OX=10090 GN=Abhd6 PE=1 SV=1	Infinity	DH376	Vehicle	1.86369e-05	66.3476	0	0	0	0	170.123	364.283	41.1747	236.075	0	0	0	0	182.342	417.583	55.5395	274.784	0	0	0	0	1	1	1	1
26,12_1151,4941n	0	2	#20361,#5491	2.3	26.1221	1151.49	7.667	YSLHENMDK	[7] Oxidation M	Q8R2Y0	Monoacylglycerol lipase ABHD6 OS=Mus musculus OX=10090 GN=Abhd6 PE=1 SV=1	18.798	DH376	Vehicle	0.0263533	87.8558	0	65.5854	222	163.497	2287.43	2073.51	2017.67	2100.86	0	65.5854	220.688	214.197	2451.72	2376.9	2721.59	2445.34	0	0	0	0	2	2	2	2
44,09_1921,7751n	0	1	#6406	3	44.0877	1921.78	8.1531	YAHHEDYQFCYSFR	[10] Carbamidomethyl C	Q8R2Y0	Monoacylglycerol lipase ABHD6 OS=Mus musculus OX=10090 GN=Abhd6 PE=1 SV=1	18.6815	DH376	Vehicle	0.000160194	65.3117	50.513	78.917	150.543	241.27	2900.83	2557.07	1632.33	2647.35	28.8782	78.917	149.654	316.085	3109.17	2931.22	2201.81	3081.44	0	0	0	0	1	1	1	1
44,09_1921,7737n	0	1	#10891	4	44.0877	1921.77	8.1531	YAHHEDYQFCYSFR	[10] Carbamidomethyl C	Q8R2Y0	Monoacylglycerol lipase ABHD6 OS=Mus musculus OX=10090 GN=Abhd6 PE=1 SV=1	79.6286	DH376	Vehicle	3.63541e-05	68.5984	9.50189	9.80418	20.1723	2.65243	930.593	943.352	660.773	820.094	5.43222	9.80418	20.053	3.47492	997.432	1081.38	891.3	954.567	0	0	0	0	1	1	1	1
48,04_992,4976n	0	1	#6768	2	48.043	992.498	6.9061	DMWLSVVK	[2] Oxidation M	Q8R2Y0	Monoacylglycerol lipase ABHD6 OS=Mus musculus OX=10090 GN=Abhd6 PE=1 SV=1	3.35934	DH376	Vehicle	0.00533294	53.5819	218.002	728.654	382.458	837.807	1989.36	1848.9	1576.94	1864.22	124.632	728.654	380.198	1097.6	2132.25	2119.43	2127.1	2169.9	0	0	0	0	0	0	1	0
38,23_1950,9011n	0	2	#11003,#7297	3.4	38.2304	1950.9	7.6495	NLHLVCVDMPGHEGTTR	[6] Carbamidomethyl C|[9] Oxidation M	Q8R2Y0	Monoacylglycerol lipase ABHD6 OS=Mus musculus OX=10090 GN=Abhd6 PE=1 SV=1	21.1069	DH376	Vehicle	0.0001888	67.8356	37.2026	87.8091	133.606	233.303	2571.23	2165.97	2279.62	3366.1	21.2687	87.8091	132.817	305.649	2755.91	2482.89	3074.93	3918.05	0	0	0	0	2	2	2	2
43,54_2642,2391n	0	1	#8764	4	43.5422	2642.24	6.5486	SISNSQVEVLENCGHSVVMERPR	[13] Carbamidomethyl C|[19] Oxidation M	Q8R2Y0	Monoacylglycerol lipase ABHD6 OS=Mus musculus OX=10090 GN=Abhd6 PE=1 SV=1	28.0523	DH376	Vehicle	0.00126379	122.616	16.6148	7.06201	164.697	48.2348	1193.96	1806.85	1421.96	2214.65	9.49865	7.06201	163.724	63.1919	1279.71	2071.22	1918.05	2577.79	0	0	0	0	0	0	0	1
57,02_1148,5472n	0	1	#10567	2	57.0223	1148.55	8.1377	IYYWYWR		Q8R2Y0	Monoacylglycerol lipase ABHD6 OS=Mus musculus OX=10090 GN=Abhd6 PE=1 SV=1	24.3896	DH376	Vehicle	1.21828e-05	43.2511	39.5602	54.7754	29.7118	18.449	960.288	898.242	652.283	964.626	22.6165	54.7754	29.5362	24.1699	1029.26	1029.67	879.848	1122.8	0	0	0	0	1	1	1	1
50,52_1812,9706n	0	1	#18578	3	50.5247	1812.97	7.3777	LIVDFLASVHNTDNKK		Q8R2Y0	Monoacylglycerol lipase ABHD6 OS=Mus musculus OX=10090 GN=Abhd6 PE=1 SV=1	11.7668	DH376	Vehicle	0.0100283	70.9779	2.58989	49.0529	66.2756	89.6074	532.794	716.186	560.991	631.941	1.48064	49.0529	65.8838	117.394	571.061	820.976	756.707	735.562	0	0	0	0	1	1	0	1
50,56_1812,9652n	0	1	#23623	4	50.5583	1812.97	7.0836	LIVDFLASVHNTDNKK		Q8R2Y0	Monoacylglycerol lipase ABHD6 OS=Mus musculus OX=10090 GN=Abhd6 PE=1 SV=1	Infinity	DH376	Vehicle	0.000143741	66.2928	0	0	0	0	201.248	307.176	197.454	17.9817	0	0	0	0	215.703	352.121	266.34	20.9302	0	0	0	0	1	1	0	0
35,67_857,4961n	1	1	#1473	2	35.6741	857.496	8.0276	ESVVVAVR		Q91WC9	Sn1-specific diacylglycerol lipase beta OS=Mus musculus OX=10090 GN=Daglb PE=1 SV=2	4.77163	DH376	Vehicle	2.45875e-06	13.704	1070.55	1258.2	1320.84	1397.01	6966.18	5967.09	4963.17	6184.08	612.035	1258.2	1313.03	1830.22	7466.51	6840.17	6694.69	7198.1	0	0	0	0	1	1	1	1
33,93_1218,4890n	0	1	#1480	2	33.9286	1218.49	8.6225	FGCCSAAQYR	[3] Carbamidomethyl C|[4] Carbamidomethyl C	Q91WC9	Sn1-specific diacylglycerol lipase beta OS=Mus musculus OX=10090 GN=Daglb PE=1 SV=2	28.2401	DH376	Vehicle	0.0155549	119.711	0.589697	40.9694	586.168	270.364	6798.09	6099.15	5302.79	7162.19	0.33713	40.9694	582.704	354.202	7286.35	6991.55	7152.8	8336.59	0	0	0	0	1	1	1	1
40,33_1304,6775n	0	1	#1553	3	40.3307	1304.68	8.2529	LSVTNMEDLKR		Q91WC9	Sn1-specific diacylglycerol lipase beta OS=Mus musculus OX=10090 GN=Daglb PE=1 SV=2	7.9478	DH376	Vehicle	0.000853971	74.8206	471.356	322.886	1632	713.133	6784.22	4406.83	6377.39	7382.72	269.474	322.886	1622.36	934.27	7271.49	5051.61	8602.3	8593.28	0	0	0	0	1	1	1	1
62,17_1598,8810n	1	1	#1961	3	62.1701	1598.88	8.2945	VYELPFIVVLDHR		Q91WC9	Sn1-specific diacylglycerol lipase beta OS=Mus musculus OX=10090 GN=Daglb PE=1 SV=2	12828.1	DH376	Vehicle	9.35942e-07	200	0	0	2.94924	0	11273	8326.35	7309.13	10924.6	0	0	2.93181	0	12082.7	9544.63	9859.1	12716	0	0	0	0	1	1	1	1
62,19_1598,8756n	0	1	#12423	2	62.1906	1598.88	8.2945	VYELPFIVVLDHR		Q91WC9	Sn1-specific diacylglycerol lipase beta OS=Mus musculus OX=10090 GN=Daglb PE=1 SV=2	Infinity	DH376	Vehicle	3.06162e-08	36.3509	0	0	0	0	849.568	1257.26	477.827	1000.47	0	0	0	0	910.587	1441.22	644.528	1164.52	0	0	0	0	1	1	1	1
48,81_875,4671n	0	1	#2131	2	48.8064	875.467	8.0322	PGMVLFGR		Q91WC9	Sn1-specific diacylglycerol lipase beta OS=Mus musculus OX=10090 GN=Daglb PE=1 SV=2	47.8538	DH376	Vehicle	0.0419794	72.8604	65.193	138.955	28.0617	40.4181	4908.4	4318.55	3780.07	39.2351	37.2708	138.955	27.8958	52.9514	5260.94	4950.43	5098.84	45.6685	0	0	0	0	1	1	1	0
36,58_639,4325n	0	1	#2311	2	36.5808	639.433	8.0281	ILIGPK		Q91WC9	Sn1-specific diacylglycerol lipase beta OS=Mus musculus OX=10090 GN=Daglb PE=1 SV=2	109.159	DH376	Vehicle	3.01766e-07	39.114	28.4058	25.8328	58.1817	37.7156	4456.68	3652.29	3639.91	4639.88	16.2396	25.8328	57.8378	49.4108	4776.77	4186.68	4909.78	5400.69	0	0	0	0	1	1	1	1
34,25_1103,5039n	0	2	#6034,#2463	2.3	34.2463	1103.5	7.8309	WAHEAEFSK		Q91WC9	Sn1-specific diacylglycerol lipase beta OS=Mus musculus OX=10090 GN=Daglb PE=1 SV=2	12.7146	DH376	Vehicle	1.65691e-06	22.0304	302.422	461.544	513.275	505.496	5658.52	5688.95	4807.44	6511.8	172.895	461.544	510.241	662.245	6064.94	6521.33	6484.64	7579.56	0	0	0	0	2	2	2	2
34,46_1295,6403n	0	1	#4393	2	34.4603	1295.64	8.0189	IIHLEEEGGSGR		Q91WC9	Sn1-specific diacylglycerol lipase beta OS=Mus musculus OX=10090 GN=Daglb PE=1 SV=2	91.2212	DH376	Vehicle	0.00274665	92.4325	0	18.1366	40.4935	67.5257	2625.35	2746.8	2586.15	3549.78	0	18.1366	40.2542	88.4647	2813.91	3148.7	3488.39	4131.85	0	0	0	0	1	1	1	1
34,48_1295,6469n	0	1	#2636	3	34.4808	1295.65	8.0189	IIHLEEEGGSGR		Q91WC9	Sn1-specific diacylglycerol lipase beta OS=Mus musculus OX=10090 GN=Daglb PE=1 SV=2	19.7522	DH376	Vehicle	0.000293085	75.7848	90.941	287.263	706.699	285.464	6811.48	6543.86	5420.93	8291.45	51.9909	287.263	702.522	373.984	7300.71	7501.33	7312.15	9651.03	0	0	0	0	1	1	1	1
37,63_643,4271n	0	1	#2787	2	37.6309	643.427	7.8591	LLTGLK		Q91WC9	Sn1-specific diacylglycerol lipase beta OS=Mus musculus OX=10090 GN=Daglb PE=1 SV=2	34.3232	DH376	Vehicle	1.11608e-05	54.9319	40.2219	46.9324	127.547	74.4129	2944.83	2223.43	2050	2705.06	22.9949	46.9324	126.793	97.4877	3156.33	2548.76	2765.2	3148.62	0	0	0	0	1	0	0	1
30,80_837,4324n	0	1	#2823	2	30.7989	837.432	7.8237	TTGLQYR		Q91WC9	Sn1-specific diacylglycerol lipase beta OS=Mus musculus OX=10090 GN=Daglb PE=1 SV=2	10.1987	DH376	Vehicle	0.00119894	63.9255	87.2876	258.816	547.962	571.848	4271.11	3863.64	3512.39	3303.23	49.9023	258.816	544.724	749.173	4577.87	4428.95	4737.78	3844.87	0	0	0	0	1	0	1	1
44,37_1148,5715n	0	1	#3011	2	44.367	1148.57	8.0352	LSVTNMEDLK		Q91WC9	Sn1-specific diacylglycerol lipase beta OS=Mus musculus OX=10090 GN=Daglb PE=1 SV=2	3.26675	DH376	Vehicle	0.00127396	45.1589	766.873	1055.35	2151.82	1310.88	4629.79	4217.8	3878.95	4537.98	438.421	1055.35	2139.1	1717.37	4962.32	4834.93	5232.22	5282.08	0	0	0	0	1	1	1	1
40,45_907,4522n	1	1	#3589	2	40.4535	907.452	7.1684	AYAFSPPR		Q91WC9	Sn1-specific diacylglycerol lipase beta OS=Mus musculus OX=10090 GN=Daglb PE=1 SV=2	5.12249	DH376	Vehicle	0.000214271	46.3258	2618.27	993.09	1323.72	1300.4	8998.15	7994.92	6841.22	8106.92	1496.86	993.09	1315.9	1703.64	9644.43	9164.71	9227.95	9436.24	0	0	0	0	1	1	1	0
46,34_1257,6123n	0	1	#3871	3	46.3447	1257.61	7.8005	DFIHISFHDK		Q91WC9	Sn1-specific diacylglycerol lipase beta OS=Mus musculus OX=10090 GN=Daglb PE=1 SV=2	1311	DH376	Vehicle	1.2752e-05	114.489	3.17688	4.29748	0	0.117532	2299.25	2784.09	2073.05	2796.59	1.81622	4.29748	0	0.153977	2464.39	3191.45	2796.28	3255.16	0	0	0	0	1	1	1	1
34,74_888,4275n	0	1	#3969	2	34.7396	888.427	8.0322	SLYEYSK		Q91WC9	Sn1-specific diacylglycerol lipase beta OS=Mus musculus OX=10090 GN=Daglb PE=1 SV=2	3.26387	DH376	Vehicle	0.000421779	27.2924	911	1193.53	1426.67	1763.83	3492.26	5581.22	4084.24	4124.6	520.818	1193.53	1418.23	2310.78	3743.08	6397.84	5509.12	4800.92	0	0	0	0	1	1	1	1
41,72_963,4574n	0	1	#5113	2	41.7214	963.457	7.385	NPFTGLCR	[7] Carbamidomethyl C	Q91WC9	Sn1-specific diacylglycerol lipase beta OS=Mus musculus OX=10090 GN=Daglb PE=1 SV=2	5.95142	DH376	Vehicle	0.000898919	70.2387	256.78	392.994	414.889	1103.3	3519.47	3427.31	2545.07	3410.6	146.801	392.994	412.437	1445.42	3772.25	3928.77	3432.98	3969.85	0	0	0	0	1	1	1	1
35,57_1462,6100n	0	1	#5351	2	35.5718	1462.61	7.8856	TACVSCPGQGGSSVP	[3] Carbamidomethyl C|[6] Carbamidomethyl C	Q91WC9	Sn1-specific diacylglycerol lipase beta OS=Mus musculus OX=10090 GN=Daglb PE=1 SV=2	11.509	DH376	Vehicle	1.02589e-05	32.536	301.894	301.534	483.713	233.184	4326.26	3247.47	3053.24	4568.68	172.593	301.534	480.854	305.492	4636.99	3722.63	4118.44	5317.82	0	0	0	0	1	1	0	1
39,44_1859,7789n	0	1	#6748	2	39.4443	1859.78	7.2626	YSPGYCSSDSPLDSPTK	[6] Carbamidomethyl C	Q91WC9	Sn1-specific diacylglycerol lipase beta OS=Mus musculus OX=10090 GN=Daglb PE=1 SV=2	Infinity	DH376	Vehicle	2.15288e-11	14.1084	0	0	0	0	3023.77	2388.38	2331.4	3006.83	0	0	0	0	3240.95	2737.84	3144.77	3499.87	0	0	0	0	1	1	1	1
46,79_2527,2834n	0	1	#6818	5	46.7879	2527.28	6.4897	MLIDHMPDVMIRALDRVLADR	[1] Oxidation M|[6] Oxidation M|[10] Oxidation M	Q91WC9	Sn1-specific diacylglycerol lipase beta OS=Mus musculus OX=10090 GN=Daglb PE=1 SV=2	3.77171	DH376	Vehicle	0.0480131	118.144	54.1375	331.88	28.1765	801.491	1498.29	1198.46	526.684	1361.78	30.9504	331.88	28.01	1050.03	1605.9	1373.81	710.431	1585.08	0	0	0	0	0	1	0	0
46,81_2527,2510n	0	1	#16811	4	46.8084	2527.25	6.4897	MLIDHMPDVMIRALDRVLADR	[1] Oxidation M|[6] Oxidation M|[10] Oxidation M	Q91WC9	Sn1-specific diacylglycerol lipase beta OS=Mus musculus OX=10090 GN=Daglb PE=1 SV=2	2.73443	DH376	Vehicle	0.0776321	90.9275	35.2358	96.9173	8.03574	162.537	179.307	271.782	123.766	252.927	20.1443	96.9173	7.98825	212.938	192.186	311.548	166.945	294.4	0	0	0	0	0	1	0	0
27,05_970,4653n	0	1	#7085	2	27.0493	970.465	7.3988	GTICNPGPR	[4] Carbamidomethyl C	Q91WC9	Sn1-specific diacylglycerol lipase beta OS=Mus musculus OX=10090 GN=Daglb PE=1 SV=2	4.51326	DH376	Vehicle	0.005295	56.716	113.622	319.038	616.08	442.062	2097	1873.18	1590.76	1167.43	64.9577	319.038	612.438	579.142	2247.62	2147.26	2145.74	1358.86	0	0	0	0	1	1	0	0
46,68_2460,0919n	0	2	#8802,#7425	3.4	46.6752	2460.09	7.6689	DIEYDAVEGDQHNCHFASILK	[14] Carbamidomethyl C	Q91WC9	Sn1-specific diacylglycerol lipase beta OS=Mus musculus OX=10090 GN=Daglb PE=1 SV=2	51.9517	DH376	Vehicle	0.000147137	75.5294	12.0152	55.4743	124.49	54.5522	3413.05	2881.76	2504.31	4008.63	6.86911	55.4743	123.754	71.4683	3658.18	3303.41	3378	4665.93	0	0	0	0	2	2	2	2
52,15_1469,7107n	0	1	#10005	3	52.1539	1469.71	7.9822	MLIDHMPDVMIR		Q91WC9	Sn1-specific diacylglycerol lipase beta OS=Mus musculus OX=10090 GN=Daglb PE=1 SV=2	231.39	DH376	Vehicle	0.000315731	143.957	4.57244	0	14.7383	0	1257.99	869.075	937.402	1403.84	2.61406	0	14.6511	0	1348.34	996.235	1264.44	1634.03	0	0	0	0	1	1	1	1
45,72_1839,9093n	2	2	#218,#74	2.3	45.7169	1839.91	8.8077	SIVPSGASTGVHEALEMR		P00924	Enolase 1 OS=Saccharomyces cerevisiae (strain ATCC 204508 / S288c) GN=ENO1 PE=1 SV=3	1.10688	Vehicle	DH376	0.822245	66.4687	211615	117641	32666.1	88444.2	111325	111118	83742.9	100693	120980	117641	32473	115870	119321	127376	112959	117204	2	2	2	2	2	2	2	2
50,95_1754,9374n	2	2	#77,#430	2.3	50.9474	1754.94	9.1018	TAGIQIVADDLTVTNPK		P00924	Enolase 1 OS=Saccharomyces cerevisiae (strain ATCC 204508 / S288c) GN=ENO1 PE=1 SV=3	1.38422	Vehicle	DH376	0.312755	47.7591	223800	121925	106233	78626	105057	112085	78346.3	87821	127947	121925	105605	103007	112603	128484	105679	102221	2	2	2	1	1	1	2	2
48,12_1285,6939n	0	1	#25119	3	48.1175	1285.69	7.3559	NVNDVIAPAFVK		P00924	Enolase 1 OS=Saccharomyces cerevisiae (strain ATCC 204508 / S288c) GN=ENO1 PE=1 SV=3	1.41879	Vehicle	DH376	0.456473	55.3522	246.126	173.099	93.3024	69.1678	123.603	74.3359	112.365	99.6902	140.71	173.099	92.7509	90.6161	132.481	85.2125	151.566	116.037	0	0	0	1	0	1	0	0
48,18_1285,7016n	0	1	#162	2	48.179	1285.7	8.2738	NVNDVIAPAFVK		P00924	Enolase 1 OS=Saccharomyces cerevisiae (strain ATCC 204508 / S288c) GN=ENO1 PE=1 SV=3	1.40943	Vehicle	DH376	0.227611	44.1576	138346	71690.7	75152.5	52564.1	67455.5	64353.7	54171.6	53657.3	79092.3	71690.7	74708.3	68863.7	72300.4	73769.7	73070.6	62455.7	0	0	1	0	1	1	0	0
46,69_2440,1170n	0	2	#4050,#178	2.3	46.6854	2440.12	8.9725	IEEELGDNAVFAGENFHHGDKL		P00924	Enolase 1 OS=Saccharomyces cerevisiae (strain ATCC 204508 / S288c) GN=ENO1 PE=1 SV=3	1.34407	Vehicle	DH376	0.256346	40.6362	88133.5	53600.2	43573.3	37452.2	45320.9	42632	34688.3	43093.1	50385.9	53600.2	43315.7	49065.8	48576	48869.8	46790.2	50159.2	1	0	1	1	2	0	2	1
34,07_1287,6802n	0	1	#19518	2	34.0731	1287.68	7.1865	VNQIGTLSESIK		P00924	Enolase 1 OS=Saccharomyces cerevisiae (strain ATCC 204508 / S288c) GN=ENO1 PE=1 SV=3	1.29197	Vehicle	DH376	0.227834	31.784	409.664	202.319	276.425	242.589	187.61	269.608	230.275	187.914	234.205	202.319	274.791	317.814	201.085	309.056	310.612	218.727	0	1	0	1	0	0	0	0
42,83_1287,7012n	1	1	#187	2	42.8329	1287.7	7.5489	VNQIGTLSESIK		P00924	Enolase 1 OS=Saccharomyces cerevisiae (strain ATCC 204508 / S288c) GN=ENO1 PE=1 SV=3	1.40449	Vehicle	DH376	0.216226	43.1868	193647	108424	95468.7	78091.5	89971.3	82861.6	70108.3	95710.4	110708	108424	94904.5	102307	96433.3	94985.6	94567.3	111404	1	0	0	0	0	1	0	0
38,80_806,4298n	0	1	#195	2	38.7964	806.43	6.3443	TFAEALR		P00924	Enolase 1 OS=Saccharomyces cerevisiae (strain ATCC 204508 / S288c) GN=ENO1 PE=1 SV=3	1.38234	Vehicle	DH376	0.178285	37.0142	95858.6	54296.3	61179.7	41124	50992	45882.4	39764.5	45992.8	54802.3	54296.3	60818.1	53876.2	54654.4	52595.7	53637.4	53534.3	0	0	0	1	0	0	0	0
33,71_1158,6021n	0	1	#232	2	33.7107	1158.6	9.0211	IGSEVYHNLK		P00924	Enolase 1 OS=Saccharomyces cerevisiae (strain ATCC 204508 / S288c) GN=ENO1 PE=1 SV=3	1.32144	Vehicle	DH376	0.21892	36.9997	65481.3	35242.3	37542	31066.9	33896.7	35103.7	27216.2	31926.1	37435.6	35242.3	37320.1	40700.5	36331.3	40240	36711.2	37161.1	0	1	0	0	0	0	0	0
42,31_813,4960n	0	1	#309	2	42.3079	813.496	8.8346	AADALLLK		P00924	Enolase 1 OS=Saccharomyces cerevisiae (strain ATCC 204508 / S288c) GN=ENO1 PE=1 SV=3	1.44109	Vehicle	DH376	0.210666	45.7426	63915.2	32340.6	33378	23861.2	30382.4	26858.7	22951.9	26320.2	36540.3	32340.6	33180.8	31260.3	32564.6	30788.5	30959.2	30636	0	1	1	0	0	1	0	0
34,01_732,4186n	0	1	#492	2	34.0105	732.419	8.4806	NVPLYK		P00924	Enolase 1 OS=Saccharomyces cerevisiae (strain ATCC 204508 / S288c) GN=ENO1 PE=1 SV=3	1.50414	Vehicle	DH376	0.216197	49.0271	55887.1	29463.3	27858.1	18284.4	24957.7	21575.7	18049.9	22837.5	31950.6	29463.3	27693.4	23954.2	26750.2	24732.5	24347.1	26582.2	0	0	0	1	0	0	1	1
51,14_1788,8381n	0	1	#497	3	51.1448	1788.84	9.0668	AAQDSFAAGWGVMVSHR		P00924	Enolase 1 OS=Saccharomyces cerevisiae (strain ATCC 204508 / S288c) GN=ENO1 PE=1 SV=3	1.02788	Vehicle	DH376	0.645256	69.3215	61337.9	37058.6	6818.19	26067.7	35916.9	35092.9	27866.2	28846	35066.9	37058.6	6777.89	34151.1	38496.6	40227.6	37588	33576	1	1	1	1	1	1	1	1
38,31_941,5895n	0	1	#514	2	38.3124	941.589	8.4713	KAADALLLK		P00924	Enolase 1 OS=Saccharomyces cerevisiae (strain ATCC 204508 / S288c) GN=ENO1 PE=1 SV=3	1.29876	Vehicle	DH376	0.20374	31.6635	20034.4	12007	14195.7	9708.84	11315.9	11045.3	9280.65	11434.5	11453.7	12007	14111.8	12719.5	12128.6	12661.4	12518.4	13309.5	1	1	1	0	0	1	1	1
44,07_2327,0410n	0	2	#636,#987	3.4	44.0673	2327.04	8.941	IEEELGDNAVFAGENFHHGDK		P00924	Enolase 1 OS=Saccharomyces cerevisiae (strain ATCC 204508 / S288c) GN=ENO1 PE=1 SV=3	1.38171	Vehicle	DH376	0.339696	51.0692	63844	28615.9	31042.6	22340.2	30485.3	30125.9	20914.7	24026.7	36499.6	28615.9	30859.1	29267.6	32674.8	34533.9	28211.3	27966.5	2	2	2	2	2	2	2	2
40,19_1454,6648n	0	1	#827	3	40.1873	1454.66	8.1765	YDLDFKNPNSDK		P00924	Enolase 1 OS=Saccharomyces cerevisiae (strain ATCC 204508 / S288c) GN=ENO1 PE=1 SV=3	1.10633	Vehicle	DH376	0.541519	86.0674	17976	10544.9	315.049	5900.54	8914.54	8759.71	7001.26	6722.51	10276.9	10544.9	313.187	7730.24	9554.82	10041.4	9443.82	7824.82	1	1	0	1	1	1	1	1
56,10_1577,7926n	0	1	#1377	3	56.0951	1577.79	9.1152	AVDDFLISLDGTANK		P00924	Enolase 1 OS=Saccharomyces cerevisiae (strain ATCC 204508 / S288c) GN=ENO1 PE=1 SV=3	1.04962	DH376	Vehicle	0.671005	52.2696	10591.3	6320.82	2784.13	5246.51	8142.86	7069.49	4532.23	6435.88	6055.06	6320.82	2767.68	6873.41	8727.71	8103.87	6113.41	7491.19	1	1	1	0	0	0	1	0
57,19_1577,7830n	0	1	#2343	2	57.1861	1577.78	8.7048	AVDDFLISLDGTANK		P00924	Enolase 1 OS=Saccharomyces cerevisiae (strain ATCC 204508 / S288c) GN=ENO1 PE=1 SV=3	1.03324	Vehicle	DH376	0.906607	29.8432	6668.95	4962.21	3544.57	3827.93	5215.04	5699.75	3286.88	4190.62	3812.63	4962.21	3523.62	5014.94	5589.6	6533.71	4433.58	4877.77	0	0	0	1	1	1	0	1
25,90_722,4433n	0	2	#1539,#9891	2.3	25.8968	722.443	8.2698	GVLHAVK		P00924	Enolase 1 OS=Saccharomyces cerevisiae (strain ATCC 204508 / S288c) GN=ENO1 PE=1 SV=3	1.82908	Vehicle	DH376	0.10603	45.2112	9825.38	5632.21	7385.29	2915.49	4197.95	3952.33	2832.71	3099.72	5617.17	5632.21	7341.64	3819.56	4499.47	4530.61	3820.97	3607.99	1	1	1	1	1	1	1	1
46,14_1804,8222n	0	1	#7460	2	46.1397	1804.82	8.5904	AAQDSFAAGWGVMVSHR	[13] Oxidation M	P00924	Enolase 1 OS=Saccharomyces cerevisiae (strain ATCC 204508 / S288c) GN=ENO1 PE=1 SV=3	1.35953	Vehicle	DH376	0.222964	39.8992	2342.12	1357.83	1236.61	996.811	1091.27	1276	971.669	1025.33	1338.99	1357.83	1229.3	1305.91	1169.65	1462.7	1310.66	1193.45	1	1	1	1	1	1	0	1
38,50_1754,8078n	0	1	#7554	3	38.4967	1754.81	7.0039	DGKYDLDFKNPNSDK		P00924	Enolase 1 OS=Saccharomyces cerevisiae (strain ATCC 204508 / S288c) GN=ENO1 PE=1 SV=3	1.71197	Vehicle	DH376	0.082575	45.3778	2341.95	1195.32	1268.42	858.481	931.393	1002.6	659.045	715.521	1338.89	1195.32	1260.93	1124.69	998.289	1149.3	888.969	832.848	1	1	1	1	1	0	0	1
25,13_658,3629n	0	1	#7631	2	25.1335	658.363	8.3462	ANIDVK		P00924	Enolase 1 OS=Saccharomyces cerevisiae (strain ATCC 204508 / S288c) GN=ENO1 PE=1 SV=3	1.60855	Vehicle	DH376	0.131761	40.3291	1316.16	930.573	856.583	443.557	648.38	550.652	494.203	511.782	752.45	930.573	851.52	581.1	694.949	631.221	666.618	595.701	0	1	0	0	0	0	0	0
25,86_658,3588n	0	1	#24511	2	25.8559	658.359	7.1307	ANIDVK		P00924	Enolase 1 OS=Saccharomyces cerevisiae (strain ATCC 204508 / S288c) GN=ENO1 PE=1 SV=3	1.57676	Vehicle	DH376	0.334554	51.0477	237.596	133.331	169.559	55.1112	93.2695	127.858	82.6003	74.0074	135.833	133.331	168.557	72.2007	99.9684	146.566	111.418	86.1426	0	0	0	0	0	1	1	0
37,04_1415,7011n	0	1	#23763	2	37.0444	1415.7	6.7937	GNPTVEVELTTEK		P00924	Enolase 1 OS=Saccharomyces cerevisiae (strain ATCC 204508 / S288c) GN=ENO1 PE=1 SV=3	1.4245	Vehicle	DH376	0.136049	35.531	239.163	133.539	173.959	105.689	103.588	111.42	122.244	120.698	136.73	133.539	172.93	138.462	111.028	127.722	164.891	140.49	0	0	0	0	1	0	0	0
41,30_1092,4962n	0	1	#983	2	41.2988	1092.5	6.6821	QCADSFIPR	[2] Carbamidomethyl C	P03975	IgE-binding protein OS=Mus musculus OX=10090 GN=Iap PE=2 SV=1	1.15297	DH376	Vehicle	0.519283	51.0343	1691.4	5209.48	8181.48	6569.54	6667.94	6563.87	7796.65	3935.59	966.973	5209.48	8133.13	8606.69	7146.85	7524.27	10516.7	4580.92	0	0	0	0	1	1	1	0
44,75_1295,7197n	2	2	#1078,#2612	2.3	44.7487	1295.72	8.4466	VHAPVEYLQIK		P03975	IgE-binding protein OS=Mus musculus OX=10090 GN=Iap PE=2 SV=1	1.02759	DH376	Vehicle	0.614697	64.5595	1832.05	5681.12	7172.31	12386.3	6243.75	7726.65	8307.09	5541.06	1047.38	5681.12	7129.92	16227.2	6692.2	8857.19	11205.2	6449.64	2	2	2	2	2	2	2	2
36,96_972,5080n	0	1	#1749	2	36.9625	972.508	7.6455	ILDEIQDK		P03975	IgE-binding protein OS=Mus musculus OX=10090 GN=Iap PE=2 SV=1	1.15174	DH376	Vehicle	0.429477	51.6284	1285.51	3118.53	3500.41	5506.49	3685.83	4080.67	4235.02	3444.44	734.928	3118.53	3479.72	7214.01	3950.56	4677.74	5712.51	4009.24	1	1	1	1	1	1	1	0
50,66_1610,7962n	0	1	#2058	2	50.6607	1610.8	8.4171	YGTNANFTLVQLDR		P03975	IgE-binding protein OS=Mus musculus OX=10090 GN=Iap PE=2 SV=1	1.15043	DH376	Vehicle	0.438713	81.2171	612.424	2574.19	3686.37	7582.32	3614.75	4954.64	5131.31	2929.07	350.123	2574.19	3664.59	9933.53	3874.38	5679.59	6921.5	3409.36	1	1	1	1	1	1	1	1
27,43_802,4121n	0	1	#10651	2	27.4309	802.412	7.4492	ELAESVR		P03975	IgE-binding protein OS=Mus musculus OX=10090 GN=Iap PE=2 SV=1	1.3188	Vehicle	DH376	0.372796	49.9756	239.49	288.81	414.655	608.678	184.581	214.736	508.334	268.898	136.916	288.81	412.205	797.424	197.839	246.156	685.679	312.99	0	0	1	1	0	0	0	0
31,04_916,4572n	0	1	#3307	2	31.0446	916.457	6.2276	DQLAEVSR		P03975	IgE-binding protein OS=Mus musculus OX=10090 GN=Iap PE=2 SV=1	1.1791	Vehicle	DH376	0.350227	22.8363	1514.95	2097.37	2513.34	2611.62	1969.63	2127.69	1886.86	1425.97	866.095	2097.37	2498.49	3421.46	2111.09	2439	2545.14	1659.79	0	0	0	0	0	1	0	0
46,43_1732,8782n	0	1	#3629	3	46.4266	1732.88	7.5428	KIQQAFPVFEGAEGGR		P03975	IgE-binding protein OS=Mus musculus OX=10090 GN=Iap PE=2 SV=1	1.14141	DH376	Vehicle	0.508406	53.9583	1168.75	3174.37	4170.43	5775.11	3737.45	4736.59	4987.67	2847.51	668.172	3174.37	4145.78	7565.92	4005.89	5429.63	6727.74	3314.42	0	1	1	1	1	1	1	0
46,47_1732,8541n	0	1	#20400	2	46.4675	1732.85	7.5428	KIQQAFPVFEGAEGGR		P03975	IgE-binding protein OS=Mus musculus OX=10090 GN=Iap PE=2 SV=1	1.26599	DH376	Vehicle	0.366176	94.1337	0	251.082	478.174	906.606	341.992	713.658	725.67	289.66	0	251.082	475.348	1187.74	366.555	818.077	978.838	337.157	0	1	1	1	1	1	1	0
43,46_1668,8188n	0	1	#4175	2	43.4603	1668.82	7.8366	LQGPPYAESPPCVVR	[12] Carbamidomethyl C	P03975	IgE-binding protein OS=Mus musculus OX=10090 GN=Iap PE=2 SV=1	1.16543	DH376	Vehicle	0.431394	71.6345	886.901	3310.37	3027.55	7034.51	3697.13	4887.77	4885.99	3147.43	507.041	3310.37	3009.66	9215.85	3962.67	5602.93	6590.59	3663.52	0	1	1	1	1	1	1	0
49,23_1604,8031n	0	1	#5474	2	49.229	1604.8	6.9441	IQQAFPVFEGAEGGR		P03975	IgE-binding protein OS=Mus musculus OX=10090 GN=Iap PE=2 SV=1	1.02328	DH376	Vehicle	0.999875	31.5654	2138.21	2554.24	3680.7	3358	2912.31	3716.27	3681.92	1693.72	1222.41	2554.24	3658.94	4399.29	3121.48	4260.02	4966.44	1971.45	0	0	0	0	1	0	1	0
24,63_1004,5099n	0	1	#7604	2	24.6288	1004.51	8.0612	AGETTGQLTK		P03975	IgE-binding protein OS=Mus musculus OX=10090 GN=Iap PE=2 SV=1	1.24761	Vehicle	DH376	0.692632	87.0416	21.1015	413.241	1461.33	1355.42	570.127	743.378	1076.39	215.95	12.0637	413.241	1452.69	1775.72	611.075	852.146	1451.92	251.36	0	1	1	1	1	1	1	1
26,02_800,3882n	0	1	#14911	2	26.0197	800.388	7.3666	GLEPEEK		P03975	IgE-binding protein OS=Mus musculus OX=10090 GN=Iap PE=2 SV=1	1.68253	Vehicle	DH376	0.772032	89.6208	6.3029	237.845	914.554	858.836	313.759	290.966	477.287	117.099	3.60336	237.845	909.149	1125.15	336.295	333.539	643.8	136.299	0	1	1	0	1	1	1	0
26,84_1129,5778n	0	1	#26809	3	26.8445	1129.58	6.9403	NTWREIRR		P03975	IgE-binding protein OS=Mus musculus OX=10090 GN=Iap PE=2 SV=1	1.12032	DH376	Vehicle	0.4845	66.2762	36.1244	61.981	116.978	186.375	112.027	88.146	146.57	103.017	20.6523	61.981	116.287	244.168	120.073	101.043	197.705	119.91	0	0	0	1	0	0	0	0
32,16_812,4831n	0	1	#1504	2	32.1561	812.483	7.8324	VLANQLR		P11365	Intracisternal A-particle Gag-related polyprotein OS=Mouse intracisternal a-particle MIA14 OX=11753 GN=gag PE=3 SV=2	1.05583	DH376	Vehicle	0.617963	55.4939	1442.78	2961.03	4144.07	6337.86	3515.94	4386.57	4765.57	3048.72	824.835	2961.03	4119.58	8303.17	3768.47	5028.39	6428.15	3548.63	1	1	1	1	1	1	1	1
34,38_1063,5302n	1	1	#1614	2	34.3778	1063.53	8.0585	QGGTLTLCSK	[8] Carbamidomethyl C	P11365	Intracisternal A-particle Gag-related polyprotein OS=Mouse intracisternal a-particle MIA14 OX=11753 GN=gag PE=3 SV=2	1.09662	Vehicle	DH376	0.869089	40.0768	2420.83	3949.75	3925.64	6472.71	3370.52	4062.7	4133.08	3725.18	1383.99	3949.75	3902.43	8479.84	3612.6	4657.14	5575	4336.01	1	1	1	1	1	1	1	1
57,75_2093,1125n	1	1	#3236	3	57.752	2093.11	7.8679	ELGGPLTNAGLAAAILQSQNR		P11365	Intracisternal A-particle Gag-related polyprotein OS=Mouse intracisternal a-particle MIA14 OX=11753 GN=gag PE=3 SV=2	1.23001	DH376	Vehicle	0.334308	105.752	309.448	2617.69	3308.35	10606.7	4725.53	5395.61	6842.64	3752.26	176.911	2617.69	3288.79	13895.7	5064.93	6185.08	9229.86	4367.53	1	1	1	1	1	1	1	1
34,84_1380,6877n	0	1	#4396	3	34.842	1380.69	8.215	ALWHETAQAQAR		P11365	Intracisternal A-particle Gag-related polyprotein OS=Mouse intracisternal a-particle MIA14 OX=11753 GN=gag PE=3 SV=2	1.1883	Vehicle	DH376	0.700799	115.343	498.813	1031.82	486.326	4251.46	1017.15	1778.12	1611.81	868.026	285.171	1031.82	483.451	5569.8	1090.2	2038.28	2174.13	1010.36	0	0	0	1	1	1	0	0
29,62_1451,6452n	0	2	#5723,#5689	3.4	29.6231	1451.65	7.6239	TCFNCGKPGHFK	[2] Carbamidomethyl C|[5] Carbamidomethyl C	P11365	Intracisternal A-particle Gag-related polyprotein OS=Mouse intracisternal a-particle MIA14 OX=11753 GN=gag PE=3 SV=2	1.21934	Vehicle	DH376	0.599484	43.8426	1958.34	2968.95	3955.12	5713.99	3013.42	2293.33	3187.71	3476.27	1119.58	2968.95	3931.74	7485.84	3229.85	2628.88	4299.82	4046.28	0	2	2	2	2	2	2	2
37,83_1117,5632n	0	1	#20269	2	37.8283	1117.56	6.4435	DMGTGLSGPRK		P11365	Intracisternal A-particle Gag-related polyprotein OS=Mouse intracisternal a-particle MIA14 OX=11753 GN=gag PE=3 SV=2	1.12559	Vehicle	DH376	0.7546	81.0957	28.3183	42.9424	193.216	209.451	59.289	104.886	111.122	145.751	16.1896	42.9424	192.074	274.399	63.5474	120.233	149.89	169.651	0	0	0	1	0	0	0	0
35,43_960,4846n	1	1	#1538	2	35.4284	960.485	7.3357	EFIQEPAK		Q8CIG8	Protein arginine N-methyltransferase 5 OS=Mus musculus OX=10090 GN=Prmt5 PE=1 SV=3	1.28541	DH376	Vehicle	0.293088	45.4408	2172.17	5852.39	6938.42	3771.76	7638.14	5984.79	6021.57	4437.35	1241.83	5852.39	6897.41	4941.35	8186.74	6860.46	8122.35	5164.96	0	1	1	1	1	1	1	1
34,11_857,4425n	0	1	#2127	2	34.1147	857.443	7.5009	EWVAPEK		Q8CIG8	Protein arginine N-methyltransferase 5 OS=Mus musculus OX=10090 GN=Prmt5 PE=1 SV=3	1.61052	DH376	Vehicle	0.113666	45.3795	606.478	2409.65	2009.53	1818.77	3082.14	2956.57	2666.26	2318.16	346.723	2409.65	1997.66	2382.76	3303.51	3389.17	3596.45	2698.28	0	1	0	1	1	1	1	1
37,26_1290,6208n	0	1	#2581	2	37.2623	1290.62	7.9773	YSQYQQAIYK		Q8CIG8	Protein arginine N-methyltransferase 5 OS=Mus musculus OX=10090 GN=Prmt5 PE=1 SV=3	1.6797	DH376	Vehicle	0.187584	78.7653	434.702	3072.35	4048.61	1048.33	4455.71	4043.55	3917.59	2035.27	248.519	3072.35	4024.68	1373.41	4775.74	4635.18	5284.34	2368.99	0	1	1	0	1	1	0	1
38,94_925,5278n	1	1	#2585	2	38.9398	925.528	6.9698	GPLVNASLR		Q8CIG8	Protein arginine N-methyltransferase 5 OS=Mus musculus OX=10090 GN=Prmt5 PE=1 SV=3	1.67204	DH376	Vehicle	0.232746	83.1331	180.383	3783.01	4493.06	1318.64	5655.01	4166.36	4188.11	2334.9	103.125	3783.01	4466.51	1727.53	6061.17	4775.96	5649.24	2717.76	0	0	1	0	1	0	1	1
45,48_1107,6226n	1	1	#2630	2	45.4785	1107.62	7.8958	VPLVAPEDLR		Q8CIG8	Protein arginine N-methyltransferase 5 OS=Mus musculus OX=10090 GN=Prmt5 PE=1 SV=3	1.83131	DH376	Vehicle	0.23019	81.7987	109.698	4281.3	3827.71	1449.14	6094.77	5451.71	3954.78	2203.52	62.7144	4281.3	3805.08	1898.51	6532.52	6249.38	5334.5	2564.83	0	1	1	1	1	1	1	1
50,58_1044,5531n	0	1	#4025	2	50.5788	1044.55	6.8284	DWNTLIVGK		Q8CIG8	Protein arginine N-methyltransferase 5 OS=Mus musculus OX=10090 GN=Prmt5 PE=1 SV=3	2.07398	DH376	Vehicle	0.128283	73.1311	326.961	2899.11	1414.24	1202.43	4244.39	3514.18	2970.14	1389.01	186.924	2899.11	1405.88	1575.29	4549.24	4028.36	4006.35	1616.77	0	1	1	0	1	1	1	1
57,06_1387,8004n	0	1	#4046	2	57.0632	1387.8	6.7444	AAILPTSIFLTNK		Q8CIG8	Protein arginine N-methyltransferase 5 OS=Mus musculus OX=10090 GN=Prmt5 PE=1 SV=3	1.43374	DH376	Vehicle	0.283757	106.516	19.6278	2699.68	4233.94	459.433	3640.94	3228.33	2558.82	1199.78	11.2212	2699.68	4208.91	601.899	3902.45	3700.69	3451.52	1396.51	0	1	1	1	0	1	1	1
41,12_859,4762n	0	1	#4829	2	41.1219	859.476	7.2575	SDLLLSGR		Q8CIG8	Protein arginine N-methyltransferase 5 OS=Mus musculus OX=10090 GN=Prmt5 PE=1 SV=3	1.46722	DH376	Vehicle	0.182718	47.3013	1023.45	3397.95	3422.18	2009.12	4630.93	3338.88	3902.28	2583.99	585.105	3397.95	3401.95	2632.13	4963.54	3827.41	5263.69	3007.69	0	1	1	0	0	1	1	0
60,86_1749,7988n	0	1	#5976	3	60.8612	1749.8	7.8526	QGFDFLCMPVFHPR	[7] Carbamidomethyl C	Q8CIG8	Protein arginine N-methyltransferase 5 OS=Mus musculus OX=10090 GN=Prmt5 PE=1 SV=3	3.04023	DH376	Vehicle	0.125541	162.48	0	2295.46	108.789	277.538	2883.46	2033.28	2195.7	1040.81	0	2295.46	108.146	363.6	3090.56	2330.78	2961.73	1211.48	0	1	1	1	1	1	1	1
36,31_2204,9647n	0	1	#6071	3	36.3147	2204.96	7.1089	DDVIANAPTTHTEEYSGEEK		Q8CIG8	Protein arginine N-methyltransferase 5 OS=Mus musculus OX=10090 GN=Prmt5 PE=1 SV=3	1.92956	DH376	Vehicle	0.244821	101.307	0	1805.71	1881.87	251.618	2506.01	1979.21	2153.34	962.345	0	1805.71	1870.75	329.643	2686	2268.8	2904.58	1120.14	0	1	1	1	1	1	1	1
40,69_1178,6079n	0	1	#7022	3	40.6919	1178.61	6.8993	LSPWIHPDSK		Q8CIG8	Protein arginine N-methyltransferase 5 OS=Mus musculus OX=10090 GN=Prmt5 PE=1 SV=3	2.40158	DH376	Vehicle	0.0885208	132.628	90.7601	1728.16	216.597	285.343	2135.3	1246.16	1623.24	569.008	51.8875	1728.16	215.317	373.825	2288.66	1428.49	2189.55	662.31	0	0	0	0	1	0	0	0
52,68_1515,8947n	0	1	#7822	3	52.679	1515.89	7.2798	AAILPTSIFLTNKK		Q8CIG8	Protein arginine N-methyltransferase 5 OS=Mus musculus OX=10090 GN=Prmt5 PE=1 SV=3	1.15514	DH376	Vehicle	0.325529	127.925	28.6654	540.346	1696.4	126.815	946.504	733.445	764.586	318.824	16.388	540.346	1686.38	166.14	1014.49	840.759	1031.33	371.103	0	1	1	1	1	1	1	1
38,05_874,5150n	0	1	#7964	2	38.0535	874.515	6.2295	KGFPVLSK		Q8CIG8	Protein arginine N-methyltransferase 5 OS=Mus musculus OX=10090 GN=Prmt5 PE=1 SV=3	1.18962	DH376	Vehicle	0.488728	44.9246	655.586	1119.55	1172.97	393.283	1270.96	1043.68	1071.21	589.127	374.798	1119.55	1166.04	515.236	1362.24	1196.39	1444.93	685.728	0	0	0	0	1	0	1	0
56,18_1784,8929n	0	1	#10085	2	56.177	1784.89	7.0338	DLNCVPEIADTLGAVAK	[4] Carbamidomethyl C	Q8CIG8	Protein arginine N-methyltransferase 5 OS=Mus musculus OX=10090 GN=Prmt5 PE=1 SV=3	3.4836	DH376	Vehicle	0.157427	108.178	0	1288.26	658.243	181.566	2726.15	1954.64	1802.51	930.032	0	1288.26	654.353	237.868	2921.95	2240.63	2431.36	1082.53	0	1	0	0	1	1	1	0
28,18_885,3918n	0	1	#13517	2	28.1812	885.392	6.8686	TLCDYSK	[3] Carbamidomethyl C	Q8CIG8	Protein arginine N-methyltransferase 5 OS=Mus musculus OX=10090 GN=Prmt5 PE=1 SV=3	1.06313	DH376	Vehicle	0.798767	29.767	416.222	512.413	536.37	333.892	679.311	444.063	445.34	343.756	237.954	512.413	533.2	437.428	728.101	509.037	600.707	400.122	0	0	1	0	1	1	0	1
56,52_1362,6085n	0	1	#13650	3	56.5177	1362.61	6.8532	TWMWWHNFR		Q8CIG8	Protein arginine N-methyltransferase 5 OS=Mus musculus OX=10090 GN=Prmt5 PE=1 SV=3	6.89865	DH376	Vehicle	0.0597072	121.949	0	177.159	10.9014	79.2211	699.353	661.999	339.706	142.825	0	177.159	10.837	103.787	749.583	758.859	458.221	166.245	0	1	0	0	1	1	1	1
47,05_2107,9916n	0	1	#18583	3	47.0541	2107.99	6.4596	EKDRDPEAQFEMPYVVR		Q8CIG8	Protein arginine N-methyltransferase 5 OS=Mus musculus OX=10090 GN=Prmt5 PE=1 SV=3	2.61819	DH376	Vehicle	0.305547	59.3594	184.182	195.698	57.4216	92.6597	482.466	456.984	406.405	41.683	105.297	195.698	57.0822	121.393	517.118	523.848	548.189	48.5179	0	0	0	0	0	0	1	0
34,44_929,4951n	0	1	#1561	2	34.4398	929.495	7.1027	HSTTPFLK		Q61024	Asparagine synthetase [glutamine-hydrolyzing] OS=Mus musculus OX=10090 GN=Asns PE=1 SV=3	1.03587	DH376	Vehicle	0.701447	32.9798	1598.2	3400.43	3829.23	3644.21	2781.19	3264.75	3232.75	3640.7	913.69	3400.43	3806.6	4774.25	2980.95	3742.43	4360.58	4237.68	0	1	1	1	1	1	1	1
40,86_1152,5635n	1	1	#1985	2	40.8557	1152.56	7.4823	EAFSDGITSVK		Q61024	Asparagine synthetase [glutamine-hydrolyzing] OS=Mus musculus OX=10090 GN=Asns PE=1 SV=3	1.05977	DH376	Vehicle	0.612953	22.4924	2869.37	4582.15	3512.81	4708.7	3849.05	3578.79	4795.7	4386.23	1640.42	4582.15	3492.04	6168.83	4125.5	4102.42	6468.8	5105.45	0	1	1	1	1	1	1	1
33,18_1067,5667n	0	2	#4990,#2327	2.3	33.1754	1067.57	7.245	TTAAHGLELR		Q61024	Asparagine synthetase [glutamine-hydrolyzing] OS=Mus musculus OX=10090 GN=Asns PE=1 SV=3	1.1524	DH376	Vehicle	0.250865	20.5306	1625.15	2411.96	2515.78	2704.49	2796.73	2393.68	2534.94	2942.82	929.099	2411.96	2500.91	3543.12	2997.6	2743.92	3419.32	3425.36	0	2	2	2	2	2	2	2
47,31_932,5281n	0	1	#2426	2	47.313	932.528	7.216	ILFDNAIK		Q61024	Asparagine synthetase [glutamine-hydrolyzing] OS=Mus musculus OX=10090 GN=Asns PE=1 SV=3	1.07397	DH376	Vehicle	0.564174	31.1912	1367.5	3090.72	2920.38	2797.44	2707.51	2553.81	2939.7	2727.78	781.797	3090.72	2903.11	3664.9	2901.98	2927.47	3965.29	3175.06	0	0	0	1	0	1	0	1
37,93_1129,5481n	1	1	#3601	2	37.9307	1129.55	7.0544	WINATDPSAR		Q61024	Asparagine synthetase [glutamine-hydrolyzing] OS=Mus musculus OX=10090 GN=Asns PE=1 SV=3	1.1347	DH376	Vehicle	0.46938	34.8014	1583.93	3488.74	3176.27	4105.63	3229.69	2871.86	3702.56	4214.57	905.534	3488.74	3157.5	5378.75	3461.66	3292.06	4994.29	4905.64	0	1	0	1	1	1	1	1
62,37_1166,6308n	0	1	#4176	2	62.3749	1166.63	7.6112	ELYLFDVLR		Q61024	Asparagine synthetase [glutamine-hydrolyzing] OS=Mus musculus OX=10090 GN=Asns PE=1 SV=3	1.21669	DH376	Vehicle	0.396988	66.3777	222.804	1183.97	1223.28	2175.92	1440.57	1506.46	1133.86	1766.51	127.377	1183.97	1216.05	2850.66	1544.03	1726.88	1529.43	2056.17	0	1	1	1	1	1	1	1
25,90_1457,6566n	0	1	#4537	3	25.8968	1457.66	6.5222	APSPEKAEEESER		Q61024	Asparagine synthetase [glutamine-hydrolyzing] OS=Mus musculus OX=10090 GN=Asns PE=1 SV=3	1.10307	DH376	Vehicle	0.532102	54.1532	663.626	2051.88	2593.89	3524.14	1938.4	2261.76	2902.18	2641.64	379.395	2051.88	2578.56	4616.95	2077.63	2592.7	3914.68	3074.8	0	0	1	0	1	0	1	0
59,87_1554,8487n	0	1	#4992	2	59.8726	1554.85	7.5286	LAVVDPLFGMQPIR		Q61024	Asparagine synthetase [glutamine-hydrolyzing] OS=Mus musculus OX=10090 GN=Asns PE=1 SV=3	1.70353	DH376	Vehicle	0.20815	107.055	303.721	1843.12	14.1251	2907.19	2172.19	1845.75	2091.56	2524.26	173.637	1843.12	14.0416	3808.68	2328.2	2115.82	2821.26	2938.18	0	1	0	1	1	1	1	1
56,38_1264,6594n	1	1	#5777	2	56.3817	1264.66	6.2673	LFPGFDLETVK		Q61024	Asparagine synthetase [glutamine-hydrolyzing] OS=Mus musculus OX=10090 GN=Asns PE=1 SV=3	1.13482	DH376	Vehicle	0.475315	49.408	930.538	3708.27	4581.17	4246.38	3990.04	3574.47	3959.55	3757.8	531.988	3708.27	4554.1	5563.15	4276.62	4097.47	5340.93	4373.98	0	1	0	1	1	0	0	0
45,72_2020,8163n	0	1	#6847	3	45.7169	2020.82	6.784	FENVNGYTNCCFGFHR	[10] Carbamidomethyl C|[11] Carbamidomethyl C	Q61024	Asparagine synthetase [glutamine-hydrolyzing] OS=Mus musculus OX=10090 GN=Asns PE=1 SV=3	1.01961	DH376	Vehicle	0.624674	57.3989	214.393	1143.03	1680.26	1295.98	1164.2	870.711	1065.42	1318.34	122.568	1143.03	1670.33	1697.85	1247.82	998.11	1437.11	1534.52	0	1	0	1	1	0	1	1
39,36_833,3908n	0	1	#7119	2	39.3624	833.391	7.0642	EGYFYR		Q61024	Asparagine synthetase [glutamine-hydrolyzing] OS=Mus musculus OX=10090 GN=Asns PE=1 SV=3	1.12091	DH376	Vehicle	0.362689	24.1858	931.449	1654.34	1668.96	1562.26	1700.05	1544.42	1687.95	1587.92	532.509	1654.34	1659.1	2046.7	1822.16	1770.4	2276.83	1848.29	0	1	0	0	1	0	1	1
47,01_1067,5589n	0	1	#7129	2	47.0131	1067.56	6.6744	ASVGMYLISK		Q61024	Asparagine synthetase [glutamine-hydrolyzing] OS=Mus musculus OX=10090 GN=Asns PE=1 SV=3	1.51405	DH376	Vehicle	0.235311	81.3106	91.6467	959.535	301.904	1150.69	955.169	1127.17	1082.31	626.187	52.3944	959.535	300.12	1507.51	1023.77	1292.1	1459.91	728.865	0	0	0	1	1	1	1	0
50,64_2151,1357n	0	1	#7929	4	50.6403	2151.14	7.0336	VEPFLPGHYEVLDLKPNGK		Q61024	Asparagine synthetase [glutamine-hydrolyzing] OS=Mus musculus OX=10090 GN=Asns PE=1 SV=3	1.13046	DH376	Vehicle	0.485214	55.8266	218.815	1189.99	1590.5	1174.22	1154.99	984.197	1282.45	1296.39	125.097	1189.99	1581.1	1538.34	1237.95	1128.2	1729.87	1508.96	0	1	1	1	1	1	0	1
46,75_1364,6248n	0	1	#9016	2	46.7469	1364.62	6.221	ETFEDCNLLPK	[6] Carbamidomethyl C	Q61024	Asparagine synthetase [glutamine-hydrolyzing] OS=Mus musculus OX=10090 GN=Asns PE=1 SV=3	1.16838	DH376	Vehicle	0.423152	45.3973	593.09	2170.58	2393.17	2092.08	2159.41	2135.87	2091.82	2082.39	339.07	2170.58	2379.03	2740.81	2314.51	2448.38	2821.6	2423.85	0	0	0	0	0	0	1	0
32,54_691,3637n	0	1	#10916	2	32.5378	691.364	7.0396	QIFER		Q61024	Asparagine synthetase [glutamine-hydrolyzing] OS=Mus musculus OX=10090 GN=Asns PE=1 SV=3	1.03633	DH376	Vehicle	0.680412	36.7036	274.814	688.922	760.062	686.827	563.853	606.164	693.677	634.506	157.111	688.922	755.57	899.806	604.351	694.856	935.683	738.547	0	1	0	1	0	0	0	0
53,92_1574,7284n	0	1	#12663	2	53.9188	1574.73	6.6822	FSSYYLSLPPDMR		Q61024	Asparagine synthetase [glutamine-hydrolyzing] OS=Mus musculus OX=10090 GN=Asns PE=1 SV=3	1.61292	DH376	Vehicle	0.177326	107.222	51.9773	578.64	24.1259	827.479	570.54	648.027	572.658	599.475	29.7154	578.64	23.9833	1084.07	611.519	742.844	772.443	697.772	0	1	0	1	0	0	0	0
50,97_1912,9748n	0	1	#21676	3	50.9679	1912.97	6.3957	FSSYYLSLPPDMRIPK		Q61024	Asparagine synthetase [glutamine-hydrolyzing] OS=Mus musculus OX=10090 GN=Asns PE=1 SV=3	1.46933	DH376	Vehicle	0.244745	80.6608	51.6049	245.11	75.2573	367.227	169.187	228.657	330.591	357.691	29.5025	245.11	74.8125	481.101	181.338	262.113	445.926	416.343	0	1	0	0	0	0	0	0
35,93_939,4771n	1	1	#2328	2	35.933	939.477	7.0818	LNQYFQK		O70133	ATP-dependent RNA helicase A OS=Mus musculus OX=10090 GN=Dhx9 PE=1 SV=2	1.30883	DH376	Vehicle	0.183759	34.3637	1987.58	5013.92	4132.3	4663.65	5471.59	4604.4	5114.06	5486.09	1136.3	5013.92	4107.87	6109.81	5864.58	5278.1	6898.23	6385.66	0	1	1	1	0	1	1	1
40,56_1502,7779n	1	1	#2348	3	40.5559	1502.78	7.1572	GISHVIVDEIHER		O70133	ATP-dependent RNA helicase A OS=Mus musculus OX=10090 GN=Dhx9 PE=1 SV=2	1.13852	DH376	Vehicle	0.46262	37.5508	1132.81	3252.05	2839.42	2602.24	2901.07	2947.21	2247.59	3091.86	647.627	3252.05	2822.64	3409.17	3109.44	3378.43	3031.72	3598.84	0	1	1	1	1	1	1	1
36,23_1356,6742n	1	1	#2575	2	36.2327	1356.67	7.2267	AAECNIVVTQPR	[4] Carbamidomethyl C	O70133	ATP-dependent RNA helicase A OS=Mus musculus OX=10090 GN=Dhx9 PE=1 SV=2	1.16408	DH376	Vehicle	0.444546	48.4313	605.6	2414.72	2880.61	2385.92	2784.8	2194.62	2289.43	2377.71	346.221	2414.72	2863.59	3125.77	2984.82	2515.73	3088.15	2767.59	0	1	1	1	1	1	1	1
50,14_1002,5838n	0	1	#2634	2	50.1357	1002.58	6.903	LGGIGQFLAK		O70133	ATP-dependent RNA helicase A OS=Mus musculus OX=10090 GN=Dhx9 PE=1 SV=2	1.0033	Vehicle	DH376	0.795628	38.0939	913.481	2405.94	2559.77	1919.83	2153.72	1681.58	1955.95	1982.1	522.236	2405.94	2544.64	2515.15	2308.41	1927.62	2638.34	2307.11	0	0	1	1	1	0	1	1
34,34_723,4244n	0	1	#2727	2	34.3361	723.424	6.0732	LPIEPR		O70133	ATP-dependent RNA helicase A OS=Mus musculus OX=10090 GN=Dhx9 PE=1 SV=2	1.03989	Vehicle	DH376	0.948752	34.5237	1011.56	2472.5	2240.74	1755.52	1699.86	1954.45	1702.91	1836.17	578.31	2472.5	2227.5	2299.88	1821.95	2240.42	2297.01	2137.25	0	0	1	1	0	1	1	0
34,40_914,5077n	0	1	#3939	2	34.3987	914.508	6.9619	ISAVAVAER		O70133	ATP-dependent RNA helicase A OS=Mus musculus OX=10090 GN=Dhx9 PE=1 SV=2	1.07564	Vehicle	DH376	0.942039	35.6563	890.971	2038.55	1987.31	2401.62	1469.49	2045.24	1506.56	1782.54	509.368	2038.55	1975.56	3146.34	1575.04	2344.49	2032.16	2074.83	0	1	1	1	1	1	1	1
30,48_1020,5142n	0	1	#26811	3	30.4787	1020.51	6.7049	MSGEEAEIR		O70133	ATP-dependent RNA helicase A OS=Mus musculus OX=10090 GN=Dhx9 PE=1 SV=2	1.12523	Vehicle	DH376	0.662664	75.277	10.5341	128.511	178.663	69.239	79.8932	76.7449	95.4845	91.7579	6.02234	128.511	177.607	90.7094	85.6314	87.9739	128.797	106.804	0	1	0	0	1	0	1	0
30,64_1020,4577n	0	1	#4353	2	30.6425	1020.46	6.7745	MSGEEAEIR		O70133	ATP-dependent RNA helicase A OS=Mus musculus OX=10090 GN=Dhx9 PE=1 SV=2	1.33032	DH376	Vehicle	0.232448	43.0882	515.247	1747.39	1305.89	1677.57	1902.3	1527.62	1806.06	1742.98	294.567	1747.39	1298.17	2197.77	2038.93	1751.13	2436.15	2028.79	0	1	0	0	1	0	1	1
38,07_1048,5134n	0	1	#5310	2	38.074	1048.51	6.6164	LSMSQLNEK		O70133	ATP-dependent RNA helicase A OS=Mus musculus OX=10090 GN=Dhx9 PE=1 SV=2	1.0396	DH376	Vehicle	0.617658	16.9788	1196.26	1820.18	1669.9	1633.54	1633.45	1556.66	1628.89	1751.13	683.902	1820.18	1660.03	2140.08	1750.77	1784.43	2197.17	2038.27	0	1	0	1	0	1	1	1
45,73_1220,7026n	0	2	#10525,#5903	2.3	45.7271	1220.7	6.6639	TPLHEIALSIK		O70133	ATP-dependent RNA helicase A OS=Mus musculus OX=10090 GN=Dhx9 PE=1 SV=2	1.20762	DH376	Vehicle	0.387598	49.0266	533.768	2137.59	2605.11	2073.74	2430.68	2216.63	2096.19	2132.73	305.155	2137.59	2589.71	2716.78	2605.26	2540.96	2827.49	2482.45	0	2	2	2	2	2	2	2
46,51_1159,6207n	0	1	#6477	2	46.5085	1159.62	6.6631	DVVLAYPEVR		O70133	ATP-dependent RNA helicase A OS=Mus musculus OX=10090 GN=Dhx9 PE=1 SV=2	1.05699	Vehicle	DH376	0.69603	69.0754	146.666	594.941	1384	875.459	531.317	723.294	704.138	880.504	83.8487	594.941	1375.82	1146.93	569.478	829.124	949.794	1024.88	0	0	0	1	0	0	0	1
46,28_1463,8137n	0	1	#6577	3	46.283	1463.81	6.4475	YQILPLHSQIPR		O70133	ATP-dependent RNA helicase A OS=Mus musculus OX=10090 GN=Dhx9 PE=1 SV=2	1.27788	DH376	Vehicle	0.224058	35.891	622.389	1618.62	1489.57	1204.31	1487.21	1776.73	1654.3	1387.97	355.82	1618.62	1480.77	1577.75	1594.03	2036.69	2231.44	1615.56	0	1	1	1	1	1	1	1
50,66_1740,8408n	0	1	#6579	2	50.6607	1740.84	7.102	ELDALDANDELTPLGR		O70133	ATP-dependent RNA helicase A OS=Mus musculus OX=10090 GN=Dhx9 PE=1 SV=2	1.20568	DH376	Vehicle	0.399173	61.4971	306.906	1797.46	2628.61	1517.47	2146.03	1823.05	1890	1676.95	175.458	1797.46	2613.08	1988.03	2300.16	2089.79	2549.37	1951.92	0	1	1	1	1	1	1	1
30,80_1083,5400n	0	1	#7735	2	30.7989	1083.54	6.988	LAHFEPSQR		O70133	ATP-dependent RNA helicase A OS=Mus musculus OX=10090 GN=Dhx9 PE=1 SV=2	1.26683	DH376	Vehicle	0.317503	41.8145	361.761	1154.11	1157.34	1199.87	984.881	1204.77	1282.61	1434.28	206.818	1154.11	1150.5	1571.94	1055.62	1381.04	1730.08	1669.47	0	0	0	0	1	1	0	0
30,12_757,4203n	0	1	#26024	3	30.1175	757.42	6.5839	LGYIHR		O70133	ATP-dependent RNA helicase A OS=Mus musculus OX=10090 GN=Dhx9 PE=1 SV=2	1.37911	DH376	Vehicle	0.283362	49.6305	15.4285	78.5169	72.3819	70.1032	88.5339	59.5177	96.2462	81.7668	8.82045	78.5169	71.9541	91.8415	94.8927	68.2261	129.824	95.1744	0	0	1	0	1	0	0	0
30,16_757,4183n	0	1	#8702	2	30.1584	757.418	6.5839	LGYIHR		O70133	ATP-dependent RNA helicase A OS=Mus musculus OX=10090 GN=Dhx9 PE=1 SV=2	1.04238	DH376	Vehicle	0.67155	38.6173	526.629	1189.99	1540.56	1098.37	1247.36	1103.34	1234.96	954.457	301.073	1189.99	1531.46	1438.96	1336.95	1264.78	1665.81	1110.96	0	0	1	0	1	1	0	0
59,31_1316,6362n	0	1	#9246	2	59.3066	1316.64	6.2855	YPSPFFVFGEK		O70133	ATP-dependent RNA helicase A OS=Mus musculus OX=10090 GN=Dhx9 PE=1 SV=2	1.09361	DH376	Vehicle	0.473711	65.3991	100.881	1640.54	2304.95	1702.69	1608.9	1589.64	1534.21	1554.48	57.6735	1640.54	2291.32	2230.68	1724.46	1822.23	2069.46	1809.37	0	0	1	1	1	1	1	0
58,62_2064,9832n	0	1	#12315	3	58.6178	2064.98	6.746	TTQVPQYILDDFIQNDR		O70133	ATP-dependent RNA helicase A OS=Mus musculus OX=10090 GN=Dhx9 PE=1 SV=2	1.13859	DH376	Vehicle	0.43058	65.5634	12.2331	704.604	678.092	606.369	654.978	534.767	546.875	542.035	6.99365	704.604	674.084	794.398	702.021	613.012	737.665	630.914	0	1	1	1	1	0	1	1
58,62_2065,0121n	0	1	#17177	2	58.6178	2065.01	6.746	TTQVPQYILDDFIQNDR		O70133	ATP-dependent RNA helicase A OS=Mus musculus OX=10090 GN=Dhx9 PE=1 SV=2	1.57017	DH376	Vehicle	0.312103	69.0096	0	264.287	292.294	361.656	334.775	389.111	322.443	395.462	0	264.287	290.566	473.803	358.82	446.044	434.936	460.307	0	0	1	1	1	0	1	1
27,39_913,5208n	0	1	#20680	3	27.39	913.521	6.0521	RLGYIHR		O70133	ATP-dependent RNA helicase A OS=Mus musculus OX=10090 GN=Dhx9 PE=1 SV=2	1.2514	Vehicle	DH376	0.911424	62.0601	56.0899	201.255	342.08	162.618	171.948	133.562	163.65	139.794	32.0666	201.255	340.059	213.044	184.298	153.105	220.743	162.716	0	0	1	0	0	0	0	0
32,96_909,4529n	1	1	#3857	2	32.9604	909.453	6.8942	FTVETASR		Q01320	DNA topoisomerase 2-alpha OS=Mus musculus OX=10090 GN=Top2a PE=1 SV=2	1.09007	DH376	Vehicle	0.570005	36.2309	1158.4	2679.45	2946.79	3120.91	2354.19	2458.29	2693.63	3291.59	662.259	2679.45	2929.38	4088.67	2523.28	2817.97	3633.37	3831.33	0	0	1	0	1	1	1	0
46,45_1127,6456n	1	1	#3860	2	46.447	1127.65	6.5688	TLAVSGLGVVGR		Q01320	DNA topoisomerase 2-alpha OS=Mus musculus OX=10090 GN=Top2a PE=1 SV=2	1.11651	DH376	Vehicle	0.362171	23.4097	1466.38	2268.07	2678.74	2213.8	2408.09	2614.17	2423.15	2186.69	838.328	2268.07	2662.91	2900.28	2581.05	2996.66	3268.52	2545.24	0	1	1	1	1	1	1	1
39,40_819,4817n	0	1	#5121	2	39.4034	819.482	6.8789	IVGLQYK		Q01320	DNA topoisomerase 2-alpha OS=Mus musculus OX=10090 GN=Top2a PE=1 SV=2	1.18065	DH376	Vehicle	0.229737	26.8317	643.321	1205.56	1118.04	852.801	1212.92	1079.41	1134.53	1082.91	367.786	1205.56	1111.44	1117.25	1300.04	1237.34	1530.33	1260.48	0	1	1	1	1	1	1	1
42,53_859,4438n	1	1	#5804	2	42.5331	859.444	6.3922	IPNFDVR		Q01320	DNA topoisomerase 2-alpha OS=Mus musculus OX=10090 GN=Top2a PE=1 SV=2	1.16021	DH376	Vehicle	0.0420048	9.91062	1567.56	1952.15	1861.79	1673.89	2225.71	2034.67	2000.75	1924.57	896.171	1952.15	1850.78	2192.95	2385.56	2332.38	2698.76	2240.15	0	0	1	0	0	0	0	0
33,74_671,4125n	0	1	#6566	2	33.7443	671.413	6.9481	LVDVVK		Q01320	DNA topoisomerase 2-alpha OS=Mus musculus OX=10090 GN=Top2a PE=1 SV=2	1.08042	DH376	Vehicle	0.518958	31.5038	420.66	704.364	912.104	586.708	754.622	717.579	725.127	637.529	240.491	704.364	906.713	768.64	808.821	822.572	978.105	742.067	0	0	1	0	1	0	1	0
57,99_1334,7358n	0	1	#6597	2	57.9904	1334.74	6.4208	FLEEFITPIVK		Q01320	DNA topoisomerase 2-alpha OS=Mus musculus OX=10090 GN=Top2a PE=1 SV=2	1.51956	DH376	Vehicle	0.0857837	33.3539	473.131	1149.34	1083.37	1046.88	1799.18	1375.47	1254.15	1273.68	270.489	1149.34	1076.97	1371.51	1928.4	1576.72	1691.69	1482.53	0	1	1	1	1	1	1	1
37,85_1069,4796n	0	1	#6601	2	37.8488	1069.48	6.3117	FLYDDNQR		Q01320	DNA topoisomerase 2-alpha OS=Mus musculus OX=10090 GN=Top2a PE=1 SV=2	1.09457	DH376	Vehicle	0.50546	33.4453	464.444	917.459	1153.13	897.023	886.049	935.222	908.9	1026.44	265.523	917.459	1146.32	1175.18	949.688	1072.06	1225.99	1194.75	0	1	1	1	1	1	1	1
28,80_842,4490n	0	1	#7441	2	28.8012	842.449	6.2176	EVVNNIR		Q01320	DNA topoisomerase 2-alpha OS=Mus musculus OX=10090 GN=Top2a PE=1 SV=2	1.24853	DH376	Vehicle	0.320453	41.8871	243.565	616.534	795.915	541.564	749.545	699.716	779.623	514.866	139.246	616.534	791.211	709.499	803.38	802.095	1051.61	599.29	0	1	1	0	1	1	0	1
30,95_1326,6651n	0	2	#17590,#7649	2.3	30.9525	1326.67	6.0572	EKQDEQVGLPGK		Q01320	DNA topoisomerase 2-alpha OS=Mus musculus OX=10090 GN=Top2a PE=1 SV=2	1.329	DH376	Vehicle	0.267098	52.9988	269.016	932.443	1246.81	674.13	1045.48	1068.17	1202.05	833.966	153.796	932.443	1239.44	883.172	1120.57	1224.46	1621.41	970.714	0	0	0	0	2	2	2	0
38,31_1372,6919n	0	1	#8841	2	38.3124	1372.69	6.4649	HVDYVADQIVSK		Q01320	DNA topoisomerase 2-alpha OS=Mus musculus OX=10090 GN=Top2a PE=1 SV=2	1.21352	DH376	Vehicle	0.294003	33.1421	312.886	614.04	756.269	699.91	681.419	684.536	859.006	666.974	178.877	614.04	751.799	916.945	730.361	784.695	1158.69	776.339	0	0	0	0	1	1	0	1
30,85_1344,6776n	0	2	#23736,#9644	2.3	30.8501	1344.68	6.0221	NEKEQELNTLK		Q01320	DNA topoisomerase 2-alpha OS=Mus musculus OX=10090 GN=Top2a PE=1 SV=2	1.22252	DH376	Vehicle	0.332179	51.1727	163.242	407.411	622.185	311.161	435.534	490.963	525.016	387.152	93.3252	407.411	618.508	407.65	466.816	562.799	708.181	450.634	0	0	0	0	0	0	2	0
34,90_1242,5513n	0	1	#9701	2	34.9034	1242.55	6.5894	SFGSTCQLSEK	[6] Carbamidomethyl C	Q01320	DNA topoisomerase 2-alpha OS=Mus musculus OX=10090 GN=Top2a PE=1 SV=2	1.43926	DH376	Vehicle	0.192762	53.209	169.745	595.904	860.308	515.076	817.609	716.479	764.415	783.005	97.0434	595.904	855.224	674.796	876.333	821.312	1031.1	911.397	0	1	1	1	1	1	0	1
32,07_613,3901n	0	1	#13074	2	32.0742	613.39	6.7137	ILNVR		Q01320	DNA topoisomerase 2-alpha OS=Mus musculus OX=10090 GN=Top2a PE=1 SV=2	1.09775	DH376	Vehicle	0.519281	52.7456	130.475	421.934	622.656	361.576	463.81	397.309	449.181	376.553	74.5922	421.934	618.976	473.697	497.123	455.442	605.888	438.298	0	1	1	1	1	0	0	1
49,92_1151,6154n	0	1	#14198	2	49.9178	1151.62	6.356	EVTFVPGLYK		Q01320	DNA topoisomerase 2-alpha OS=Mus musculus OX=10090 GN=Top2a PE=1 SV=2	1.05816	DH376	Vehicle	0.596385	47.9733	228.451	452.111	832.053	627.722	545.848	641.499	564.197	513.266	130.605	452.111	827.135	822.372	585.053	735.361	761.031	597.428	0	1	1	0	1	1	1	1
43,58_1737,7938n	0	1	#15760	2	43.5832	1737.79	6.1755	NSTECTLILTEGDSAK	[5] Carbamidomethyl C	Q01320	DNA topoisomerase 2-alpha OS=Mus musculus OX=10090 GN=Top2a PE=1 SV=2	1.41894	DH376	Vehicle	0.312643	70.3291	20.052	382.967	490.817	257.299	413.997	325.98	358.22	535.197	11.4637	382.967	487.916	337.085	443.731	373.676	483.194	622.954	0	1	1	1	1	1	1	0
49,69_1435,6792n	0	1	#19277	2	49.6926	1435.68	6.2808	ELILFSNSDNER		Q01320	DNA topoisomerase 2-alpha OS=Mus musculus OX=10090 GN=Top2a PE=1 SV=2	1.15098	DH376	Vehicle	0.42498	72.6341	19.6733	376.705	678.874	417.349	498.581	433.939	390.792	394.648	11.2472	376.705	674.861	546.765	534.391	497.431	527.129	459.359	0	1	1	1	0	1	1	0
36,58_1913,8533n	0	1	#20602	2	36.5808	1913.85	6.1689	SENVEGTPAEDGAEPGSLR		Q01320	DNA topoisomerase 2-alpha OS=Mus musculus OX=10090 GN=Top2a PE=1 SV=2	1.18356	DH376	Vehicle	0.397916	74.8368	26.2199	360.447	529.035	222.711	350.888	330.746	314.902	350.848	14.9899	360.447	525.908	291.772	376.09	379.139	424.764	408.378	0	1	1	0	0	1	1	0
57,09_1863,8875n	0	2	#5802,#5963	2.3	57.0939	1863.89	8.6967	AVCMLSNTTAIAEAWAR	[3] Carbamidomethyl C	P68373	Tubulin alpha-1C chain OS=Mus musculus OX=10090 GN=Tuba1c PE=1 SV=1	2.33261	DH376	Vehicle	0.0882351	115.86	167.933	2081.05	234.788	4399.63	3365.25	4325.73	4349.36	4015.96	96.0071	2081.05	233.4	5763.91	3606.95	4958.65	5866.75	4674.47	1	2	0	2	2	2	2	2
48,03_1823,9671n	2	2	#1009,#6383	2.3	48.0328	1823.97	8.3839	VGINYQPPTVVPGGDLAK		P68373	Tubulin alpha-1C chain OS=Mus musculus OX=10090 GN=Tuba1c PE=1 SV=1	1.09925	DH376	Vehicle	0.586013	35.839	7011.64	9692.53	11368.2	16491.3	10756.8	13726.2	15327.2	9176.64	4008.55	9692.53	11301.1	21605.2	11529.4	15734.6	20674.5	10681.4	2	2	2	2	2	2	2	2
42,11_1717,8707n	1	1	#1043	3	42.1105	1717.87	8.3829	NLDIERPTYTNLNR		P68373	Tubulin alpha-1C chain OS=Mus musculus OX=10090 GN=Tuba1c PE=1 SV=1	1.14303	DH376	Vehicle	0.36417	34.0888	7655.06	8679.38	9411.85	15455.2	10862	11450.8	14207.2	10574.7	4376.39	8679.38	9356.22	20247.7	11642.2	13126.2	19163.8	12308.6	1	1	1	1	1	1	1	1
56,80_1700,8855n	0	1	#1170	2	56.8044	1700.89	8.7277	AVFVDLEPTVIDEVR		P68373	Tubulin alpha-1C chain OS=Mus musculus OX=10090 GN=Tuba1c PE=1 SV=1	1.42258	DH376	Vehicle	0.187199	86.586	1918.62	4252.6	3646.16	12911.9	7479.98	9575.03	7885.45	7393.66	1096.88	4252.6	3624.61	16915.7	8017.22	10976	10636.5	8606.02	1	1	1	1	1	1	1	1
33,28_780,4042n	0	1	#1218	2	33.2807	780.404	8.6672	LSVDYGK		P68373	Tubulin alpha-1C chain OS=Mus musculus OX=10090 GN=Tuba1c PE=1 SV=1	1.15696	DH376	Vehicle	0.236547	23.0679	3470.95	4359.43	4466.41	6012.97	4780.92	5192.19	6037.52	5173.09	1984.34	4359.43	4440.02	7877.54	5124.3	5951.89	8143.86	6021.34	1	1	1	1	1	1	1	1
47,29_1409,7609n	0	2	#4420,#1338	2.3	47.2925	1409.76	8.4677	QLFHPEQLITGK		P68373	Tubulin alpha-1C chain OS=Mus musculus OX=10090 GN=Tuba1c PE=1 SV=1	1.03715	Vehicle	DH376	0.888917	27.3124	4600.79	6660.47	5899.82	8836.8	5541.44	6014.22	8232.52	5278.4	2630.27	6660.47	5864.95	11577	5939.45	6894.2	11104.6	6143.91	2	2	2	2	2	2	2	2
41,54_1014,5643n	0	1	#1636	2	41.5445	1014.56	8.6343	DVNAAIATIK		P68373	Tubulin alpha-1C chain OS=Mus musculus OX=10090 GN=Tuba1c PE=1 SV=1	1.08805	DH376	Vehicle	0.534331	33.5253	3217.58	3435.06	3943.56	6297.82	4244.66	4476.1	5674.82	3985.92	1839.49	3435.06	3920.25	8250.72	4549.53	5131.02	7654.62	4639.51	1	1	1	1	1	1	1	1
53,77_2006,8729n	0	1	#2497	2	53.7729	2006.87	7.9658	TIGGGDDSFNTFFSETGAGK		P68373	Tubulin alpha-1C chain OS=Mus musculus OX=10090 GN=Tuba1c PE=1 SV=1	1.08216	DH376	Vehicle	0.59423	39.9977	2686.92	3681.65	5992.3	6756.27	4609.89	5406.3	6454.66	4216.86	1536.11	3681.65	5956.89	8851.32	4940.99	6197.33	8706.53	4908.31	1	1	1	1	1	1	1	1
34,05_905,4190n	0	1	#3331	2	34.0522	905.419	8.0023	EDMAALEK		P68373	Tubulin alpha-1C chain OS=Mus musculus OX=10090 GN=Tuba1c PE=1 SV=1	1.14842	DH376	Vehicle	0.387332	44.3258	1666.55	2393.94	1942.31	4175.6	2702.05	2863.7	3497.65	2625.64	952.765	2393.94	1930.83	5470.41	2896.13	3282.7	4717.89	3056.17	1	1	0	1	1	1	1	1
53,61_1755,9352n	2	2	#17452,#3874	2.3	53.6066	1755.94	8.2618	IHFPLATYAPVISAEK		P68373	Tubulin alpha-1C chain OS=Mus musculus OX=10090 GN=Tuba1c PE=1 SV=1	1.09122	DH376	Vehicle	0.57037	36.2555	5003.58	6916.34	8213.91	11881.1	7452.57	9711.95	10569.9	7200.88	2860.54	6916.34	8165.37	15565.3	7987.84	11133	14257.4	8381.63	0	1	2	2	2	2	2	2
41,86_1379,6907n	0	1	#14880	2	41.8648	1379.69	8.0558	LDHKFDLMYAK		P68373	Tubulin alpha-1C chain OS=Mus musculus OX=10090 GN=Tuba1c PE=1 SV=1	1.32704	DH376	Vehicle	0.261885	118.385	95.1729	468.04	66.5394	1278.75	427.698	610.496	987.297	507.168	54.4103	468.04	66.1461	1675.28	458.417	699.821	1331.74	590.33	0	1	0	1	0	0	1	1
41,89_1379,6862n	0	1	#4484	3	41.8853	1379.69	8.0558	LDHKFDLMYAK		P68373	Tubulin alpha-1C chain OS=Mus musculus OX=10090 GN=Tuba1c PE=1 SV=1	1.37594	DH376	Vehicle	0.303786	66.4013	3292.47	4905.3	1194.24	8066.75	5604.11	6983.79	7764.69	3669.63	1882.31	4905.3	1187.18	10568.2	6006.61	8005.63	10473.6	4271.35	0	1	0	1	0	0	1	1
29,49_908,4966n	0	1	#5519	3	29.4901	908.497	8.4435	LSVDYGKK		P68373	Tubulin alpha-1C chain OS=Mus musculus OX=10090 GN=Tuba1c PE=1 SV=1	1.05397	DH376	Vehicle	0.686699	34.7719	589.032	825.938	1099.96	1369	907.848	942.318	1335.46	907.952	336.75	825.938	1093.46	1793.52	973.053	1080.19	1801.36	1056.83	1	1	1	1	1	1	1	1
52,99_2329,0163n	0	1	#9828	3	52.9863	2329.02	7.5434	AFVHWYVGEGMEEGEFSEAR		P68373	Tubulin alpha-1C chain OS=Mus musculus OX=10090 GN=Tuba1c PE=1 SV=1	1.47946	DH376	Vehicle	0.157704	172.843	22.3742	213.161	0	2007.63	702.028	1076.93	828.547	711.161	12.7913	213.161	0	2630.18	752.45	1234.5	1117.61	827.772	0	0	0	1	1	1	1	1
38,76_1873,9661n	0	1	#12567	3	38.7555	1873.97	6.8627	RNLDIERPTYTNLNR		P68373	Tubulin alpha-1C chain OS=Mus musculus OX=10090 GN=Tuba1c PE=1 SV=1	1.79531	DH376	Vehicle	0.172015	116.967	31.1907	221.801	5.80623	459.499	237.633	328.741	478.368	244.823	17.8317	221.801	5.77191	601.986	254.701	376.841	645.258	284.968	0	0	0	0	0	1	0	0
51,23_2749,2700n	0	1	#19020	3	51.2267	2749.27	7.3236	AYHEQLSVAEITNACFEPANQMVK	[15] Carbamidomethyl C	P05214	Tubulin alpha-3 chain OS=Mus musculus OX=10090 GN=Tuba3a PE=1 SV=1	2.04061	DH376	Vehicle	0.0400376	200	0	0	0	744.22	319.464	286.599	404.361	508.238	0	0	0	974.996	342.409	328.534	545.433	591.575	0	0	0	1	0	1	0	1
63,60_1486,8658n	0	1	#27267	3	63.6018	1486.87	7.8465	LISQIVSSITASLR		P68373	Tubulin alpha-1C chain OS=Mus musculus OX=10090 GN=Tuba1c PE=1 SV=1	18.7663	Vehicle	DH376	0.624085	200	0	0	0	89.2761	0	4.75724	0	0	0	0	0	116.96	0	5.45331	0	0	0	0	0	1	0	0	0	0
63,62_1486,8569n	0	1	#20222	2	63.6223	1486.86	7.8465	LISQIVSSITASLR		P68373	Tubulin alpha-1C chain OS=Mus musculus OX=10090 GN=Tuba1c PE=1 SV=1	12.2482	Vehicle	DH376	0.750351	200	0	0	0	744.498	12.5341	42.9671	0	5.28299	0	0	0	975.359	13.4343	49.2539	0	6.14926	0	0	0	1	0	0	0	0
49,84_2345,0127n	0	1	#21287	3	49.8359	2345.01	6.576	AFVHWYVGEGMEEGEFSEAR	[11] Oxidation M	P68373	Tubulin alpha-1C chain OS=Mus musculus OX=10090 GN=Tuba1c PE=1 SV=1	2.02385	DH376	Vehicle	0.17051	118.899	12.3419	155.821	0	286.113	151.953	204.4	337.272	225.762	7.05588	155.821	0	374.833	162.866	234.307	454.938	262.78	0	0	0	0	0	0	1	0
30,08_1040,5704n	1	1	#792	2	30.0765	1040.57	8.0786	ALQNAQLQR		P12894	Intracisternal A-particle Pol-related polyprotein (Fragment) OS=Mouse intracisternal a-particle IL3 OX=11754 PE=3 SV=1	1.10807	DH376	Vehicle	0.473609	38.8045	3704.6	7197.03	8685.68	4450.82	7520.49	6028.55	6895.54	6191.24	2117.92	7197.03	8634.35	5830.98	8060.64	6910.62	9301.22	7206.44	1	1	1	1	1	1	1	1
41,02_1339,7363n	1	1	#1201	2	41.0195	1339.74	7.7062	VVAAALSSPVEAAR		P12894	Intracisternal A-particle Pol-related polyprotein (Fragment) OS=Mouse intracisternal a-particle IL3 OX=11754 PE=3 SV=1	1.04571	DH376	Vehicle	0.692632	28.4719	5166.65	7386.9	9750.85	5959.85	7571.2	8616.36	7396.62	5971.93	2953.77	7386.9	9693.22	7807.94	8115	9877.06	9977.11	6951.16	1	1	1	1	1	1	1	1
41,00_1270,7162n	1	1	#1384	2	40.999	1270.72	8.2125	TLTLAANQALQK		P12894	Intracisternal A-particle Pol-related polyprotein (Fragment) OS=Mouse intracisternal a-particle IL3 OX=11754 PE=3 SV=1	1.12596	DH376	Vehicle	0.438317	36.5374	3249.36	5705.52	7487.25	4075.27	6276.35	6390.5	5671.44	4763.41	1857.66	5705.52	7443	5338.98	6727.14	7325.53	7650.06	5544.47	1	1	1	1	1	1	1	1
35,57_1366,6608n	0	1	#1513	3	35.5718	1366.66	7.9104	DHLHTLNDFQK		P12894	Intracisternal A-particle Pol-related polyprotein (Fragment) OS=Mouse intracisternal a-particle IL3 OX=11754 PE=3 SV=1	1.05195	DH376	Vehicle	0.62736	31.6137	3759.02	5068.84	5801	2716.77	5052	4359.07	4665.13	4170.6	2149.03	5068.84	5766.72	3559.22	5414.86	4996.87	6292.68	4854.47	1	1	1	1	1	1	1	0
36,98_1049,5449n	0	1	#1929	2	36.983	1049.54	7.5938	TGIGAYVANGK		P12894	Intracisternal A-particle Pol-related polyprotein (Fragment) OS=Mouse intracisternal a-particle IL3 OX=11754 PE=3 SV=1	1.07102	DH376	Vehicle	0.54022	30.1453	3606.75	6369.25	6811.13	4195.6	6013.78	5676.59	5583.11	5199.46	2061.98	6369.25	6770.87	5496.62	6445.72	6507.17	7530.91	6052.03	0	1	1	1	1	1	1	1
26,44_1469,7508n	0	2	#21281,#2359	2.3	26.4423	1469.75	7.6364	KIQTDQGNTNVPR		P12894	Intracisternal A-particle Pol-related polyprotein (Fragment) OS=Mouse intracisternal a-particle IL3 OX=11754 PE=3 SV=1	1.17489	DH376	Vehicle	0.31931	35.7899	1705.31	3411.73	3560.13	1991.39	3144.55	3091.78	3504.92	2793.17	974.927	3411.73	3539.09	2608.9	3370.4	3544.16	4727.7	3251.18	2	2	2	2	2	2	2	2
54,47_1228,6515n	0	1	#2427	2	54.466	1228.65	7.8931	WYGPDPILIR		P12894	Intracisternal A-particle Pol-related polyprotein (Fragment) OS=Mouse intracisternal a-particle IL3 OX=11754 PE=3 SV=1	1.41262	DH376	Vehicle	0.187978	32.1674	1544.03	2872.69	2633.84	1582.08	4094.51	3423.53	2782.09	1894.5	882.72	2872.69	2618.27	2072.67	4388.59	3924.45	3752.69	2205.15	1	1	1	1	1	1	1	1
40,01_1698,8187n	0	1	#3183	3	40.0103	1698.82	7.9037	NFHNNFHVTAETLR		P12894	Intracisternal A-particle Pol-related polyprotein (Fragment) OS=Mouse intracisternal a-particle IL3 OX=11754 PE=3 SV=1	1.17985	DH376	Vehicle	0.303777	34.6176	1743.83	3474.66	3301.26	1921.57	3394.74	3289.11	2817.94	2817.37	996.949	3474.66	3281.75	2517.44	3638.56	3770.36	3801.05	3279.34	1	1	1	1	1	0	1	1
37,22_1151,5806n	0	1	#3633	2	37.2214	1151.58	7.7329	NGIVVYTDGSK		P12894	Intracisternal A-particle Pol-related polyprotein (Fragment) OS=Mouse intracisternal a-particle IL3 OX=11754 PE=3 SV=1	1.16514	DH376	Vehicle	0.327951	29.2953	1625.35	2644.42	3499.38	2891.56	3503.83	3034.34	3232.46	2650.61	929.212	2644.42	3478.7	3788.21	3755.49	3478.31	4360.19	3085.24	1	1	1	1	1	1	1	1
36,96_622,3426n	0	1	#3740	2	36.9625	622.343	7.3941	FSLTR		P12894	Intracisternal A-particle Pol-related polyprotein (Fragment) OS=Mouse intracisternal a-particle IL3 OX=11754 PE=3 SV=1	1.24371	DH376	Vehicle	0.260415	38.0953	488.429	889.365	1098.02	549.41	1139.51	753.53	975.02	894.424	279.234	889.365	1091.53	719.777	1221.36	863.783	1315.18	1041.09	0	1	1	1	1	1	1	1
51,81_1473,7710n	0	1	#4482	2	51.8132	1473.77	7.8511	TLSQWGLQIATEK		P12894	Intracisternal A-particle Pol-related polyprotein (Fragment) OS=Mouse intracisternal a-particle IL3 OX=11754 PE=3 SV=1	1.81407	DH376	Vehicle	0.0735845	42.7169	905.782	2663.6	2227.95	1495.04	4129.15	4056.17	3045.55	1997.96	517.835	2663.6	2214.78	1958.63	4425.72	4649.65	4108.06	2325.57	1	1	0	1	1	1	1	1
28,50_1341,6578n	0	1	#6182	2	28.5014	1341.66	7.494	IQTDQGNTNVPR		P12894	Intracisternal A-particle Pol-related polyprotein (Fragment) OS=Mouse intracisternal a-particle IL3 OX=11754 PE=3 SV=1	1.26413	DH376	Vehicle	0.261926	49.1594	495.878	1233.18	1530.05	667.541	1303.93	1225.38	1350.97	1083.5	283.493	1233.18	1521	874.54	1397.59	1404.67	1822.29	1261.17	1	1	1	1	1	1	1	1
51,01_1875,9354n	0	1	#8800	2	51.0088	1875.94	7.0029	VQISDTGQFLGSVVSPDK		P12894	Intracisternal A-particle Pol-related polyprotein (Fragment) OS=Mouse intracisternal a-particle IL3 OX=11754 PE=3 SV=1	2.03105	DH376	Vehicle	0.22037	69.0983	7.63378	790.747	809.57	555.998	1158.1	1360.15	973.811	903.024	4.36423	790.747	804.785	728.407	1241.28	1559.17	1313.55	1051.1	0	0	0	0	1	1	1	1
32,24_1522,7500n	0	1	#10938	3	32.238	1522.75	7.2009	RDHLHTLNDFQK		P12894	Intracisternal A-particle Pol-related polyprotein (Fragment) OS=Mouse intracisternal a-particle IL3 OX=11754 PE=3 SV=1	1.32782	DH376	Vehicle	0.272109	63.0867	168.239	490.363	1024.08	555.187	691.873	814.67	834.261	630.696	96.1824	490.363	1018.03	727.345	741.566	933.869	1125.31	734.113	0	1	1	0	0	0	1	1
32,27_1522,7615n	0	1	#9054	4	32.2716	1522.76	7.2009	RDHLHTLNDFQK		P12894	Intracisternal A-particle Pol-related polyprotein (Fragment) OS=Mouse intracisternal a-particle IL3 OX=11754 PE=3 SV=1	1.92988	DH376	Vehicle	0.0787764	51.2136	92.9367	478.422	388.363	326.524	683.481	748.517	546.823	503.473	53.1319	478.422	386.068	427.776	732.571	858.037	737.596	586.028	0	1	1	0	0	0	1	1
34,14_800,4182n	0	1	#12384	2	34.1356	800.418	7.0591	AALPNMGK		P12894	Intracisternal A-particle Pol-related polyprotein (Fragment) OS=Mouse intracisternal a-particle IL3 OX=11754 PE=3 SV=1	1.81887	DH376	Vehicle	0.119745	54.8414	52.7719	279.603	268.64	361.799	482.312	447.284	456.942	364.696	30.1697	279.603	267.052	473.989	516.953	512.729	616.358	424.496	0	1	0	0	1	1	1	0
45,88_1671,7400n	0	1	#15943	2	45.8808	1671.74	7.212	AALGDNVDISTPNDGDV		P12894	Intracisternal A-particle Pol-related polyprotein (Fragment) OS=Mouse intracisternal a-particle IL3 OX=11754 PE=3 SV=1	1.14032	DH376	Vehicle	0.455688	54.1266	366.693	786.39	1273.41	516.686	904.756	1006.3	794.627	650.49	209.638	786.39	1265.88	676.905	969.739	1153.54	1071.85	757.152	1	1	1	1	1	1	1	0
38,94_1300,6269n	1	1	#819	2	38.9398	1300.63	8.5694	ISVYYNEATGGK		P99024	Tubulin beta-5 chain OS=Mus musculus OX=10090 GN=Tubb5 PE=1 SV=1	1.04692	DH376	Vehicle	0.715219	31.6686	5791.59	6360.45	6903.47	11028	6634.85	7581.08	10139.4	7139.73	3311.05	6360.45	6862.67	14447.7	7111.38	8690.31	13676.8	8310.45	1	1	1	1	1	1	1	1
39,42_1445,6790n	1	1	#1346	2	39.4238	1445.68	8.6754	EVDEQMLNVQNK		P99024	Tubulin beta-5 chain OS=Mus musculus OX=10090 GN=Tubb5 PE=1 SV=1	1.37513	DH376	Vehicle	0.286184	73.3564	3877.05	4830.4	981.586	9432.43	5131.27	6489.82	8871.49	5801.91	2216.51	4830.4	975.784	12357.3	5499.82	7439.38	11966.5	6753.26	1	1	1	1	1	1	1	1
55,73_1695,8604n	0	1	#17349	3	55.7339	1695.86	8.0263	NSSYFVEWIPNNVK		P99024	Tubulin beta-5 chain OS=Mus musculus OX=10090 GN=Tubb5 PE=1 SV=1	1.09031	DH376	Vehicle	0.421089	101.816	16.2748	165.492	19.2374	248.627	65.7088	151.612	177.344	95.5705	9.3043	165.492	19.1237	325.723	70.4283	173.796	239.214	111.241	0	1	0	0	0	0	0	0
55,77_1695,8114n	0	1	#1363	2	55.7748	1695.81	8.7108	NSSYFVEWIPNNVK		P99024	Tubulin beta-5 chain OS=Mus musculus OX=10090 GN=Tubb5 PE=1 SV=1	1.27642	DH376	Vehicle	0.263021	41.2398	5299.97	7122.86	3308.69	9379.78	6713.81	8005.85	10318.7	7014.18	3029.99	7122.86	3289.14	12288.4	7196.01	9177.24	13918.6	8164.31	1	1	0	1	1	1	1	1
53,29_1038,5835n	0	1	#1509	2	53.2863	1038.58	8.0659	YLTVAAVFR		P99024	Tubulin beta-5 chain OS=Mus musculus OX=10090 GN=Tubb5 PE=1 SV=1	1.21107	DH376	Vehicle	0.335888	51.4618	1880.18	2552.76	1976.43	5015.56	2900.64	3991.12	4142.2	2802.44	1074.9	2552.76	1964.75	6570.84	3108.97	4575.09	5587.31	3261.96	1	1	1	1	1	1	1	1
37,15_1821,9054n	0	1	#18007	2	37.1468	1821.91	8.2867	EIVHIQAGQCGNQIGAK	[10] Carbamidomethyl C	P99024	Tubulin beta-5 chain OS=Mus musculus OX=10090 GN=Tubb5 PE=1 SV=1	1.38481	DH376	Vehicle	0.292419	65.9727	61.6458	198.94	230.68	429.818	221.2	296.434	461.735	296.157	35.2429	198.94	229.317	563.101	237.088	339.807	622.823	344.719	1	1	1	1	1	1	1	1
47,52_1318,6868n	0	1	#1926	2	47.518	1318.69	8.0211	IMNTFSVVPSPK		P99024	Tubulin beta-5 chain OS=Mus musculus OX=10090 GN=Tubb5 PE=1 SV=1	1.34249	DH376	Vehicle	0.271677	65.6414	4308.36	6774.62	2061.98	11493.1	7447.21	8492.67	10720.4	6416.23	2463.08	6774.62	2049.79	15057	7982.09	9735.29	14460.4	7468.31	0	1	0	1	1	1	1	0
26,93_1076,5234n	0	2	#2647,#2340	2.3	26.9264	1076.52	8.5099	IREEYPDR		P99024	Tubulin beta-5 chain OS=Mus musculus OX=10090 GN=Tubb5 PE=1 SV=1	1.16348	DH376	Vehicle	0.45017	29.2502	3090.73	4476.34	5483.89	6412.61	4502.41	5738.4	7751.31	4653.39	1766.97	4476.34	5451.47	8401.1	4825.78	6578.02	10455.5	5416.42	2	2	2	2	2	2	2	2
59,99_1957,9701n	0	1	#2609	3	59.9881	1957.97	8.2965	GHYTEGAELVDSVLDVVR		P99024	Tubulin beta-5 chain OS=Mus musculus OX=10090 GN=Tubb5 PE=1 SV=1	1.16523	DH376	Vehicle	0.144429	186.847	14.4968	273.84	143.923	8289.35	1663.35	3683.08	1969.14	2847.07	8.28782	273.84	143.072	10859.8	1782.82	4221.97	2656.12	3313.92	0	0	1	1	1	1	1	1
52,64_1614,8163n	0	1	#2677	2	52.6381	1614.82	8.3001	AILVDLEPGTMDSVR		P99024	Tubulin beta-5 chain OS=Mus musculus OX=10090 GN=Tubb5 PE=1 SV=1	1.42299	DH376	Vehicle	0.259395	95.1406	2054.51	3986.28	361.93	8657.94	4121.52	5314.77	6774.54	5220.38	1174.56	3986.28	359.791	11342.7	4417.54	6092.41	9138.01	6076.39	1	1	0	1	1	1	1	1
39,57_1257,6764n	0	1	#3157	3	39.5672	1257.68	8.3406	FPGQLNADLRK		P99024	Tubulin beta-5 chain OS=Mus musculus OX=10090 GN=Tubb5 PE=1 SV=1	1.06591	DH376	Vehicle	0.657378	40.344	2260.72	3573.49	5381.13	6123.19	3918.73	4525.22	6153.54	3883.82	1292.45	3573.49	5349.32	8021.94	4200.18	5187.33	8300.35	4520.66	0	1	1	1	1	1	1	1
56,80_1658,8746n	2	2	#3530,#8137	2.3	56.8044	1658.87	8.271	ALTVPELTQQVFDAK		P99024	Tubulin beta-5 chain OS=Mus musculus OX=10090 GN=Tubb5 PE=1 SV=1	1.30945	DH376	Vehicle	0.28844	55.9183	2105.88	4456.67	5446.26	9242.5	5422.2	7119.11	9178.46	6107.65	1203.93	4456.67	5414.07	12108.5	5811.64	8160.75	12380.6	7109.13	2	0	2	2	2	2	2	2
51,85_1228,5852n	0	1	#3818	2	51.8541	1228.59	8.1912	ISEQFTAMFR		P99024	Tubulin beta-5 chain OS=Mus musculus OX=10090 GN=Tubb5 PE=1 SV=1	1.42748	DH376	Vehicle	0.230568	49.8878	1852.17	2061.95	3014.56	5146.67	3746.81	6092.05	4800.47	2597.98	1058.89	2061.95	2996.74	6742.6	4015.92	6983.41	6475.24	3023.97	0	1	0	1	1	1	1	1
58,68_1619,8106n	0	1	#20826	2	58.6792	1619.81	8.4117	LHFFMPGFAPLTSR		P99024	Tubulin beta-5 chain OS=Mus musculus OX=10090 GN=Tubb5 PE=1 SV=1	1.16943	DH376	Vehicle	0.299422	139.374	50.6468	171.612	6.27869	727.826	128.176	409.459	268.226	312.539	28.9548	171.612	6.24158	953.518	137.382	469.369	361.803	363.787	1	1	0	1	0	1	1	1
58,88_2797,3250n	0	1	#5271	3	58.884	2797.32	8.0558	SGPFGQIFRPDNFVFGQSGAGNNWAK		P99024	Tubulin beta-5 chain OS=Mus musculus OX=10090 GN=Tubb5 PE=1 SV=1	1.74973	DH376	Vehicle	0.234451	134.375	579.918	2919.15	0	9592.4	4088.97	5262.87	7574.3	5980.41	331.539	2919.15	0	12566.9	4382.65	6032.91	10216.8	6961.04	0	1	0	1	0	1	1	1
26,02_1080,4196n	0	1	#15296	2	26.0197	1080.42	6.1487	NMMAACDPR	[2] Oxidation M|[6] Carbamidomethyl C	P99024	Tubulin beta-5 chain OS=Mus musculus OX=10090 GN=Tubb5 PE=1 SV=1	1.03852	Vehicle	DH376	0.795673	63.4265	96.6557	249.54	531.676	584.544	244.031	381.207	536.057	246.882	55.258	249.54	528.533	765.806	261.558	436.983	723.074	287.364	0	0	1	0	0	0	0	0
62,65_1868,9816n	0	1	#15959	2	62.6542	1868.98	8.4247	MAVTFIGNSTAIQELFK		P99024	Tubulin beta-5 chain OS=Mus musculus OX=10090 GN=Tubb5 PE=1 SV=1	1.59541	Vehicle	DH376	0.125571	200	0	0	0	989.258	98.9392	393.572	40.2616	87.2921	0	0	0	1296.02	106.045	451.158	54.3079	101.606	0	0	0	1	1	1	0	1
48,06_1350,6699n	0	1	#7557	2	48.0635	1350.67	6.6994	IMNTFSVMPSPK		Q9CWF2	Tubulin beta-2B chain OS=Mus musculus OX=10090 GN=Tubb2b PE=1 SV=1	1.30165	DH376	Vehicle	0.274551	58.8957	402.64	708.366	528.519	1408.21	856.943	1098.08	1277.86	734.211	230.189	708.366	525.395	1844.89	918.492	1258.74	1723.68	854.602	0	0	0	0	0	0	1	0
38,56_1384,6470n	1	1	#10688	2	38.5581	1384.65	7.5693	INVYYNEATGNK		Q9CWF2	Tubulin beta-2B chain OS=Mus musculus OX=10090 GN=Tubb2b PE=1 SV=1	1.25598	DH376	Vehicle	0.357351	56.2531	209.458	411.198	345.281	784.889	512.917	460.017	805.693	420.384	119.747	411.198	343.24	1028.28	549.756	527.324	1086.78	489.315	0	0	1	1	0	1	1	1
56,87_1052,5899n	0	1	#14360	2	56.8658	1052.59	7.4384	YLTVAAIFR		Q9CWF2	Tubulin beta-2B chain OS=Mus musculus OX=10090 GN=Tubb2b PE=1 SV=1	1.2741	DH376	Vehicle	0.495907	55.5205	115.578	264.511	237.587	482.415	295.664	458.528	483.934	163.503	66.0757	264.511	236.183	632.007	316.9	525.617	652.766	190.314	0	0	1	1	1	1	1	1
60,84_1856,9274n	0	1	#14933	2	60.8407	1856.93	7.9405	MSATFIGNSTAIQELFK		Q9CWF2	Tubulin beta-2B chain OS=Mus musculus OX=10090 GN=Tubb2b PE=1 SV=1	1.38875	DH376	Vehicle	0.109963	186.759	0	56.4998	0	1060.85	293.148	491.883	373.865	392.825	0	56.4998	0	1389.82	314.203	563.853	504.297	457.238	0	0	0	1	0	1	1	0
57,02_1706,8329n	0	1	#19956	2	57.0223	1706.83	6.512	ALTVPELTQQMFDSK		Q9CWF2	Tubulin beta-2B chain OS=Mus musculus OX=10090 GN=Tubb2b PE=1 SV=1	2.00702	DH376	Vehicle	0.130706	134.774	0	202.452	0	502.491	252.661	362.296	523.058	276.82	0	202.452	0	658.308	270.808	415.305	705.539	322.211	0	0	0	0	1	0	0	0
38,01_1354,6417n	1	1	#14665	2	38.0126	1354.64	7.0853	INVYYNEAAGNK		Q7TMM9	Tubulin beta-2A chain OS=Mus musculus OX=10090 GN=Tubb2a PE=1 SV=1	1.21917	DH376	Vehicle	0.337286	72.8432	153.412	177.725	257.503	631.693	386.897	320.793	479.259	300.85	87.7058	177.725	255.981	827.575	414.686	367.73	646.46	350.181	0	1	1	0	1	0	0	0
37,59_1332,6727n	1	1	#3491	2	37.5899	1332.67	7.2679	TLIQNCGASTIR	[6] Carbamidomethyl C	P80318	T-complex protein 1 subunit gamma OS=Mus musculus OX=10090 GN=Cct3 PE=1 SV=1	1.11891	DH376	Vehicle	0.218027	12.1851	1668.97	1819.24	2008.37	2139.27	2061.81	1866.18	2489.3	2126.51	954.15	1819.24	1996.5	2802.64	2209.9	2139.24	3357.76	2475.2	0	0	1	1	1	1	1	1
54,52_1184,7053n	0	1	#3849	2	54.52	1184.71	7.2363	TAVETAVLLLR		P80318	T-complex protein 1 subunit gamma OS=Mus musculus OX=10090 GN=Cct3 PE=1 SV=1	1.03846	Vehicle	DH376	0.922827	32.322	645.11	881.227	1173.9	1402.59	895.034	1145.41	1230.94	679.5	368.809	881.227	1166.96	1837.53	959.318	1313	1660.38	790.919	0	1	1	1	1	1	1	1
34,74_1113,5734n	1	1	#4185	2	34.7396	1113.57	6.6389	ISTPVDVNNR		P80318	T-complex protein 1 subunit gamma OS=Mus musculus OX=10090 GN=Cct3 PE=1 SV=1	1.03207	DH376	Vehicle	0.759984	37.1239	983.647	1403.91	1583.86	2392.66	1365.14	1795.93	2039.48	1367.58	562.35	1403.91	1574.5	3134.61	1463.19	2058.71	2751.01	1591.83	0	0	0	0	1	1	1	1
39,26_973,5049n	0	1	#4275	2	39.26	973.505	6.9661	EILSEVER		P80318	T-complex protein 1 subunit gamma OS=Mus musculus OX=10090 GN=Cct3 PE=1 SV=1	1.14413	DH376	Vehicle	0.383067	39.7733	960.841	1483.3	1171.75	2300.86	1542.06	1700.07	1970.53	1556.88	549.312	1483.3	1164.82	3014.34	1652.81	1948.82	2658	1812.17	0	0	1	1	1	1	1	1
47,21_2495,2958n	0	1	#6569	4	47.2106	2495.3	6.1992	IVSRPEELREDDVGTGAGLLEIK		P80318	T-complex protein 1 subunit gamma OS=Mus musculus OX=10090 GN=Cct3 PE=1 SV=1	1.24763	DH376	Vehicle	0.27655	52.1388	873.072	1489.73	875.353	2441.6	1611.43	1649.5	2185.48	1639.82	499.135	1489.73	870.179	3198.72	1727.17	1890.85	2947.94	1908.71	0	1	0	1	1	0	1	1
46,95_1165,6706n	0	1	#6741	2	46.9517	1165.67	6.446	AVAQALEVIPR		P80318	T-complex protein 1 subunit gamma OS=Mus musculus OX=10090 GN=Cct3 PE=1 SV=1	1.03903	DH376	Vehicle	0.79353	42.3848	669.157	892.652	1083.96	1749.49	892.79	1266.26	1566.95	840.79	382.557	892.652	1077.55	2292	956.914	1451.53	2113.62	978.657	0	0	1	0	0	1	1	1
48,14_1427,7195n	1	1	#7976	2	48.138	1427.72	6.0387	IPGGIIEDSCVLR	[10] Carbamidomethyl C	P80318	T-complex protein 1 subunit gamma OS=Mus musculus OX=10090 GN=Cct3 PE=1 SV=1	1.00428	DH376	Vehicle	0.997849	17.0584	2050.4	1783.78	2216.49	2452.22	1991.89	2321.45	2526.27	1699.67	1172.21	1783.78	2203.39	3212.64	2134.95	2661.11	3407.62	1978.37	0	0	0	0	0	0	1	0
32,20_1078,5039n	0	1	#9282	2	32.197	1078.5	6.5676	TVQFEENGR		P80318	T-complex protein 1 subunit gamma OS=Mus musculus OX=10090 GN=Cct3 PE=1 SV=1	1.11298	DH376	Vehicle	0.491136	45.4456	278.98	394.255	543.303	812.666	452.929	577.899	650.652	576.985	159.492	394.255	540.091	1064.67	485.46	662.455	877.648	671.595	0	1	0	1	0	1	0	0
29,83_982,5053n	0	1	#11859	3	29.8308	982.505	7.1758	IDDIVSGHK		P80318	T-complex protein 1 subunit gamma OS=Mus musculus OX=10090 GN=Cct3 PE=1 SV=1	1.12098	DH376	Vehicle	0.513982	41.8991	195.022	272.471	348.872	523.029	300.685	357.981	495.97	346.793	111.494	272.471	346.81	685.216	322.281	410.36	669.001	403.657	0	1	1	1	0	0	1	0
38,35_701,4390n	0	1	#12555	2	38.3533	701.439	6.9364	LLTSLR		P80318	T-complex protein 1 subunit gamma OS=Mus musculus OX=10090 GN=Cct3 PE=1 SV=1	1.3647	DH376	Vehicle	0.284533	73.6585	51.3186	138.97	209.261	396.245	205.961	239.86	382.774	257.425	29.3388	138.97	208.024	519.117	220.754	274.955	516.314	299.636	0	0	1	1	0	1	1	1
35,63_1097,5983n	0	1	#13595	2	35.6332	1097.6	6.2353	IVSRPEELR		P80318	T-complex protein 1 subunit gamma OS=Mus musculus OX=10090 GN=Cct3 PE=1 SV=1	1.17959	DH376	Vehicle	0.428221	61.0596	93.5965	397.937	485.368	720.177	526.442	420.43	598.414	456.577	53.5091	397.937	482.499	943.497	564.253	481.945	807.186	531.444	0	0	0	0	0	0	1	0
26,20_1119,6010n	0	1	#14440	3	26.204	1119.6	6.7351	EIQVQHPAAK		P80318	T-complex protein 1 subunit gamma OS=Mus musculus OX=10090 GN=Cct3 PE=1 SV=1	1.05751	DH376	Vehicle	0.628135	70.9362	72.821	255.141	537.302	682.545	235.894	457.543	640.989	302.403	41.6317	255.141	534.126	894.196	252.837	524.489	864.615	351.989	0	1	0	1	0	1	1	1
32,03_1241,6597n	0	1	#17423	2	32.0333	1241.66	6.4756	KISTPVDVNNR		P80318	T-complex protein 1 subunit gamma OS=Mus musculus OX=10090 GN=Cct3 PE=1 SV=1	1.53671	DH376	Vehicle	0.283489	72.7566	21.4133	63.0426	147.782	188.744	84.3295	159.935	264.93	137.732	12.242	63.0426	146.909	247.272	90.3864	183.336	357.358	160.316	0	0	0	0	0	1	1	0
50,49_1402,6988n	0	2	#19898,#23664	2.3	50.494	1402.7	6.5647	GISDLAQHYLMR		P80318	T-complex protein 1 subunit gamma OS=Mus musculus OX=10090 GN=Cct3 PE=1 SV=1	1.43978	DH376	Vehicle	0.293108	122.554	24.099	223.288	0	482.317	77.8064	309.655	496.129	167.023	13.7774	223.288	0	631.879	83.3948	354.962	669.215	194.41	0	1	0	0	0	2	2	2
55,75_1566,7754n	0	1	#21896	2	55.7544	1566.78	6.6259	EMMLSIINSSITTK		P80318	T-complex protein 1 subunit gamma OS=Mus musculus OX=10090 GN=Cct3 PE=1 SV=1	2.33844	DH376	Vehicle	0.072922	184.517	0	23.3188	0	369.678	170.007	249.559	271.106	228.326	0	23.3188	0	484.311	182.218	286.074	365.688	265.765	0	0	0	1	1	1	1	0
32,44_1375,6738n	0	1	#22610	2	32.4354	1375.67	6.1434	KGESQTDIEITR		P80318	T-complex protein 1 subunit gamma OS=Mus musculus OX=10090 GN=Cct3 PE=1 SV=1	1.08443	DH376	Vehicle	0.496373	82.6969	11.287	102.948	202.293	314.831	106.494	153.524	273.131	151.517	6.45279	102.948	201.097	412.457	114.143	175.987	368.42	176.362	0	1	0	0	0	1	0	1
35,55_1350,6710n	0	1	#5371	2	35.5513	1350.67	8.8635	ALWHEAAQAQAR		P03975	IgE-binding protein OS=Mus musculus OX=10090 GN=Iap PE=2 SV=1	1.03672	DH376	Vehicle	0.418632	114.644	109.005	597.077	437.505	2330.97	821.502	871.446	1201.03	708.173	62.3179	597.077	434.919	3053.79	880.505	998.952	1620.04	824.294	1	1	1	1	1	1	1	1
51,02_1692,8379n	2	2	#2315,#12283	2.3	51.0191	1692.84	8.0786	IIQGPQESFSDFVAR		P03975	IgE-binding protein OS=Mus musculus OX=10090 GN=Iap PE=2 SV=1	1.12437	DH376	Vehicle	0.518587	80.1802	1354.98	4319.92	5471.51	12567	5606.02	8711.65	8542.81	3802.11	774.641	4319.92	5439.17	16464	6008.67	9986.31	11523.2	4425.55	2	2	2	2	2	2	2	2
34,27_789,4046n	0	1	#9789	2	34.2736	789.405	6.2108	AALPSMGK	[6] Oxidation M	P03975	IgE-binding protein OS=Mus musculus OX=10090 GN=Iap PE=2 SV=1	1.00977	Vehicle	DH376	0.909463	27.9816	737.356	1118.04	1052.09	1486.4	960.845	1135.91	1173.84	1080.76	421.546	1118.04	1045.87	1947.32	1029.86	1302.12	1583.37	1257.98	0	0	0	1	0	0	0	0
36,27_919,4731n	1	1	#1484	2	36.2737	919.473	7.6263	FGGALDAAAK		Q91V92	ATP-citrate synthase OS=Mus musculus OX=10090 GN=Acly PE=1 SV=1	1.22687	DH376	Vehicle	0.243545	31.5986	1662.9	3620.4	3173.39	3786.16	3482.56	3803.54	4097.24	3637.06	950.68	3620.4	3154.63	4960.21	3732.7	4360.05	5526.67	4233.44	0	1	1	1	1	1	1	1
37,46_1366,7275n	2	2	#9766,#2207	2.3	37.4568	1366.73	7.6818	LYRPGSVAYVSR		Q91V92	ATP-citrate synthase OS=Mus musculus OX=10090 GN=Acly PE=1 SV=1	1.04453	DH376	Vehicle	0.648975	28.3827	2446.65	4078.08	5017.19	4766.36	4256.38	4011.87	4511.9	4254.31	1398.75	4078.08	4987.54	6244.37	4562.09	4598.87	6085.99	4951.91	0	2	2	2	2	2	2	2
39,32_873,4688n	1	1	#4054	2	39.3214	873.469	6.4873	EAGVFVPR		Q91V92	ATP-citrate synthase OS=Mus musculus OX=10090 GN=Acly PE=1 SV=1	1.08952	DH376	Vehicle	0.182105	9.1733	4192.23	4735.61	4609.13	4691.22	5328.18	5035.13	5190.83	4305.84	2396.7	4735.61	4581.89	6145.92	5710.87	5771.85	7001.78	5011.88	0	1	0	1	0	1	1	1
55,33_957,5851n	0	1	#4079	2	55.3317	957.585	7.3215	EILIPVFK		Q91V92	ATP-citrate synthase OS=Mus musculus OX=10090 GN=Acly PE=1 SV=1	1.04705	Vehicle	DH376	0.982038	32.0128	518.206	1066.26	1189.01	1162.79	921.953	990.848	902.241	944.345	296.258	1066.26	1181.98	1523.36	988.171	1135.83	1217.01	1099.19	0	0	1	1	1	1	1	1
35,13_1325,6343n	0	1	#4511	2	35.1287	1325.63	7.62	YICTTSAIQNR	[3] Carbamidomethyl C	Q91V92	ATP-citrate synthase OS=Mus musculus OX=10090 GN=Acly PE=1 SV=1	1.23167	DH376	Vehicle	0.345569	45.7653	516.162	1827.23	2041.92	1513.07	1856.87	1595.39	1837.36	1975.23	295.09	1827.23	2029.85	1982.26	1990.24	1828.83	2478.36	2299.11	0	1	1	1	1	1	1	1
57,41_1566,8814n	0	1	#25591	3	57.4113	1566.88	7.5953	TIAIIAEGIPEALTR		Q91V92	ATP-citrate synthase OS=Mus musculus OX=10090 GN=Acly PE=1 SV=1	1.43669	DH376	Vehicle	0.222101	101.73	12.7602	47.711	48.7794	179.346	98.5753	135.811	101.18	79.0568	7.29498	47.711	48.4911	234.959	105.655	155.683	136.479	92.0199	0	1	1	1	1	1	1	1
57,43_1566,8901n	0	1	#4822	2	57.4318	1566.89	7.5953	TIAIIAEGIPEALTR		Q91V92	ATP-citrate synthase OS=Mus musculus OX=10090 GN=Acly PE=1 SV=1	1.14622	DH376	Vehicle	0.468073	52.3891	381.005	1668.4	1930.56	2225.48	1785.64	2010.86	1775.05	1541.25	217.82	1668.4	1919.15	2915.58	1913.89	2305.08	2394.33	1793.97	0	1	1	1	1	1	1	1
26,67_906,4411n	0	1	#4911	2	26.6676	906.441	6.9466	YQDTPGVK		Q91V92	ATP-citrate synthase OS=Mus musculus OX=10090 GN=Acly PE=1 SV=1	1.16946	DH376	Vehicle	0.481679	52.7151	219.882	1193.39	1337.96	1332.13	1276.11	1071.49	1556	871.717	125.706	1193.39	1330.05	1745.21	1367.76	1228.27	2098.85	1014.66	0	1	0	1	1	1	1	1
32,84_599,3982n	0	1	#5334	2	32.8376	599.398	7.178	VQILK		Q91V92	ATP-citrate synthase OS=Mus musculus OX=10090 GN=Acly PE=1 SV=1	1.10356	DH376	Vehicle	0.506955	31.7898	454.547	932.153	1064.08	952.552	897.221	966.095	1075.27	817.183	259.864	932.153	1057.79	1247.93	961.662	1107.45	1450.41	951.178	0	0	0	0	0	1	1	1
54,56_1176,6315n	0	1	#5763	2	54.561	1176.63	7.596	DGVYILDLAAK		Q91V92	ATP-citrate synthase OS=Mus musculus OX=10090 GN=Acly PE=1 SV=1	1.06594	DH376	Vehicle	0.503724	17.4803	906	1083.92	1181.42	1383.41	1274.19	1323.55	1056.46	1200.9	517.96	1083.92	1174.44	1812.39	1365.7	1517.21	1425.03	1397.82	0	1	1	1	1	1	1	1
41,08_1508,7002n	0	1	#8312	2	41.0809	1508.7	6.646	TTDGVYEGVAIGGDR		Q91V92	ATP-citrate synthase OS=Mus musculus OX=10090 GN=Acly PE=1 SV=1	1.03525	Vehicle	DH376	0.601898	69.0079	52.7708	436.114	843.805	787.73	452.497	652.86	521.33	421.531	30.169	436.114	838.818	1032	484.997	748.384	703.209	490.651	0	1	1	1	1	1	1	0
30,70_1245,6189n	0	1	#8909	2	30.7039	1245.62	6.7115	RGGPNYQEGLR		Q91V92	ATP-citrate synthase OS=Mus musculus OX=10090 GN=Acly PE=1 SV=1	1.6658	DH376	Vehicle	0.143338	93.1812	47.1131	194.777	132.976	527.606	399.262	370.174	431.157	302.747	26.9345	194.777	132.191	691.212	427.938	424.336	581.576	352.389	0	0	1	1	1	1	1	0
50,82_1696,7671n	0	1	#9594	2	50.8245	1696.77	6.5745	EAYPEEAYIADLDAK		Q91V92	ATP-citrate synthase OS=Mus musculus OX=10090 GN=Acly PE=1 SV=1	1.34163	DH376	Vehicle	0.327543	58.2642	113.328	1112.51	1125.01	1191.02	1190.32	1134.22	1251.51	1175.84	64.7895	1112.51	1118.36	1560.35	1275.81	1300.18	1688.13	1368.64	0	0	0	1	0	1	1	1
46,97_1879,7813n	0	1	#18186	2	46.9722	1879.78	6.3884	SAYDSTMETMNYAQIR		Q91V92	ATP-citrate synthase OS=Mus musculus OX=10090 GN=Acly PE=1 SV=1	1.70884	DH376	Vehicle	0.150543	118.888	0	314.692	0	446.644	308.18	347.834	393.294	251.693	0	314.692	0	585.145	330.315	398.728	530.504	292.964	0	1	0	1	1	1	1	1
49,47_1871,0216n	0	1	#25677	3	49.4747	1871.02	6.5198	GVTIIGPATVGGIKPGCFK	[17] Carbamidomethyl C	Q91V92	ATP-citrate synthase OS=Mus musculus OX=10090 GN=Acly PE=1 SV=1	1.12116	DH376	Vehicle	0.41904	80.9898	11.1016	142.729	406.451	292.564	241.166	211.196	272.888	230.928	6.34677	142.729	404.048	383.285	258.487	242.098	368.091	268.794	0	1	1	1	0	0	0	1
58,42_1970,0057n	0	1	#27743	3	58.4204	1970.01	6.3936	QHFPATPLLDYALEVEK		Q91V92	ATP-citrate synthase OS=Mus musculus OX=10090 GN=Acly PE=1 SV=1	1.13784	DH376	Vehicle	0.359048	107.307	0	153.047	150.041	517.43	213.92	272.615	235.367	211.715	0	153.047	149.155	677.881	229.285	312.503	317.48	246.431	0	1	1	1	1	0	1	1
57,55_1690,8466n	0	1	#5432	2	57.5473	1690.85	7.6065	ALTVPELTQQMFDAK		P68372	Tubulin beta-4B chain OS=Mus musculus OX=10090 GN=Tubb4b PE=1 SV=1	1.623	DH376	Vehicle	0.188062	102.106	582.031	1694.9	172.234	3654.35	1848.28	2537.85	3317.2	2202.69	332.747	1694.9	171.216	4787.53	1981.03	2909.18	4474.49	2563.87	1	0	0	1	1	1	1	1
57,55_1690,8517n	0	1	#19274	3	57.5473	1690.85	7.6065	ALTVPELTQQMFDAK		P68372	Tubulin beta-4B chain OS=Mus musculus OX=10090 GN=Tubb4b PE=1 SV=1	1.81459	DH376	Vehicle	0.196126	140.53	36.2637	108.451	0	472.323	245.455	233.924	432.669	207.62	20.7319	108.451	0	618.786	263.084	268.151	583.616	241.664	1	0	0	1	1	1	1	1
50,72_1600,8080n	1	1	#8067	2	50.7221	1600.81	7.7579	AVLVDLEPGTMDSVR		P68372	Tubulin beta-4B chain OS=Mus musculus OX=10090 GN=Tubb4b PE=1 SV=1	1.43816	DH376	Vehicle	0.256106	94.3434	341.145	727.581	83.3332	1536.35	746.82	961.526	1365.67	792.356	195.032	727.581	82.8406	2012.76	800.459	1102.21	1842.12	922.281	0	0	0	1	1	1	1	1
45,63_1295,6533n	1	1	#4078	2	45.635	1295.65	7.0571	LLYNNVSNFGR		Q68FD5	Clathrin heavy chain 1 OS=Mus musculus OX=10090 GN=Cltc PE=1 SV=3	1.49708	DH376	Vehicle	0.11046	40.3437	612.154	1759.37	1884.74	1421.42	2275.31	2119.57	2129.46	1975.61	349.968	1759.37	1873.6	1862.19	2438.73	2429.7	2872.37	2299.56	0	1	0	1	1	1	1	1
41,34_942,4890n	0	1	#4456	2	41.3398	942.489	6.0029	HELIEFR		Q68FD5	Clathrin heavy chain 1 OS=Mus musculus OX=10090 GN=Cltc PE=1 SV=3	1.56761	DH376	Vehicle	0.0252842	29.7004	581.018	1080.39	625.793	910.437	1140.36	1167.06	1495.37	1209.88	332.167	1080.39	622.094	1192.75	1222.27	1337.82	2017.06	1408.26	0	0	0	0	0	1	0	1
46,64_824,4746n	0	1	#4971	2	46.6444	824.475	6.8468	IAAYLFK		Q68FD5	Clathrin heavy chain 1 OS=Mus musculus OX=10090 GN=Cltc PE=1 SV=3	1.19414	DH376	Vehicle	0.387964	45.5683	285.031	868.944	1117.36	795.823	964.516	772.437	1004.99	920.677	162.952	868.944	1110.75	1042.6	1033.79	885.456	1355.61	1071.64	0	1	1	1	1	1	1	1
40,47_1183,4958n	1	1	#5177	2	40.474	1183.5	6.0791	EVCFACVDGK	[3] Carbamidomethyl C|[6] Carbamidomethyl C	Q68FD5	Clathrin heavy chain 1 OS=Mus musculus OX=10090 GN=Cltc PE=1 SV=3	1.47561	DH376	Vehicle	0.100697	50.0567	576.448	1558.93	574.112	1030.85	1434.74	1445.75	1223.96	1414.84	329.555	1558.93	570.719	1350.51	1537.79	1657.29	1650.98	1646.84	0	1	0	1	1	1	1	1
43,64_1054,5580n	1	1	#6014	2	43.6372	1054.56	6.6816	YIEIYVQK		Q68FD5	Clathrin heavy chain 1 OS=Mus musculus OX=10090 GN=Cltc PE=1 SV=3	1.37577	DH376	Vehicle	0.121076	31.9383	696.952	1538.04	1289.38	1584.24	1882.76	1979.93	1648.94	1516.65	398.447	1538.04	1281.76	2075.5	2017.99	2269.62	2224.21	1765.34	0	1	0	1	1	1	1	0
38,58_1506,7404n	0	1	#6116	2	38.5786	1506.74	6.3322	VIQCFAETGQVQK	[4] Carbamidomethyl C	Q68FD5	Clathrin heavy chain 1 OS=Mus musculus OX=10090 GN=Cltc PE=1 SV=3	1.27688	DH376	Vehicle	0.318933	55.821	278.641	1191.75	1267.98	633.948	1256.01	843.722	1090.81	1115.51	159.299	1191.75	1260.48	830.53	1346.22	967.171	1471.37	1298.43	0	1	1	1	1	1	1	1
61,20_1352,8318n	0	1	#6228	2	61.2019	1352.83	6.8451	NLQNLLILTAIK		Q68FD5	Clathrin heavy chain 1 OS=Mus musculus OX=10090 GN=Cltc PE=1 SV=3	1.73651	DH376	Vehicle	0.145658	54.6808	145.404	721.913	883.233	977.106	1349.79	1001.76	1036.86	1348.19	83.1275	721.913	878.013	1280.1	1446.74	1148.33	1398.6	1569.26	0	1	1	1	1	1	1	1
44,43_1846,9267n	0	1	#6467	3	44.4285	1846.93	6.2543	YESLELCRPVLQQGR	[7] Carbamidomethyl C	Q68FD5	Clathrin heavy chain 1 OS=Mus musculus OX=10090 GN=Cltc PE=1 SV=3	1.17939	DH376	Vehicle	0.356004	39.3786	434.598	1111.49	1107.67	704.838	1108.02	1049.32	898.246	905.528	248.46	1111.49	1101.13	923.402	1187.6	1202.85	1211.62	1054.01	0	0	1	1	0	1	1	0
47,42_825,5376n	0	1	#7355	2	47.4154	825.538	6.5855	NLILVVR		Q68FD5	Clathrin heavy chain 1 OS=Mus musculus OX=10090 GN=Cltc PE=1 SV=3	1.13933	DH376	Vehicle	0.433957	45.0797	192.081	477.758	587.948	305.758	396.663	482.873	487.625	414.231	109.813	477.758	584.473	400.571	425.153	553.524	657.745	482.154	0	1	1	1	1	1	1	1
33,97_780,3912n	0	1	#7545	2	33.9695	780.391	6.4568	YLQMAR		Q68FD5	Clathrin heavy chain 1 OS=Mus musculus OX=10090 GN=Cltc PE=1 SV=3	1.31948	DH376	Vehicle	0.186332	46.2424	230.08	578.549	240.266	505.457	498.246	491.379	528.226	533.077	131.536	578.549	238.846	662.194	534.032	563.276	712.511	620.488	0	0	0	1	1	1	1	1
31,87_1128,4756n	0	1	#10666	2	31.8694	1128.48	6.2464	DAMQYASESK		Q68FD5	Clathrin heavy chain 1 OS=Mus musculus OX=10090 GN=Cltc PE=1 SV=3	1.78895	DH376	Vehicle	0.0624165	53.7499	139.471	477.217	191.438	401.807	609.563	535.943	590.133	428.866	79.7354	477.217	190.306	526.403	653.344	614.359	796.016	499.189	0	1	0	1	1	1	0	1
28,88_1068,5328n	0	1	#10909	2	28.8831	1068.53	6.5136	AHIAQLCEK	[7] Carbamidomethyl C	Q68FD5	Clathrin heavy chain 1 OS=Mus musculus OX=10090 GN=Cltc PE=1 SV=3	1.4286	DH376	Vehicle	0.173694	43.2543	153.627	425.982	555.7	440.583	514.186	530.192	676.129	530.82	87.8285	425.982	552.416	577.204	551.116	607.768	912.014	617.859	0	1	1	1	0	1	1	1
32,88_656,3904n	0	1	#10971	2	32.8785	656.39	6.4509	AGLLQR		Q68FD5	Clathrin heavy chain 1 OS=Mus musculus OX=10090 GN=Cltc PE=1 SV=3	1.1782	DH376	Vehicle	0.375822	35.0202	381.3	814.657	996.561	886.719	882.98	964.412	1032.32	748.261	217.989	814.657	990.671	1161.68	946.398	1105.52	1392.47	870.955	0	0	1	0	0	1	0	0
27,66_1775,8230n	0	1	#11878	3	27.6562	1775.82	6.4115	IHEGCEEPATHNALAK	[5] Carbamidomethyl C	Q68FD5	Clathrin heavy chain 1 OS=Mus musculus OX=10090 GN=Cltc PE=1 SV=3	1.43584	DH376	Vehicle	0.182127	53.5301	142.771	489.769	573.182	270.704	562.394	484.197	454.751	618.564	81.622	489.769	569.794	354.646	602.788	555.042	613.402	719.991	0	1	1	1	1	1	1	1
56,38_1554,8278n	0	1	#14597	2	56.3817	1554.83	6.4542	LTDQLPLIIVCDR	[11] Carbamidomethyl C	Q68FD5	Clathrin heavy chain 1 OS=Mus musculus OX=10090 GN=Cltc PE=1 SV=3	1.4359	DH376	Vehicle	0.230247	55.284	107.217	626.674	525.969	375.498	710.484	510.227	563.817	563.676	61.2959	626.674	522.861	491.936	761.514	584.882	760.519	656.104	0	1	1	1	1	1	1	1
35,47_885,4888n	1	1	#2222	2	35.4694	885.489	7.6329	AVVIVDDR		Q8VIJ6	Splicing factor_ proline- and glutamine-rich OS=Mus musculus OX=10090 GN=Sfpq PE=1 SV=1	1.54501	DH376	Vehicle	0.213576	50.5122	1525.14	1706.88	1599.35	3228.48	1930.14	2978.82	5373.85	2169.72	871.924	1706.88	1589.9	4229.61	2068.77	3414.66	7248.65	2525.5	0	0	0	0	0	1	1	1
35,90_1142,6136n	2	2	#8748,#2334	2.3	35.9023	1142.61	7.7938	FATHAAALSVR		Q8VIJ6	Splicing factor_ proline- and glutamine-rich OS=Mus musculus OX=10090 GN=Sfpq PE=1 SV=1	1.80495	DH376	Vehicle	0.341081	77.3548	772.906	994.525	1287.36	3072.68	1129.56	3069.11	5674.48	1186.61	441.87	994.525	1279.75	4025.49	1210.69	3518.17	7654.16	1381.18	0	0	0	2	0	2	2	0
43,64_1251,6028n	0	1	#2516	2	43.6372	1251.6	6.9982	YGEPGEVFINK		Q8VIJ6	Splicing factor_ proline- and glutamine-rich OS=Mus musculus OX=10090 GN=Sfpq PE=1 SV=1	1.57273	DH376	Vehicle	0.523119	75.6556	879.541	945.445	1418.6	2310.31	857.152	2517.95	4386.36	973.325	502.833	945.445	1410.21	3026.71	918.716	2886.37	5916.66	1132.92	0	0	0	0	0	0	1	0
53,67_1962,9898n	1	1	#3229	3	53.6687	1962.99	7.6291	LFVGNLPADITEDEFKR		Q8VIJ6	Splicing factor_ proline- and glutamine-rich OS=Mus musculus OX=10090 GN=Sfpq PE=1 SV=1	2	DH376	Vehicle	0.423427	91.2264	582.651	573.265	1213.6	2861.51	761.366	3206.08	5746.78	747.85	333.101	573.265	1206.43	3748.83	816.051	3675.18	7751.68	870.477	0	0	0	1	0	1	1	1
32,16_714,4084n	0	1	#4001	2	32.1561	714.408	7.3101	ALAEIAK		Q8VIJ6	Splicing factor_ proline- and glutamine-rich OS=Mus musculus OX=10090 GN=Sfpq PE=1 SV=1	1.4402	DH376	Vehicle	0.251212	39.5737	543.479	1260.5	1203.21	1656.82	1247.39	1784.75	2562.08	1122.91	310.707	1260.5	1196.1	2170.59	1336.98	2045.89	3455.92	1307.03	0	0	0	1	0	1	1	0
30,60_881,4126n	0	1	#5756	2	30.6015	881.413	7.2029	ISDSEGFK		Q8VIJ6	Splicing factor_ proline- and glutamine-rich OS=Mus musculus OX=10090 GN=Sfpq PE=1 SV=1	1.57035	DH376	Vehicle	0.422707	73.5186	267.215	789.947	1093.36	1523.54	700.257	1431.46	2945.66	692.19	152.767	789.947	1086.9	1995.97	750.552	1640.9	3973.33	805.69	0	0	0	1	0	1	1	0
30,72_1248,6157n	0	1	#6353	3	30.7244	1248.62	6.5895	RREEEMMIR		Q8VIJ6	Splicing factor_ proline- and glutamine-rich OS=Mus musculus OX=10090 GN=Sfpq PE=1 SV=1	1.88918	DH376	Vehicle	0.387274	84.3855	213.706	434.401	475.105	1194.89	420.735	1270.79	2331.62	356.167	122.175	434.401	472.297	1565.41	450.954	1456.72	3145.06	414.568	0	0	0	0	0	0	1	0
39,79_1761,7847n	0	1	#7641	3	39.785	1761.78	7.1369	FAQHGTFEYEYSQR		Q8VIJ6	Splicing factor_ proline- and glutamine-rich OS=Mus musculus OX=10090 GN=Sfpq PE=1 SV=1	1.89156	DH376	Vehicle	0.368078	78.847	348.962	355.514	372.296	971.436	282.244	1099.45	1990.36	502.252	199.502	355.514	370.095	1272.67	302.516	1260.32	2684.75	584.608	0	0	0	1	0	1	1	0
46,69_2427,0918n	0	1	#9127	4	46.6854	2427.09	6.1848	DKLESEMEDAYHEHQANLLR		Q8VIJ6	Splicing factor_ proline- and glutamine-rich OS=Mus musculus OX=10090 GN=Sfpq PE=1 SV=1	2.38195	DH376	Vehicle	0.336695	97.5776	305.415	214.35	69.5754	881.742	166.106	1008.1	2032	297.839	174.606	214.35	69.1642	1155.16	178.036	1155.6	2740.91	346.677	0	0	0	1	0	0	1	0
37,75_936,4059n	0	1	#11662	2	37.7464	936.406	7.0333	EEEMMIR		Q8VIJ6	Splicing factor_ proline- and glutamine-rich OS=Mus musculus OX=10090 GN=Sfpq PE=1 SV=1	1.5899	DH376	Vehicle	0.457752	95.7994	85.128	125.782	130.496	528.478	94.254	376.976	722.33	189.471	48.6677	125.782	129.725	692.355	101.024	432.134	974.333	220.539	0	0	0	1	0	1	1	0
29,85_1388,6073n	0	1	#12090	3	29.8513	1388.61	6.4884	MEELHSQEMQK		Q8VIJ6	Splicing factor_ proline- and glutamine-rich OS=Mus musculus OX=10090 GN=Sfpq PE=1 SV=1	2.89874	DH376	Vehicle	0.220656	129.473	70.312	92.4497	42.4071	565.819	102.813	595.22	1373.41	163.454	40.1973	92.4497	42.1564	741.275	110.198	682.31	1852.55	190.256	0	0	0	0	0	1	1	0
46,89_667,3727n	0	1	#12241	2	46.8903	667.373	7.4577	GFGFIK		Q8VIJ6	Splicing factor_ proline- and glutamine-rich OS=Mus musculus OX=10090 GN=Sfpq PE=1 SV=1	1.17499	DH376	Vehicle	0.970132	67.7369	225.705	158.812	207.45	215.229	142.038	229.803	465.862	110.742	129.036	158.812	206.224	281.97	152.24	263.427	628.39	128.901	0	0	0	1	0	0	1	0
39,12_1800,7178n	0	1	#14814	2	39.124	1800.72	7.0784	MGGGGTMNMGDPYGSGGQK		Q8VIJ6	Splicing factor_ proline- and glutamine-rich OS=Mus musculus OX=10090 GN=Sfpq PE=1 SV=1	4.13093	DH376	Vehicle	0.116646	194.284	0	12.9143	0	585.101	35.7841	734.46	1641.77	58.3436	0	12.9143	0	766.536	38.3542	841.923	2214.55	67.9103	0	0	0	1	0	1	1	0
38,54_1244,6870n	0	1	#22949	2	38.5376	1244.69	6.6915	GIVEFASKPAAR		Q8VIJ6	Splicing factor_ proline- and glutamine-rich OS=Mus musculus OX=10090 GN=Sfpq PE=1 SV=1	3.51922	DH376	Vehicle	0.319968	148.154	2.13661	5.10304	16.2186	93.9216	4.71665	50.2154	319.568	38.5856	1.2215	5.10304	16.1228	123.046	5.05542	57.5627	431.058	44.9126	0	0	0	0	0	0	1	0
57,06_1806,8918n	0	1	#25416	2	57.0632	1806.89	7.0144	LFVGNLPADITEDEFK		Q8VIJ6	Splicing factor_ proline- and glutamine-rich OS=Mus musculus OX=10090 GN=Sfpq PE=1 SV=1	3.51329	DH376	Vehicle	0.203869	143.521	0	25.5549	50.229	269.946	39.2445	376.179	718.466	80.7591	0	25.5549	49.9322	353.654	42.0632	431.22	969.121	94.0014	0	0	0	0	0	0	1	0
46,09_1953,0519n	0	2	#4944,#247	2.3	46.0856	1953.05	8.4816	VAPEEHPVLLTEAPLNPK		P60710	Actin_ cytoplasmic 1 OS=Mus musculus OX=10090 GN=Actb PE=1 SV=1	1.05685	DH376	Vehicle	0.752838	22.3975	38380	38635.2	50635.9	51751.6	37591.2	56447.8	56719.2	38843.7	21941.8	38635.2	50336.6	67799.3	40291.1	64707	76507.1	45213	2	0	2	2	2	2	2	2
31,47_975,4397n	1	1	#326	2	31.4673	975.44	8.6552	AGFAGDDAPR		P60710	Actin_ cytoplasmic 1 OS=Mus musculus OX=10090 GN=Actb PE=1 SV=1	1.08624	DH376	Vehicle	0.609266	23.7639	11935.5	13029.3	14492.8	19885.1	12614.4	17339.8	20538.5	13967.6	6823.52	13029.3	14407.2	26051.3	13520.4	19876.9	27703.9	16257.9	1	1	1	1	1	1	1	1
38,18_1131,5224n	1	1	#473	2	38.1764	1131.52	8.7397	GYSFTTTAER		P60710	Actin_ cytoplasmic 1 OS=Mus musculus OX=10090 GN=Actb PE=1 SV=1	1.01477	Vehicle	DH376	0.96854	19.4291	17523.1	15956.7	22018.8	24304.3	17073.3	20934.5	21626.2	19007.4	10017.9	15956.7	21888.7	31840.8	18299.5	23997.5	29171.1	22124.1	1	1	1	1	1	1	1	1
38,16_799,5279n	0	1	#648	2	38.1559	799.528	7.7746	RGILTLK		P60710	Actin_ cytoplasmic 1 OS=Mus musculus OX=10090 GN=Actb PE=1 SV=1	1.09321	DH376	Vehicle	0.285044	11.6466	5192.12	5214.35	6045.16	6216.3	5621.67	6439.05	7108.07	5612.02	2968.33	5214.35	6009.43	8143.92	6025.43	7381.18	9587.89	6532.24	1	1	1	1	1	0	1	1
34,80_1515,6889n	0	1	#2931	2	34.801	1515.69	8.9762	QEYDESGPSIVHR		P60710	Actin_ cytoplasmic 1 OS=Mus musculus OX=10090 GN=Actb PE=1 SV=1	1.24802	Vehicle	DH376	0.626454	62.4084	1144.35	1950.81	2102.56	4706.45	772.084	2356.86	3242.48	1564.47	654.225	1950.81	2090.14	6165.88	827.538	2701.71	4373.7	1821	1	1	1	0	0	1	1	1
51,59_1789,8763n	0	1	#992	2	51.5879	1789.88	8.3659	SYELPDGQVITIGNER		P60710	Actin_ cytoplasmic 1 OS=Mus musculus OX=10090 GN=Actb PE=1 SV=1	1.1588	DH376	Vehicle	0.50993	28.6193	11361.8	15362.6	20628.7	21258.4	16592.4	23363.7	25863	13688.1	6495.56	15362.6	20506.8	27850.4	17784.1	26782.1	34885.9	15932.6	1	1	1	1	1	1	1	1
33,00_643,3677n	0	1	#1038	2	33.0014	643.368	8.6098	LDLAGR		P60710	Actin_ cytoplasmic 1 OS=Mus musculus OX=10090 GN=Actb PE=1 SV=1	1.00363	Vehicle	DH376	0.94124	13.7408	6697.66	6038.28	7225.89	7697.08	6296.51	7338.84	7992.53	5931.1	3829.05	6038.28	7183.18	10083.9	6748.75	8412.63	10780.9	6903.64	1	0	0	1	1	1	1	1
43,96_1197,6924n	0	1	#2360	2	43.9649	1197.69	8.0272	AVFPSIVGRPR		P60710	Actin_ cytoplasmic 1 OS=Mus musculus OX=10090 GN=Actb PE=1 SV=1	1.24016	DH376	Vehicle	0.301321	33.1683	3297.88	3070.78	3316.92	5784.31	3637.43	5383.83	6316.75	3847.15	1885.4	3070.78	3297.32	7577.97	3898.69	6171.56	8520.51	4477.98	0	1	1	1	0	1	1	1
54,22_3182,6257n	0	1	#7217	3	54.2202	3182.63	8.2758	TTGIVMDSGDGVTHTVPIYEGYALPHAILR		P60710	Actin_ cytoplasmic 1 OS=Mus musculus OX=10090 GN=Actb PE=1 SV=1	2.86868	DH376	Vehicle	0.0878006	171.399	0	135.348	0	1071.34	498.174	1149.66	1331.65	482.138	0	135.348	0	1403.56	533.954	1317.87	1796.22	561.196	0	0	0	1	1	1	1	1
27,78_1197,5133n	1	1	#1938	2	27.779	1197.51	8.4711	DSYVGDEAQSK		P60710	Actin_ cytoplasmic 1 OS=Mus musculus OX=10090 GN=Actb PE=1 SV=1	1.29213	DH376	Vehicle	0.452565	41.5659	2053.1	3750.27	4454.57	5932	4320.59	6009.24	7818.15	2771.54	1173.75	3750.27	4428.24	7771.46	4630.91	6888.49	10545.7	3226	1	1	1	1	1	1	1	1
27,59_922,5545n	0	1	#4339	2	27.5947	922.555	8.4923	IIAPPERK		P60710	Actin_ cytoplasmic 1 OS=Mus musculus OX=10090 GN=Actb PE=1 SV=1	1.23366	DH376	Vehicle	0.440962	56.1252	392.548	754.407	1177.42	1706.46	791.483	1241.12	1865.12	1074.98	224.419	754.407	1170.46	2235.61	848.33	1422.71	2515.81	1251.24	1	1	1	1	1	1	1	1
27,64_922,5654n	0	1	#2895	3	27.6357	922.565	8.4923	IIAPPERK		P60710	Actin_ cytoplasmic 1 OS=Mus musculus OX=10090 GN=Actb PE=1 SV=1	1.06793	DH376	Vehicle	0.608514	20.6749	1502.03	1754.66	2178.44	2398.42	1888.47	2174.41	2544.04	1758.73	858.71	1754.66	2165.57	3142.15	2024.11	2492.56	3431.59	2047.11	1	1	1	1	1	1	1	1
26,69_1353,6119n	0	2	#7666,#3185	2.3	26.688	1353.61	8.5661	DSYVGDEAQSKR		P60710	Actin_ cytoplasmic 1 OS=Mus musculus OX=10090 GN=Actb PE=1 SV=1	1.4459	DH376	Vehicle	0.296831	59.9904	475.759	1202.34	1720.88	2622.71	1602.39	2034.35	3599.96	1470.08	271.991	1202.34	1710.71	3435.99	1717.47	2332	4855.9	1711.13	2	2	2	2	2	2	2	2
27,49_1186,5583n	0	1	#7194	2	27.4923	1186.56	7.1202	HQGVMVGMGQK	[5] Oxidation M	P60710	Actin_ cytoplasmic 1 OS=Mus musculus OX=10090 GN=Actb PE=1 SV=1	1.20164	DH376	Vehicle	0.467074	67.7415	192.58	229.073	393.302	784.487	366.83	424.708	781.356	349.062	110.098	229.073	390.977	1027.75	393.177	486.849	1053.95	406.299	0	0	0	1	0	0	0	1
50,60_2230,0427n	0	1	#19014	2	50.5993	2230.04	7.8309	DLYANTVLSGGTTMYPGIADR	[14] Oxidation M	P60710	Actin_ cytoplasmic 1 OS=Mus musculus OX=10090 GN=Actb PE=1 SV=1	1.44249	DH376	Vehicle	0.314409	108.947	0	113.986	238.708	596.397	218.573	503.826	454.134	192.521	0	113.986	237.297	781.334	234.272	577.544	612.57	224.09	0	0	1	1	0	1	1	1
50,64_2230,0627n	0	1	#13659	3	50.6403	2230.06	7.8309	DLYANTVLSGGTTMYPGIADR	[14] Oxidation M	P60710	Actin_ cytoplasmic 1 OS=Mus musculus OX=10090 GN=Actb PE=1 SV=1	1.58938	DH376	Vehicle	0.298807	92.8986	0	250.795	532.377	924.25	534.4	859.078	867.435	452.83	0	250.795	529.23	1210.85	572.783	984.775	1170.06	527.082	0	0	1	1	0	1	1	1
39,68_900,5231n	0	1	#2448	2	39.6827	900.523	7.1383	LSDGVAVLK		P63038	60 kDa heat shock protein_ mitochondrial OS=Mus musculus OX=10090 GN=Hspd1 PE=1 SV=1	1.48201	DH376	Vehicle	0.36101	52.4212	1144.33	958.15	1291.15	2098.76	1007.9	2678.67	3193.85	1259.35	654.214	958.15	1283.52	2749.56	1080.29	3070.6	4308.1	1465.85	0	0	0	1	0	0	1	0
28,44_1232,5857n	1	1	#2944	2	28.44	1232.59	7.8054	VGGTSDVEVNEK		P63038	60 kDa heat shock protein_ mitochondrial OS=Mus musculus OX=10090 GN=Hspd1 PE=1 SV=1	1.80168	DH376	Vehicle	0.299407	65.9714	1073.86	967.528	1323.8	3043.09	1164.89	3998.33	4992.92	1389.53	613.923	967.528	1315.97	3986.73	1248.55	4583.35	6734.82	1617.37	0	1	1	1	1	1	1	1
42,13_911,5770n	0	1	#3385	2	42.131	911.577	7.6539	VGLQVVAVK		P63038	60 kDa heat shock protein_ mitochondrial OS=Mus musculus OX=10090 GN=Hspd1 PE=1 SV=1	1.38403	DH376	Vehicle	0.434465	50.4373	1312.92	1094.76	1331.28	2620.22	1356.59	3259.75	3050.98	1134.02	750.594	1094.76	1323.41	3432.73	1454.02	3736.7	4115.39	1319.97	0	1	1	1	1	1	1	1
40,69_1214,6417n	1	1	#3413	2	40.6919	1214.64	7.7526	NAGVEGSLIVEK		P63038	60 kDa heat shock protein_ mitochondrial OS=Mus musculus OX=10090 GN=Hspd1 PE=1 SV=1	1.64851	DH376	Vehicle	0.206976	62.2238	1482.91	1778.07	559.881	3193.33	1734.36	3542.97	4325.32	1960.3	847.778	1778.07	556.572	4183.55	1858.93	4061.37	5834.31	2281.73	0	0	0	1	1	1	1	1
44,99_1343,6990n	1	1	#4272	2	44.9944	1343.7	7.5701	TVIIEQSWGSPK		P63038	60 kDa heat shock protein_ mitochondrial OS=Mus musculus OX=10090 GN=Hspd1 PE=1 SV=1	1.3155	DH376	Vehicle	0.333226	38.3606	1532.36	1963.49	1558.08	3222.1	1898.91	3616.67	3546.41	1825.12	876.048	1963.49	1548.87	4221.25	2035.3	4145.85	4783.66	2124.4	0	1	0	1	1	1	1	1
46,53_784,5040n	0	1	#4369	2	46.529	784.504	7.3313	IGIEIIK		P63038	60 kDa heat shock protein_ mitochondrial OS=Mus musculus OX=10090 GN=Hspd1 PE=1 SV=1	1.28408	DH376	Vehicle	0.88173	70.102	756.165	490.482	680.661	1116.06	382.11	1447.44	1681.16	397.218	432.299	490.482	676.638	1462.14	409.555	1659.22	2267.68	462.351	0	1	0	1	1	1	1	1
33,02_854,4524n	0	1	#4884	2	33.0219	854.452	6.8542	GANPVEIR		P63038	60 kDa heat shock protein_ mitochondrial OS=Mus musculus OX=10090 GN=Hspd1 PE=1 SV=1	1.29815	DH376	Vehicle	0.402687	41.9518	647.537	724.862	995.579	1556.52	753.8	1539.38	1852.2	949.203	370.196	724.862	989.695	2039.18	807.941	1764.62	2498.38	1104.85	0	1	0	1	0	1	1	0
56,42_1503,7354n	0	1	#9202	2	56.4227	1503.74	6.9229	TLNDELEIIEGMK		P63038	60 kDa heat shock protein_ mitochondrial OS=Mus musculus OX=10090 GN=Hspd1 PE=1 SV=1	2.295	DH376	Vehicle	0.0968146	172.021	30.4755	126.942	4.76765	1353.23	485.691	1404.63	1087.74	499.82	17.4228	126.942	4.73947	1772.86	520.575	1610.15	1467.23	581.777	0	0	0	1	1	1	1	0
25,26_1360,6644n	0	1	#11240	3	25.2563	1360.66	7.204	VGGTSDVEVNEKK		P63038	60 kDa heat shock protein_ mitochondrial OS=Mus musculus OX=10090 GN=Hspd1 PE=1 SV=1	1.25253	DH376	Vehicle	0.510735	95.8856	97.685	234.517	548.415	1235.02	234.317	730.13	1231.79	453.663	55.8465	234.517	545.174	1617.99	251.146	836.959	1661.53	528.051	0	0	0	1	1	1	1	0
40,13_804,4072n	0	1	#11448	2	40.1333	804.407	6.7108	DDAMLLK		P63038	60 kDa heat shock protein_ mitochondrial OS=Mus musculus OX=10090 GN=Hspd1 PE=1 SV=1	1.52024	DH376	Vehicle	0.301729	45.8104	209.275	388.025	653.214	547.303	545.004	864.275	1009.14	314.684	119.643	388.025	649.353	717.016	584.149	990.732	1361.21	366.284	0	0	0	0	0	1	1	0
41,30_940,5948n	0	2	#13337,#13261	2.3	41.2988	940.595	6.8702	IGIEIIKR		P63038	60 kDa heat shock protein_ mitochondrial OS=Mus musculus OX=10090 GN=Hspd1 PE=1 SV=1	2.47345	DH376	Vehicle	0.167524	69.0544	206.911	246.256	75.9648	500.821	368.113	875.743	1116.5	187.183	118.291	246.256	75.5158	656.122	394.552	1003.88	1506.03	217.875	0	2	0	0	2	2	2	0
53,75_1600,7304n	0	1	#15506	2	53.752	1600.73	7.1	CEFQDAYVLLSEK	[1] Carbamidomethyl C	P63038	60 kDa heat shock protein_ mitochondrial OS=Mus musculus OX=10090 GN=Hspd1 PE=1 SV=1	3.31255	DH376	Vehicle	0.0726804	71.7048	96.3552	145.106	46.2803	284.567	215.266	718.894	785.977	175.662	55.0862	145.106	46.0068	372.809	230.727	824.079	1060.18	204.465	0	0	0	0	1	1	1	0
41,72_2559,2344n	0	1	#18492	3	41.7214	2559.23	6.7123	LVQDVANNTNEEAGDGTTTATVLAR		P63038	60 kDa heat shock protein_ mitochondrial OS=Mus musculus OX=10090 GN=Hspd1 PE=1 SV=1	2.2409	DH376	Vehicle	0.202564	184.176	11.4689	36.0685	0	745.714	110.369	487.186	1140.87	39.1743	6.55676	36.0685	0	976.953	118.296	558.469	1538.88	45.5979	0	0	0	1	0	1	1	0
53,10_1683,8698n	0	1	#21925	2	53.1018	1683.87	7.1576	AAVEEGIVLGGGCALLR	[13] Carbamidomethyl C	P63038	60 kDa heat shock protein_ mitochondrial OS=Mus musculus OX=10090 GN=Hspd1 PE=1 SV=1	5.2543	DH376	Vehicle	0.0398786	182.516	11.3086	6.17578	0.909159	260.519	107.894	754.131	401.303	202.158	6.46512	6.17578	0.903785	341.303	115.644	864.472	541.307	235.307	0	0	0	0	1	1	1	0
29,61_836,4049n	0	1	#2620	2	29.6129	836.405	7.1867	MNVCVSK	[4] Carbamidomethyl C	Q8R081	Heterogeneous nuclear ribonucleoprotein L OS=Mus musculus OX=10090 GN=Hnrnpl PE=1 SV=2	1.0218	Vehicle	DH376	0.883694	20.8799	4054.23	3150.76	3571.58	5057.29	3615.67	3900.89	4956.31	3023.11	2317.8	3150.76	3550.47	6625.51	3875.36	4471.65	6685.45	3518.81	0	0	0	1	0	0	0	0
30,14_977,4781n	1	1	#2846	2	30.1379	977.478	6.234	FSTPEQAAK		Q8R081	Heterogeneous nuclear ribonucleoprotein L OS=Mus musculus OX=10090 GN=Hnrnpl PE=1 SV=2	1.00632	DH376	Vehicle	0.843058	57.9747	2997.49	3593.32	4757.38	9709.07	3820.93	5641.81	7973.34	3754.34	1713.66	3593.32	4729.26	12719.8	4095.37	6467.3	10755	4369.95	0	1	1	0	1	0	0	0
47,31_1207,5696n	0	1	#2875	2	47.313	1207.57	7.9514	SSSGLLEWDSK		Q8R081	Heterogeneous nuclear ribonucleoprotein L OS=Mus musculus OX=10090 GN=Hnrnpl PE=1 SV=2	1.11851	DH376	Vehicle	0.472311	94.6724	1140.15	1634.96	379.805	4549.35	1500.72	2026.93	3457.58	1632.1	651.826	1634.96	377.56	5960.06	1608.51	2323.5	4663.85	1899.72	0	0	0	1	1	1	1	1
36,46_1120,4965n	0	1	#2978	2	36.458	1120.5	6.8037	LCFSTAQHAS	[2] Carbamidomethyl C	Q8R081	Heterogeneous nuclear ribonucleoprotein L OS=Mus musculus OX=10090 GN=Hnrnpl PE=1 SV=2	1.10028	Vehicle	DH376	0.972895	77.4727	987.443	1223.98	1509.39	4329.22	1210.96	1710.03	3091.46	1303.92	564.521	1223.98	1500.47	5671.67	1297.93	1960.24	4169.99	1517.73	0	0	0	1	0	1	1	0
46,16_1633,7970n	2	2	#14390,#3225	2.3	46.1601	1633.8	7.4844	AITHLNNNFMFGQK		Q8R081	Heterogeneous nuclear ribonucleoprotein L OS=Mus musculus OX=10090 GN=Hnrnpl PE=1 SV=2	1.14865	DH376	Vehicle	0.44925	110.335	1015.77	1308.81	520.381	5513.15	1408.91	2590.42	4049.58	1551.62	580.718	1308.81	517.306	7222.73	1510.1	2969.44	5462.38	1806.05	0	2	0	2	2	2	2	0
41,02_1262,6156n	1	1	#3345	2	41.0195	1262.62	6.7342	NPNGPYPYTLK		Q8R081	Heterogeneous nuclear ribonucleoprotein L OS=Mus musculus OX=10090 GN=Hnrnpl PE=1 SV=2	1.32766	Vehicle	DH376	0.59634	58.3099	1867.33	1699.7	3910.09	5801.2	1734.65	2528.38	3468.67	2269.58	1067.55	1699.7	3886.98	7600.1	1859.24	2898.32	4678.81	2641.73	0	0	0	0	0	0	1	0
34,34_1075,6107n	0	1	#4371	3	34.3361	1075.61	7.1872	TPASPVVHIR		Q8R081	Heterogeneous nuclear ribonucleoprotein L OS=Mus musculus OX=10090 GN=Hnrnpl PE=1 SV=2	1.34212	Vehicle	DH376	0.66459	74.6456	900.863	1282.21	1104.75	3676.46	898.655	1634.7	1582.48	1073.18	515.023	1282.21	1098.22	4816.49	963.2	1873.88	2134.57	1249.15	0	1	1	1	1	1	1	1
34,34_1075,6025n	0	1	#17641	2	34.3361	1075.6	7.1872	TPASPVVHIR		Q8R081	Heterogeneous nuclear ribonucleoprotein L OS=Mus musculus OX=10090 GN=Hnrnpl PE=1 SV=2	1.08167	Vehicle	DH376	0.60835	115.128	42.3185	152.272	145.011	707.58	125.114	307.533	343.78	191.687	24.1935	152.272	144.154	926.995	134.1	352.529	463.716	223.119	0	0	1	1	1	1	1	1
26,02_976,5308n	0	2	#13033,#5120	2.3	26.0197	976.531	7.7334	IEYAKPTR		Q8R081	Heterogeneous nuclear ribonucleoprotein L OS=Mus musculus OX=10090 GN=Hnrnpl PE=1 SV=2	1.14922	Vehicle	DH376	0.94603	79.7184	571.504	990.541	1297.24	3359.34	971.243	1341.17	2073.78	1024.98	326.728	990.541	1289.57	4401.03	1041	1537.4	2797.27	1193.05	0	2	2	2	2	2	2	2
45,50_1866,8570n	0	1	#5262	3	45.499	1866.86	7.5365	SKPGAAMVEMADGYAVDR		Q8R081	Heterogeneous nuclear ribonucleoprotein L OS=Mus musculus OX=10090 GN=Hnrnpl PE=1 SV=2	1.08565	DH376	Vehicle	0.386183	127.91	623.028	1172.23	233.111	5297.77	1163.17	2092.22	3156.54	1541.69	356.185	1172.23	231.734	6940.56	1246.71	2398.35	4257.78	1794.49	0	1	0	1	1	1	1	1
38,50_619,3686n	0	1	#5544	2	38.4967	619.369	7.2873	LNVFK		Q8R081	Heterogeneous nuclear ribonucleoprotein L OS=Mus musculus OX=10090 GN=Hnrnpl PE=1 SV=2	1.31259	Vehicle	DH376	0.878237	87.9481	257.921	360.078	509.711	1523.07	354.696	454.474	759.168	451.156	147.454	360.078	506.699	1995.35	380.172	520.971	1024.02	525.134	0	1	1	1	1	1	1	1
59,25_1587,7715n	0	1	#5785	2	59.2452	1587.77	7.8368	VFNVFCLYGNVEK	[6] Carbamidomethyl C	Q8R081	Heterogeneous nuclear ribonucleoprotein L OS=Mus musculus OX=10090 GN=Hnrnpl PE=1 SV=2	1.09838	DH376	Vehicle	0.311655	151.006	116.891	352.442	236.322	3108.83	578.253	1454.84	1491.57	665.119	66.8266	352.442	234.926	4072.85	619.785	1667.7	2011.94	774.18	0	1	1	1	1	1	1	1
55,33_1865,8868n	0	1	#8012	3	55.3317	1865.89	7.5719	SDALETLGFLNHYQMK		Q8R081	Heterogeneous nuclear ribonucleoprotein L OS=Mus musculus OX=10090 GN=Hnrnpl PE=1 SV=2	1.29187	Vehicle	DH376	0.294896	171.279	30.027	313.808	5.32159	2790.92	299.293	523.406	1132.9	475.053	17.1664	313.808	5.29014	3656.36	320.79	599.989	1528.14	552.949	0	1	0	1	1	1	1	1
43,40_1728,7735n	0	1	#10050	2	43.3989	1728.77	7.5314	ASLNGADIYSGCCTLK	[12] Carbamidomethyl C|[13] Carbamidomethyl C	Q8R081	Heterogeneous nuclear ribonucleoprotein L OS=Mus musculus OX=10090 GN=Hnrnpl PE=1 SV=2	1.17065	Vehicle	DH376	0.68818	110.113	189.444	484.755	395.829	2064.76	488.388	640.447	934.385	614.598	108.305	484.755	393.489	2705.03	523.466	734.155	1260.37	715.375	0	1	0	1	0	1	1	1
41,61_2889,2616n	0	1	#17674	3	41.606	2889.26	6.7021	NDQDTWDYTNPNLSGQGDPGSNPNKR		Q8R081	Heterogeneous nuclear ribonucleoprotein L OS=Mus musculus OX=10090 GN=Hnrnpl PE=1 SV=2	1.34181	Vehicle	DH376	0.319173	174.135	0	97.8835	0	872.186	31.5151	172.965	471.126	47.3496	0	97.8835	0	1142.64	33.7786	198.273	635.491	55.1136	0	0	0	1	0	0	0	0
44,26_1486,6902n	1	1	#1417	2	44.2647	1486.69	8.3054	TTPSYVAFTDTER		P63017	Heat shock cognate 71 kDa protein OS=Mus musculus OX=10090 GN=Hspa8 PE=1 SV=1	1.06986	Vehicle	DH376	0.63872	20.2838	6997.57	5415.33	5560.62	8232.63	5600.49	6781.92	6827.35	5285.15	4000.51	5415.33	5527.75	10785.5	6002.74	7774.22	9209.24	6151.77	1	1	1	1	1	1	1	1
32,03_857,4488n	1	1	#1627	2	32.0333	857.449	8.1085	GTLDPVEK		P63017	Heat shock cognate 71 kDa protein OS=Mus musculus OX=10090 GN=Hspa8 PE=1 SV=1	1.00993	Vehicle	DH376	0.923925	11.2892	4654.09	3777.36	4603.32	4966.62	4362.3	4405.11	4939.5	4117.52	2660.74	3777.36	4576.11	6506.72	4675.62	5049.64	6662.77	4792.68	1	1	1	1	1	1	0	1
48,04_1786,9491n	0	1	#24191	2	48.043	1786.95	8.2599	IINEPTAAAIAYGLDKK		P63017	Heat shock cognate 71 kDa protein OS=Mus musculus OX=10090 GN=Hspa8 PE=1 SV=1	1.12639	DH376	Vehicle	0.484691	27.4581	123.078	125.964	182.68	213.426	164.948	196.397	227.371	137.972	70.3637	125.964	181.6	279.608	176.795	225.133	306.695	160.595	1	1	1	1	1	1	1	0
35,15_1690,7148n	0	1	#10773	2	35.1491	1690.71	7.7211	STAGDTHLGGEDFDNR		P63017	Heat shock cognate 71 kDa protein OS=Mus musculus OX=10090 GN=Hspa8 PE=1 SV=1	1.22016	Vehicle	DH376	0.897975	72.9327	314.447	287.309	666.3	1288.81	310.218	603.37	708.419	473.507	179.769	287.309	662.362	1688.46	332.499	691.653	955.569	551.149	1	1	1	1	1	1	1	1
51,03_1080,5568n	0	1	#1948	2	51.0293	1080.56	8.0718	LLQDFFNGK		P63017	Heat shock cognate 71 kDa protein OS=Mus musculus OX=10090 GN=Hspa8 PE=1 SV=1	1.03596	Vehicle	DH376	0.792219	17.6206	4423.69	3566.21	4444.96	5496.05	4253.46	4487.82	5036.48	3530.79	2529.02	3566.21	4418.69	7200.33	4558.96	5144.46	6793.58	4109.74	1	1	1	1	1	1	1	1
50,02_1198,6627n	1	1	#2044	2	50.0202	1198.66	8.1227	DAGTIAGLNVLR		P63017	Heat shock cognate 71 kDa protein OS=Mus musculus OX=10090 GN=Hspa8 PE=1 SV=1	1.06267	Vehicle	DH376	0.512547	13.6493	5177.72	4515.54	4904.77	6175.44	4384.74	5274.64	5336.02	4552.9	2960.1	4515.54	4875.78	8090.39	4699.67	6046.4	7197.63	5299.45	1	1	1	1	1	1	1	1
51,12_1658,8779n	0	1	#4180	2	51.1243	1658.88	8.1989	IINEPTAAAIAYGLDK		P63017	Heat shock cognate 71 kDa protein OS=Mus musculus OX=10090 GN=Hspa8 PE=1 SV=1	1.02254	DH376	Vehicle	0.76849	27.092	2073.26	1352.73	1993.4	2696.82	1849.15	2199.46	2333.37	1917.21	1185.28	1352.73	1981.62	3533.08	1981.96	2521.28	3147.42	2231.58	1	1	1	1	1	1	1	1
24,65_1744,7983n	0	2	#4713,#5867	3.4	24.6492	1744.8	8.002	NQTAEKEEFEHQQK		P63017	Heat shock cognate 71 kDa protein OS=Mus musculus OX=10090 GN=Hspa8 PE=1 SV=1	1.06006	Vehicle	DH376	0.783997	26.7501	2528.17	2614.51	3221.75	4376.54	2631	2598.2	3515.62	3274.25	1445.36	2614.51	3202.71	5733.67	2819.97	2978.35	4742.13	3811.13	2	2	2	2	2	2	2	2
50,04_1479,7374n	0	1	#5376	3	50.0407	1479.74	7.8583	ARFEELNADLFR		P63017	Heat shock cognate 71 kDa protein OS=Mus musculus OX=10090 GN=Hspa8 PE=1 SV=1	1.10607	DH376	Vehicle	0.569141	24.5517	833.925	905.613	1017.38	1407.37	1255.97	1049.87	1463.66	836.504	476.754	905.613	1011.37	1843.79	1346.17	1203.48	1974.29	973.668	0	1	1	1	1	1	1	1
52,80_1252,6029n	0	1	#6750	2	52.8019	1252.6	7.8854	FEELNADLFR		P63017	Heat shock cognate 71 kDa protein OS=Mus musculus OX=10090 GN=Hspa8 PE=1 SV=1	1.02169	Vehicle	DH376	0.987081	26.3915	1868.77	1535.96	1464.06	2533.92	1821.07	1746.84	1911.09	1766.55	1068.37	1535.96	1455.41	3319.67	1951.86	2002.43	2577.82	2056.22	1	1	1	1	1	1	1	1
49,84_1980,9835n	0	1	#9322	3	49.8359	1980.98	8.0121	TVTNAVVTVPAYFNDSQR		P63017	Heat shock cognate 71 kDa protein OS=Mus musculus OX=10090 GN=Hspa8 PE=1 SV=1	1.04441	DH376	Vehicle	0.638101	41.1529	837.122	1049.78	1608.69	2120	1357.24	1533	1610.35	1364.39	478.582	1049.78	1599.19	2777.39	1454.72	1757.31	2172.16	1588.12	0	0	1	1	0	0	1	0
49,90_1980,9758n	0	1	#6920	2	49.8974	1980.98	8.0121	TVTNAVVTVPAYFNDSQR		P63017	Heat shock cognate 71 kDa protein OS=Mus musculus OX=10090 GN=Hspa8 PE=1 SV=1	1.0179	Vehicle	DH376	0.914348	35.1881	1484.97	1467	1934.75	2935.29	1781.47	2071.03	2137.05	1694.92	848.956	1467	1923.31	3845.5	1909.42	2374.06	2882.61	1972.84	0	0	1	1	1	0	1	0
61,16_2259,1301n	0	1	#10147	3	61.161	2259.13	7.6918	SINPDEAVAYGAAVQAAILSGDK		P63017	Heat shock cognate 71 kDa protein OS=Mus musculus OX=10090 GN=Hspa8 PE=1 SV=1	1.57006	DH376	Vehicle	0.0745512	197.166	0	12.0268	9.05399	1960.85	623.699	950.112	520.746	1017.19	0	12.0268	9.00047	2568.89	668.496	1089.13	702.421	1183.98	0	0	0	1	1	1	1	1
32,88_1174,6090n	0	1	#20343	2	32.8785	1174.61	6.454	ENKITITNDK		P63017	Heat shock cognate 71 kDa protein OS=Mus musculus OX=10090 GN=Hspa8 PE=1 SV=1	1.20428	DH376	Vehicle	0.438735	104.822	22.1498	47.4174	120.102	313.554	58.4289	162.77	232.772	152.051	12.663	47.4174	119.393	410.785	62.6255	186.586	313.98	176.983	0	0	0	0	1	0	0	0
35,03_1396,6575n	2	2	#14993,#5361	2.3	35.0263	1396.66	7.9027	ISVYYNEASSHK		Q9ERD7	Tubulin beta-3 chain OS=Mus musculus OX=10090 GN=Tubb3 PE=1 SV=1	1.15125	DH376	Vehicle	0.558852	33.7593	768.224	1219.27	1454.75	1768.83	1060.06	1307.46	2227.53	1404.19	439.193	1219.27	1446.16	2317.33	1136.2	1498.77	3004.66	1634.44	2	2	2	2	2	2	2	2
42,39_1389,6702n	1	1	#9239	2	42.3898	1389.67	7.8287	EVDEQMLAIQSK		Q9ERD7	Tubulin beta-3 chain OS=Mus musculus OX=10090 GN=Tubb3 PE=1 SV=1	1.43014	DH376	Vehicle	0.302034	73.3433	900.525	1269.19	192.097	2202.3	1445.55	1997.89	2123.32	960.591	514.83	1269.19	190.962	2885.22	1549.37	2290.22	2864.09	1118.1	0	1	0	1	1	1	1	1
56,01_2794,3206n	0	1	#13099	4	56.0132	2794.32	7.3978	SGAFGHLFRPDNFIFGQSGAGNNWAK		Q9ERD7	Tubulin beta-3 chain OS=Mus musculus OX=10090 GN=Tubb3 PE=1 SV=1	1.54743	DH376	Vehicle	0.204664	143.863	31.9568	410.254	0	1475.7	416.695	737.163	1149.62	664.357	18.2697	410.254	0	1933.31	446.623	845.022	1550.7	773.294	0	0	0	1	0	0	1	0
60,15_1872,9230n	0	1	#14233	2	60.1519	1872.92	7.9705	MSSTFIGNSTAIQELFK		Q9ERD7	Tubulin beta-3 chain OS=Mus musculus OX=10090 GN=Tubb3 PE=1 SV=1	1.68901	DH376	Vehicle	0.129171	167.002	0	164.4	0	1094.51	237.989	606.636	735.536	546.16	0	164.4	0	1433.91	255.082	695.396	992.146	635.716	0	0	0	1	1	1	1	1
40,13_779,4046n	1	1	#4424	2	40.1333	779.405	6.5024	YDLLEK		Q99KI0	Aconitate hydratase_ mitochondrial OS=Mus musculus OX=10090 GN=Aco2 PE=1 SV=1	1.24728	DH376	Vehicle	0.130534	23.6002	690.296	933.156	1015.62	1245.54	1090.28	1232.01	1408.58	1114.34	394.642	933.156	1009.62	1631.77	1168.59	1412.27	1900	1297.06	0	1	1	1	0	0	1	1
43,40_1462,7169n	1	1	#4572	2	43.3989	1462.72	7.4142	SQFTITPGSEQIR		Q99KI0	Aconitate hydratase_ mitochondrial OS=Mus musculus OX=10090 GN=Aco2 PE=1 SV=1	1.21204	DH376	Vehicle	0.281473	39.2469	1722.35	2535.32	1166.55	3027.49	2441.76	2640.25	2776.41	2385.39	984.667	2535.32	1159.66	3966.28	2617.14	3026.56	3745.03	2776.52	0	1	1	1	0	1	1	1
46,07_1499,7376n	0	1	#22288	2	46.0651	1499.74	6.7388	FKLEAPDADELPR		Q99KI0	Aconitate hydratase_ mitochondrial OS=Mus musculus OX=10090 GN=Aco2 PE=1 SV=1	1.22783	DH376	Vehicle	0.590237	75.0061	44.5446	86.8045	127.076	274.167	59.2218	134.438	207.82	252.455	25.4661	86.8045	126.325	359.184	63.4753	154.108	280.323	293.85	0	0	0	0	0	0	1	0
44,03_1600,7734n	1	1	#6349	2	44.0263	1600.77	6.954	NAVTQEFGPVPDTAR		Q99KI0	Aconitate hydratase_ mitochondrial OS=Mus musculus OX=10090 GN=Aco2 PE=1 SV=1	1.23086	DH376	Vehicle	0.329841	48.7714	884.148	2070.21	1714.33	3196.65	1891.23	2376.83	2678.22	2734.88	505.467	2070.21	1704.2	4187.9	2027.07	2724.6	3612.58	3183.32	0	1	1	1	0	1	1	1
41,08_771,4764n	0	1	#6746	2	41.0809	771.476	6.6111	LTIQGLK		Q99KI0	Aconitate hydratase_ mitochondrial OS=Mus musculus OX=10090 GN=Aco2 PE=1 SV=1	1.08375	DH376	Vehicle	0.808712	44.0999	302.68	501.006	284.833	706.82	526.651	509.746	677.956	231.344	173.042	501.006	283.15	925.998	564.477	584.33	914.478	269.278	0	1	0	1	0	1	1	0
35,85_1730,7461n	0	1	#7926	3	35.8511	1730.75	6.9891	SDFDPGQDTYQHPPK		Q99KI0	Aconitate hydratase_ mitochondrial OS=Mus musculus OX=10090 GN=Aco2 PE=1 SV=1	1.205	DH376	Vehicle	0.307044	37.7037	495.5	771.171	827.363	1259.82	863.118	883.614	1176.26	1118.4	283.277	771.171	822.473	1650.48	925.11	1012.9	1586.63	1301.79	0	1	0	1	0	1	1	0
41,18_799,5025n	0	1	#8154	2	41.176	799.502	6.7237	VAGILTVK		Q99KI0	Aconitate hydratase_ mitochondrial OS=Mus musculus OX=10090 GN=Aco2 PE=1 SV=1	1.44058	DH376	Vehicle	0.266082	69.154	416.948	830.797	84.366	936.239	838.83	810.016	973.069	645.827	238.369	830.797	83.8673	1226.56	899.078	928.534	1312.55	751.725	0	1	0	1	0	0	1	1
45,76_1564,7250n	0	1	#8753	3	45.7578	1564.73	6.5769	VAMSHFEPSEYIR		Q99KI0	Aconitate hydratase_ mitochondrial OS=Mus musculus OX=10090 GN=Aco2 PE=1 SV=1	1.43045	DH376	Vehicle	0.255497	71.2977	312.574	641.355	70.8941	787.393	651.052	587.249	639.043	714.943	178.698	641.355	70.4751	1031.56	697.813	673.172	861.988	832.174	0	0	0	1	0	1	1	0
34,71_1169,6717n	0	1	#9107	3	34.706	1169.67	6.4029	LNRPLTLSEK		Q99KI0	Aconitate hydratase_ mitochondrial OS=Mus musculus OX=10090 GN=Aco2 PE=1 SV=1	1.13756	Vehicle	DH376	0.964577	58.4249	275.599	541.665	616.426	1184.62	468.202	659.3	694.934	479.257	157.56	541.665	612.783	1551.96	501.83	755.766	937.379	557.843	0	1	1	1	0	0	0	1
34,76_1169,6654n	0	1	#19075	2	34.7601	1169.67	6.4029	LNRPLTLSEK		Q99KI0	Aconitate hydratase_ mitochondrial OS=Mus musculus OX=10090 GN=Aco2 PE=1 SV=1	1.02498	Vehicle	DH376	0.516616	105.006	24.2353	113.272	168.893	518.538	161.735	149.742	283.52	209.837	13.8553	113.272	167.895	679.331	173.351	171.651	382.434	244.245	0	1	1	1	0	0	0	1
47,33_1666,7399n	0	1	#11000	2	47.3335	1666.74	6.6246	WVVIGDENYGEGSSR		Q99KI0	Aconitate hydratase_ mitochondrial OS=Mus musculus OX=10090 GN=Aco2 PE=1 SV=1	1.41364	DH376	Vehicle	0.221817	78.0939	250.538	519.626	121.697	924.043	605.792	575.447	766.618	619.184	143.232	519.626	120.977	1210.58	649.302	659.645	1034.07	720.713	0	1	0	1	0	1	1	1
44,63_1844,7758n	0	1	#11205	2	44.6258	1844.78	6.6547	VGLIGSCTNSSYEDMGR	[7] Carbamidomethyl C	Q99KI0	Aconitate hydratase_ mitochondrial OS=Mus musculus OX=10090 GN=Aco2 PE=1 SV=1	1.77906	DH376	Vehicle	0.210452	83.5812	201.704	592.797	12.9912	617.899	615.537	673.034	721.427	525.85	115.314	592.797	12.9144	809.503	659.747	771.51	973.115	612.075	0	1	0	1	0	1	1	1
42,98_1563,7536n	0	1	#15197	3	42.9763	1563.75	6.1645	TGRTDIANLAEEFK		Q99KI0	Aconitate hydratase_ mitochondrial OS=Mus musculus OX=10090 GN=Aco2 PE=1 SV=1	1.31783	DH376	Vehicle	0.309902	79.1081	17.3373	228.702	80.7665	257.265	170.008	171.871	217.712	210.112	9.91174	228.702	80.2892	337.04	182.219	197.019	293.667	244.565	0	0	0	1	0	0	0	0
55,09_1587,8350n	0	1	#24927	3	55.086	1587.83	6.3086	LQLLEPFDKWDGK		Q99KI0	Aconitate hydratase_ mitochondrial OS=Mus musculus OX=10090 GN=Aco2 PE=1 SV=1	1.84783	DH376	Vehicle	0.2716	119.279	0	121.877	0	176.52	171.417	173.075	200.285	6.60847	0	121.877	0	231.257	183.729	198.399	270.159	7.69208	0	1	0	1	0	1	1	0
37,77_993,4910n	1	1	#920	2	37.7668	993.491	8.6686	HLTDAYFK		P47911	60S ribosomal protein L6 OS=Mus musculus OX=10090 GN=Rpl6 PE=1 SV=3	1.11238	DH376	Vehicle	0.477005	43.0416	3516.8	8749.98	11117.2	6624.2	8442.54	7990.61	8038.5	8908.83	2010.55	8749.98	11051.5	8678.3	9048.92	9159.76	10842.9	10369.6	1	1	1	1	1	1	1	1
33,26_774,4085n	1	1	#1012	2	33.2602	774.409	8.4663	VDISDVK		P47911	60S ribosomal protein L6 OS=Mus musculus OX=10090 GN=Rpl6 PE=1 SV=3	1.22535	DH376	Vehicle	0.283606	32.3983	2646.02	5860.53	6243.28	5566.57	7526.96	5816.82	5836.89	5713.96	1512.73	5860.53	6206.38	7292.71	8067.57	6667.91	7873.23	6650.9	1	1	1	1	1	1	1	1
46,71_1143,6342n	1	1	#1231	2	46.7059	1143.63	7.2935	AVPQLQGYLR		P47911	60S ribosomal protein L6 OS=Mus musculus OX=10090 GN=Rpl6 PE=1 SV=3	1.16593	DH376	Vehicle	0.402365	48.1851	2005.06	5988.5	7889.27	4647.24	6132.46	6053.48	6047.18	5703.48	1146.29	5988.5	7842.64	6088.31	6572.91	6939.2	8156.89	6638.7	1	1	1	1	1	1	1	1
48,10_995,5984n	0	1	#1234	2	48.0971	995.598	8.4838	AVDLQILPK		P47911	60S ribosomal protein L6 OS=Mus musculus OX=10090 GN=Rpl6 PE=1 SV=3	1.16658	DH376	Vehicle	0.417156	50.8253	2056.6	6638.74	7562.26	3769.86	6230.8	6405.74	6020.21	4706.98	1175.76	6638.74	7517.57	4938.85	6678.32	7343.01	8120.51	5478.79	0	1	1	1	1	1	1	1
31,65_696,4268n	0	1	#1771	2	31.6516	696.427	7.8303	NPVLVR		P47911	60S ribosomal protein L6 OS=Mus musculus OX=10090 GN=Rpl6 PE=1 SV=3	1.16763	DH376	Vehicle	0.384911	42.413	1337.01	3839.22	4075.47	2628.81	3572.44	3538.26	3520.69	3240.59	764.365	3839.22	4051.38	3443.98	3829.02	4055.97	4748.97	3771.96	1	1	1	1	1	1	1	1
32,20_1588,7357n	0	1	#1950	3	32.197	1588.74	8.2322	HQEGEIFDTEKEK		P47911	60S ribosomal protein L6 OS=Mus musculus OX=10090 GN=Rpl6 PE=1 SV=3	1.04428	DH376	Vehicle	0.681406	46.4486	1883.51	5164.37	7110.78	4452.85	4330.41	4170.87	4396.61	6537.73	1076.8	5164.37	7068.75	5833.63	4641.44	4781.14	5930.47	7609.74	1	1	1	1	1	1	1	1
31,53_937,4489n	0	1	#2318	2	31.5287	937.449	7.9866	YEITEQR		P47911	60S ribosomal protein L6 OS=Mus musculus OX=10090 GN=Rpl6 PE=1 SV=3	1.11689	DH376	Vehicle	0.442856	36.2607	1471.28	2900.12	3832.68	2554.46	2912.41	2866.82	3131.34	3105.55	841.132	2900.12	3810.03	3346.57	3121.59	3286.28	4223.79	3614.78	0	0	1	1	1	1	1	1
36,56_760,4928n	0	1	#3170	2	36.5604	760.493	7.548	RVVFLK		P47911	60S ribosomal protein L6 OS=Mus musculus OX=10090 GN=Rpl6 PE=1 SV=3	1.16238	DH376	Vehicle	0.414556	59.2573	347.813	1361.58	1623.87	669.2	1168.39	1021.78	1139.69	1322.5	198.844	1361.58	1614.27	876.713	1252.3	1171.29	1537.3	1539.36	0	1	1	0	1	1	1	1
35,42_1331,5984n	0	2	#3577,#6595	2.3	35.4182	1331.6	8.2078	HQEGEIFDTEK		P47911	60S ribosomal protein L6 OS=Mus musculus OX=10090 GN=Rpl6 PE=1 SV=3	1.12849	DH376	Vehicle	0.450777	42.0268	1439.25	3442.97	4648.59	3076.39	3649.89	3261.24	3629.98	3685.96	822.817	3442.97	4621.12	4030.35	3912.04	3738.41	4896.38	4290.36	0	2	2	2	2	2	2	2
27,70_730,4520n	0	1	#3830	2	27.6971	730.452	7.8843	VLATVTK		P47911	60S ribosomal protein L6 OS=Mus musculus OX=10090 GN=Rpl6 PE=1 SV=3	1.13636	Vehicle	DH376	0.889551	77.5958	454.545	1197.21	2544.36	656.169	1374.77	1136	1075.33	683.918	259.863	1197.21	2529.32	859.641	1473.51	1302.21	1450.49	796.062	0	1	1	0	0	0	1	0
64,13_1526,8958n	0	2	#4875,#6889	2.3	64.1268	1526.9	8.3508	SSITPGTVLIILTGR		P47911	60S ribosomal protein L6 OS=Mus musculus OX=10090 GN=Rpl6 PE=1 SV=3	1.7419	DH376	Vehicle	0.21746	61.745	197.231	2676.49	2933.51	3252.81	3939.06	3718.13	2918.54	5205.95	112.757	2676.49	2916.18	4261.48	4221.98	4262.15	3936.75	6059.58	0	2	2	2	2	2	2	2
30,22_1194,5886n	0	1	#5416	3	30.2198	1194.59	8.0136	EKYEITEQR		P47911	60S ribosomal protein L6 OS=Mus musculus OX=10090 GN=Rpl6 PE=1 SV=3	1.03536	Vehicle	DH376	0.777257	48.5735	316.608	1084.56	1434.55	1022.32	869.37	903.783	974.198	978.919	181.005	1084.56	1426.07	1339.33	931.812	1036.02	1314.07	1139.44	0	1	1	1	1	1	1	1
30,26_1194,5846n	0	1	#5155	2	30.2608	1194.58	8.0136	EKYEITEQR		P47911	60S ribosomal protein L6 OS=Mus musculus OX=10090 GN=Rpl6 PE=1 SV=3	1.44496	DH376	Vehicle	0.215096	51.3799	295.913	1506.85	1382.57	1049.43	1675.31	1410.82	1352.41	1680.54	169.174	1506.85	1374.39	1374.85	1795.64	1617.24	1824.24	1956.1	0	1	1	1	1	1	1	1
45,82_1052,5598n	1	1	#2639	2	45.8193	1052.56	7.2321	QIFNGTFVK		P14148	60S ribosomal protein L7 OS=Mus musculus OX=10090 GN=Rpl7 PE=1 SV=2	1.00456	Vehicle	DH376	0.929308	25.4533	1705.16	2730.65	3087.16	2135.79	2119.99	2257.99	2334.84	2902.05	974.839	2730.65	3068.91	2798.07	2272.26	2588.37	3149.41	3377.9	0	1	1	1	1	0	1	1
31,64_2114,9653n	2	2	#7974,#3766	3.4	31.6413	2114.97	7.0883	TTHFVEGGDAGNREDQINR		P14148	60S ribosomal protein L7 OS=Mus musculus OX=10090 GN=Rpl7 PE=1 SV=2	1.2337	DH376	Vehicle	0.315054	43.1202	1737.7	4366.47	4822.91	2592.58	3411.44	4155.88	3914.4	5197.46	993.441	4366.47	4794.4	3396.52	3656.46	4763.95	5280.03	6049.7	0	2	2	2	2	2	2	2
34,62_884,5262n	0	1	#4575	2	34.6241	884.526	7.237	VATVPGTLK		P14148	60S ribosomal protein L7 OS=Mus musculus OX=10090 GN=Rpl7 PE=1 SV=2	1.02858	DH376	Vehicle	0.754923	30.5801	919.664	1566.93	1992.16	1357.15	1357.97	1482.77	1335.48	1826.46	525.772	1566.93	1980.39	1777.99	1455.51	1699.73	1801.39	2125.95	0	1	1	1	1	1	1	1
31,65_1208,7448n	0	1	#4826	3	31.6516	1208.74	6.9317	KKVPAVPETLK		P14148	60S ribosomal protein L7 OS=Mus musculus OX=10090 GN=Rpl7 PE=1 SV=2	1.22373	DH376	Vehicle	0.353544	37.876	323.318	869.017	930.786	806.344	728.998	883.847	837.344	1134.68	184.84	869.017	925.285	1056.38	781.358	1013.17	1129.47	1320.73	0	0	1	1	1	1	1	1
45,01_740,4860n	0	1	#5346	2	45.0149	740.486	6.9402	VLQLLR		P14148	60S ribosomal protein L7 OS=Mus musculus OX=10090 GN=Rpl7 PE=1 SV=2	1.04343	Vehicle	DH376	0.868374	27.9884	565.844	995.762	986.651	650.639	639.904	664.325	719.969	1041.56	323.492	995.762	980.819	852.396	685.864	761.527	971.148	1212.35	0	1	1	1	1	0	0	0
32,35_876,4587n	1	1	#5693	2	32.3535	876.459	6.524	RNFAELK		P14148	60S ribosomal protein L7 OS=Mus musculus OX=10090 GN=Rpl7 PE=1 SV=2	1.16045	DH376	Vehicle	0.314453	28.1554	1063.71	1911.5	2193.83	2059.04	1940.54	2132.92	2131.24	2183.17	608.125	1911.5	2180.86	2697.53	2079.92	2444.99	2874.77	2541.15	0	0	0	0	0	0	1	0
38,41_1319,6693n	0	1	#6712	2	38.4147	1319.67	6.6359	KAGNFYVPAEPK		P14148	60S ribosomal protein L7 OS=Mus musculus OX=10090 GN=Rpl7 PE=1 SV=2	1.04155	Vehicle	DH376	0.852474	49.0733	616.557	1236.13	2280.69	1479.5	1151.43	1290.16	1337.52	1609.84	352.485	1236.13	2267.21	1938.29	1234.13	1478.93	1804.15	1873.81	0	0	0	0	0	0	0	1
36,52_1080,6398n	0	1	#6836	2	36.5194	1080.64	6.1286	KVPAVPETLK		P14148	60S ribosomal protein L7 OS=Mus musculus OX=10090 GN=Rpl7 PE=1 SV=2	1.15474	DH376	Vehicle	0.346667	26.0662	641.51	1105.28	1109.4	775.585	908.954	1012.72	965.195	1306.88	366.751	1105.28	1102.85	1016.09	974.239	1160.9	1301.93	1521.17	0	1	0	0	0	0	0	0
32,31_1208,7462n	0	1	#7021	3	32.3126	1208.75	7.1634	KVPAVPETLKK		P14148	60S ribosomal protein L7 OS=Mus musculus OX=10090 GN=Rpl7 PE=1 SV=2	1.13623	DH376	Vehicle	0.483083	47.6036	250.17	641.244	931.672	540.26	551.22	692.328	602.453	839.314	143.022	641.244	926.165	707.789	590.811	793.626	812.634	976.939	0	1	1	0	1	1	1	1
30,50_664,3726n	0	1	#7418	2	30.4991	664.373	6.7841	LIYEK		P14148	60S ribosomal protein L7 OS=Mus musculus OX=10090 GN=Rpl7 PE=1 SV=2	1.10609	Vehicle	DH376	0.915889	41.7289	351.015	820.52	1079.1	666.141	724.409	593.586	711.223	607.8	200.675	820.52	1072.72	872.705	776.438	680.437	959.351	707.462	0	0	1	0	0	0	0	0
29,64_1012,6199n	0	2	#18568,#7486	2.3	29.6436	1012.62	6.6314	VATVPGTLKK		P14148	60S ribosomal protein L7 OS=Mus musculus OX=10090 GN=Rpl7 PE=1 SV=2	1.2488	DH376	Vehicle	0.315639	45.5287	358.911	883.834	1303.62	849.057	945.783	1003.79	964.015	1326.62	205.189	883.834	1295.92	1112.34	1013.71	1150.66	1300.34	1544.15	0	0	2	0	2	2	2	2
37,26_1120,6142n	0	1	#23369	3	37.2623	1120.61	6.5541	SVNELIYKR		P14148	60S ribosomal protein L7 OS=Mus musculus OX=10090 GN=Rpl7 PE=1 SV=2	1.00884	DH376	Vehicle	0.837642	69.3708	32.8766	90.4722	177.791	60.816	40.1177	85.2958	94.8095	144.931	18.7955	90.4722	176.74	79.6745	42.9991	97.7759	127.886	168.696	0	1	0	0	0	0	1	1
45,90_1225,6978n	1	1	#1769	2	45.9013	1225.7	7.3056	APILIATDVASR		Q61656	Probable ATP-dependent RNA helicase DDX5 OS=Mus musculus OX=10090 GN=Ddx5 PE=1 SV=2	1.08078	DH376	Vehicle	0.598913	33.5523	1592.29	3247.44	3973.62	3443.7	2683.59	3961.18	3110.3	3492.06	910.313	3247.44	3950.14	4511.56	2876.34	4540.77	4195.4	4064.66	0	0	1	1	0	0	0	1
30,29_1238,7025n	1	1	#2984	3	30.2944	1238.7	6.2776	KIVDQIRPDR		Q61656	Probable ATP-dependent RNA helicase DDX5 OS=Mus musculus OX=10090 GN=Ddx5 PE=1 SV=2	1.17981	DH376	Vehicle	0.289028	29.8897	1419.32	2564.69	3133.86	2746.43	2738.55	2928.4	3088.58	2882.42	811.423	2564.69	3115.33	3598.08	2935.24	3356.87	4166.11	3355.06	0	0	0	1	0	0	1	0
42,16_935,5123n	1	1	#3334	2	42.1646	935.512	6.9513	TIVFVETK		Q61656	Probable ATP-dependent RNA helicase DDX5 OS=Mus musculus OX=10090 GN=Ddx5 PE=1 SV=2	1.15908	DH376	Vehicle	0.33748	23.4572	1665.04	2840.34	2954.13	2477.48	3165.64	3061.58	3067.08	2223.52	951.902	2840.34	2936.67	3245.73	3393	3509.54	4137.1	2588.11	0	1	1	1	0	1	1	1
46,26_1294,6339n	0	1	#3591	2	46.2625	1294.63	7.6396	TTYLVLDEADR		Q61656	Probable ATP-dependent RNA helicase DDX5 OS=Mus musculus OX=10090 GN=Ddx5 PE=1 SV=2	1.21435	DH376	Vehicle	0.207751	25.1598	1255.95	2319.72	2295.96	2123.96	2369.15	2675.7	2554.51	2110.05	718.029	2319.72	2282.39	2782.58	2539.32	3067.2	3445.72	2456.04	0	1	1	1	1	1	1	1
52,90_1128,6449n	0	1	#6789	2	52.9044	1128.64	6.9495	QVSDLISVLR		Q61656	Probable ATP-dependent RNA helicase DDX5 OS=Mus musculus OX=10090 GN=Ddx5 PE=1 SV=2	1.01175	DH376	Vehicle	0.764917	37.2257	505.722	1163.55	1442.07	1220.26	898.034	1205.1	1163.4	1115.97	289.121	1163.55	1433.54	1598.66	962.534	1381.43	1569.28	1298.96	0	1	1	1	1	1	1	1
38,27_1388,6447n	0	1	#6976	3	38.2714	1388.64	6.4187	NFYQEHPDLAR		Q61656	Probable ATP-dependent RNA helicase DDX5 OS=Mus musculus OX=10090 GN=Ddx5 PE=1 SV=2	1.19607	DH376	Vehicle	0.351753	37.8142	377.689	770.166	1044.58	972.788	898.737	801.293	1014.12	1071.66	215.925	770.166	1038.4	1274.44	963.287	918.534	1367.93	1247.39	0	0	0	0	0	1	0	0
39,59_793,4305n	0	1	#7627	2	39.5876	793.431	6.6009	GYSNLLK		Q61656	Probable ATP-dependent RNA helicase DDX5 OS=Mus musculus OX=10090 GN=Ddx5 PE=1 SV=2	1.45998	DH376	Vehicle	0.22198	50.5833	118.526	579.952	590.271	640.579	673.153	636.073	717.098	790.449	67.761	579.952	586.782	839.217	721.502	729.141	967.275	920.061	0	1	1	1	1	1	1	1
50,80_1573,7670n	0	1	#8026	2	50.804	1573.77	6.8068	TGTAYTFFTPNNIK		Q61656	Probable ATP-dependent RNA helicase DDX5 OS=Mus musculus OX=10090 GN=Ddx5 PE=1 SV=2	1.31497	DH376	Vehicle	0.270836	44.3836	372.033	1256.36	1383.43	1377.14	1321.11	1451.16	1622.19	1376.89	212.691	1256.36	1375.25	1804.18	1416	1663.48	2188.14	1602.66	0	1	0	1	1	0	1	1
43,80_1171,5930n	0	1	#8049	2	43.801	1171.59	7.0798	GVEICIATPGR	[5] Carbamidomethyl C	Q61656	Probable ATP-dependent RNA helicase DDX5 OS=Mus musculus OX=10090 GN=Ddx5 PE=1 SV=2	1.36085	DH376	Vehicle	0.175261	39.7709	425.247	1313.32	1102.71	971.362	1304.51	1373.67	1323.94	1186.3	243.113	1313.32	1096.19	1272.57	1398.2	1574.66	1785.83	1380.82	0	1	1	1	1	1	1	1
26,02_1237,6032n	0	1	#10668	3	26.0197	1237.6	6.4774	TAQEVDTYRR		Q61656	Probable ATP-dependent RNA helicase DDX5 OS=Mus musculus OX=10090 GN=Ddx5 PE=1 SV=2	1.05253	DH376	Vehicle	0.444948	74.059	0.435441	312.205	502.904	307.108	221.859	235.761	490.414	233.589	0.248941	312.205	499.932	402.34	237.794	270.257	661.507	271.891	0	1	0	1	1	0	1	1
48,00_2130,9607n	0	1	#16873	3	48.002	2130.96	6.8267	FVINYDYPNSSEDYIHR		Q61656	Probable ATP-dependent RNA helicase DDX5 OS=Mus musculus OX=10090 GN=Ddx5 PE=1 SV=2	1.32624	DH376	Vehicle	0.322381	51.6589	176.903	973.936	1005.15	866.818	925.826	1108.82	1184.18	790.158	101.135	973.936	999.213	1135.61	992.322	1271.06	1597.31	919.722	0	1	0	1	1	0	1	0
43,42_1282,6153n	0	1	#18018	2	43.4194	1282.62	6.2477	DGWPAMGIHGDK		Q61656	Probable ATP-dependent RNA helicase DDX5 OS=Mus musculus OX=10090 GN=Ddx5 PE=1 SV=2	1.49272	DH376	Vehicle	0.233502	77.4172	56.8942	686.799	213.209	541.179	487.151	680.161	599.825	469.082	32.5264	686.799	211.949	708.994	522.14	779.679	809.089	545.999	0	0	0	0	0	0	1	0
46,83_1448,7893n	1	1	#1855	2	46.8288	1448.79	8.3572	FVTVQTISGTGALR		P05202	Aspartate aminotransferase_ mitochondrial OS=Mus musculus OX=10090 GN=Got2 PE=1 SV=1	1.05291	DH376	Vehicle	0.614376	42.773	1381.84	3156.87	3807.77	4662.7	3285.44	3407.99	3312.29	3691.77	789.996	3156.87	3785.26	6108.56	3521.41	3906.63	4467.87	4297.12	1	1	1	1	1	1	1	1
40,64_876,4767n	1	1	#1962	2	40.6378	876.477	7.8634	VGASFLQR		P05202	Aspartate aminotransferase_ mitochondrial OS=Mus musculus OX=10090 GN=Got2 PE=1 SV=1	1.24988	DH376	Vehicle	0.156207	29.2641	3052.51	3368.11	2331.48	4681	4174.32	4794.78	4160.41	3660.25	1745.12	3368.11	2317.7	6132.54	4474.14	5496.33	5611.87	4260.43	1	1	0	1	1	1	1	1
38,96_1137,5226n	0	1	#2607	2	38.9603	1137.52	7.922	DAGMQLQGYR		P05202	Aspartate aminotransferase_ mitochondrial OS=Mus musculus OX=10090 GN=Got2 PE=1 SV=1	1.34504	DH376	Vehicle	0.234437	63.011	1326.88	1878.56	670.453	3339.42	2114.16	2329.2	2831.41	2430.11	758.574	1878.56	666.49	4374.94	2266	2670	3819.21	2828.58	1	1	1	1	1	1	1	1
47,86_1269,7234n	1	1	#2665	2	47.8587	1269.72	7.9937	IAATILTSPDLR		P05202	Aspartate aminotransferase_ mitochondrial OS=Mus musculus OX=10090 GN=Got2 PE=1 SV=1	1.13579	DH376	Vehicle	0.412391	50.6647	1622.19	3033.82	2704.04	5472.09	3704.25	3757.16	3669.82	3443.32	927.405	3033.82	2688.06	7168.93	3970.31	4306.89	4950.13	4007.93	1	1	1	1	1	1	1	1
44,91_1556,7925n	0	1	#3252	2	44.9125	1556.79	7.6682	ASAELALGENNEVLK		P05202	Aspartate aminotransferase_ mitochondrial OS=Mus musculus OX=10090 GN=Got2 PE=1 SV=1	1.05363	DH376	Vehicle	0.617227	36.7322	1093.09	1834.26	2507.34	2782.83	2243.85	2252.6	2163.57	1998.21	624.916	1834.26	2492.52	3645.76	2405.01	2582.19	2918.39	2325.86	1	1	1	1	1	1	1	1
30,10_1029,6118n	0	2	#5677,#3266	2.3	30.097	1029.61	8.0432	TQLVSNLKK		P05202	Aspartate aminotransferase_ mitochondrial OS=Mus musculus OX=10090 GN=Got2 PE=1 SV=1	1.08732	DH376	Vehicle	0.537488	37.2407	1330.9	2322.85	2843.51	3554.43	2436.77	2712.21	3088.63	2691.84	760.875	2322.85	2826.7	4656.63	2611.78	3109.05	4166.17	3133.23	2	2	2	2	2	2	2	2
31,81_830,4386n	0	1	#5144	2	31.808	830.439	6.2383	AEEILEK		Q9CXW4	60S ribosomal protein L11 OS=Mus musculus OX=10090 GN=Rpl11 PE=1 SV=4	1.05451	DH376	Vehicle	0.544437	16.5769	1156.18	1285.45	1214.28	1645.1	1358.76	1444.39	1552.05	1234.8	660.99	1285.45	1207.11	2155.24	1456.36	1655.73	2093.52	1437.27	0	1	1	0	0	0	1	0
43,60_1003,4708n	0	1	#6433	2	43.6037	1003.47	7.502	EFSVYMTK		P05202	Aspartate aminotransferase_ mitochondrial OS=Mus musculus OX=10090 GN=Got2 PE=1 SV=1	1.5446	DH376	Vehicle	0.195632	72.2833	746.308	1418.57	215.183	2060.62	1636.87	1814.26	1880.1	1527.82	426.664	1418.57	213.911	2699.6	1754.44	2079.71	2536.03	1778.34	0	1	1	1	1	1	1	1
47,07_1793,0158n	0	1	#6886	3	47.0746	1793.02	6.564	ILIRPLYSNPPLNGAR		P05202	Aspartate aminotransferase_ mitochondrial OS=Mus musculus OX=10090 GN=Got2 PE=1 SV=1	1.24467	DH376	Vehicle	0.316745	49.6185	939.688	1841.34	2320.79	3502	2541.71	2848.36	3166.38	2152.44	537.219	1841.34	2307.07	4587.94	2724.26	3265.12	4271.05	2505.38	0	0	0	1	1	1	0	1
41,86_929,4968n	0	1	#8161	2	41.8648	929.497	6.5393	QWLQEVK		P05202	Aspartate aminotransferase_ mitochondrial OS=Mus musculus OX=10090 GN=Got2 PE=1 SV=1	1.24332	DH376	Vehicle	0.257514	40.2615	1025.94	1709.16	797.189	1968.57	1707.24	1816.14	1895.18	1420.74	586.53	1709.16	792.478	2579.01	1829.86	2081.86	2556.36	1653.7	0	0	0	0	1	1	0	0
56,42_1645,7228n	0	1	#9546	2	56.4227	1645.72	7.2268	TCGFDFSGALEDISK	[2] Carbamidomethyl C	P05202	Aspartate aminotransferase_ mitochondrial OS=Mus musculus OX=10090 GN=Got2 PE=1 SV=1	2.29326	DH376	Vehicle	0.229368	83.2259	0	417.26	384.689	831.68	909.448	1070.15	778.463	988.278	0	417.26	382.416	1089.58	974.768	1226.73	1050.05	1150.33	0	0	1	1	0	1	1	1
43,52_1397,8190n	0	1	#11434	3	43.5217	1397.82	7.3778	IAATILTSPDLRK		P05202	Aspartate aminotransferase_ mitochondrial OS=Mus musculus OX=10090 GN=Got2 PE=1 SV=1	2.05354	DH376	Vehicle	0.106659	132.667	24.1217	275.607	37.6986	900.446	518.059	768.924	749.923	505.114	13.7904	275.607	37.4758	1179.67	555.268	881.43	1011.55	587.939	1	1	1	1	0	1	1	1
31,97_941,5192n	1	1	#2332	2	31.9718	941.519	6.5687	VAVQGDVVR		Q8CGC7	Bifunctional glutamate/proline--tRNA ligase OS=Mus musculus OX=10090 GN=Eprs PE=1 SV=4	1.15916	DH376	Vehicle	0.343414	30.7894	2265.91	4017.83	5065.95	4627.65	4568.4	4617.18	5086.57	4248.15	1295.42	4017.83	5036.01	6062.64	4896.52	5292.75	6861.15	4944.74	0	1	0	1	0	1	1	1
35,97_2133,0587n	1	1	#6371	3	35.9739	2133.06	6.4663	TGQEYKPGNPSAAAVQTVSTK		Q8CGC7	Bifunctional glutamate/proline--tRNA ligase OS=Mus musculus OX=10090 GN=Eprs PE=1 SV=4	1.09659	DH376	Vehicle	0.197826	11.7032	1125.37	1489.89	1403.17	1402	1535.09	1426.12	1566.41	1416.35	643.375	1489.89	1394.88	1836.75	1645.34	1634.79	2112.89	1648.6	0	1	1	1	0	1	1	1
26,77_927,5103n	1	1	#7013	2	26.77	927.51	6.6215	VAAQGEVVR		Q8CGC7	Bifunctional glutamate/proline--tRNA ligase OS=Mus musculus OX=10090 GN=Eprs PE=1 SV=4	1.23245	DH376	Vehicle	0.357497	42.0747	282.11	702.521	926.656	881.233	863.151	882.647	1039.8	656.043	161.282	702.521	921.179	1154.5	925.146	1011.79	1402.57	763.616	0	1	0	1	0	1	1	1
56,91_1399,7891n	0	1	#7848	2	56.9068	1399.79	6.2978	VYEELLAIPVVR		Q8CGC7	Bifunctional glutamate/proline--tRNA ligase OS=Mus musculus OX=10090 GN=Eprs PE=1 SV=4	1.16554	DH376	Vehicle	0.454968	56.0449	109.376	651.426	851.528	747.382	811.868	731.964	621.307	585.2	62.5304	651.426	846.496	979.138	870.179	839.062	838.066	681.157	0	1	1	1	0	1	1	1
46,18_1176,5763n	0	1	#8613	2	46.1806	1176.58	6.7847	FVELPGAEMGK		Q8CGC7	Bifunctional glutamate/proline--tRNA ligase OS=Mus musculus OX=10090 GN=Eprs PE=1 SV=4	1.51029	DH376	Vehicle	0.134795	58.8919	212.9	638.92	322.362	874.496	727.799	840.775	782.391	743.138	121.715	638.92	320.456	1145.67	780.072	963.794	1055.35	864.993	0	1	0	1	0	0	0	1
26,08_1559,7083n	0	1	#9157	2	26.0811	1559.71	6.0859	SQGSGLSSGGAGEGQGPK		Q8CGC7	Bifunctional glutamate/proline--tRNA ligase OS=Mus musculus OX=10090 GN=Eprs PE=1 SV=4	1.24528	DH376	Vehicle	0.370351	49.1863	141.016	546.693	642.888	677.278	607.195	563.697	777.703	551.761	80.6188	546.693	639.088	887.296	650.806	646.175	1049.02	642.235	0	0	1	1	0	0	1	1
34,38_1515,6960n	0	1	#9306	2	34.3778	1515.7	6.5519	SSSNTVESTSLYNK		Q8CGC7	Bifunctional glutamate/proline--tRNA ligase OS=Mus musculus OX=10090 GN=Eprs PE=1 SV=4	1.02985	DH376	Vehicle	0.690767	37.4289	393.15	638.163	908.662	1001.11	720.295	715.81	763.25	829.516	224.764	638.163	903.291	1311.54	772.029	820.544	1029.53	965.534	0	1	1	1	0	1	1	1
36,68_1366,6061n	0	1	#9787	2	36.6832	1366.61	6.5119	AYVDDTPAEQMK		Q8CGC7	Bifunctional glutamate/proline--tRNA ligase OS=Mus musculus OX=10090 GN=Eprs PE=1 SV=4	1.56216	DH376	Vehicle	0.20135	94.3564	111.726	524.925	103.893	929.62	602.21	602.503	964.199	440.155	63.8739	524.925	103.279	1217.89	645.463	690.659	1300.58	512.328	0	1	1	1	0	1	1	1
30,14_669,3813n	0	1	#9856	2	30.1379	669.381	6.1987	LEVGPR		Q8CGC7	Bifunctional glutamate/proline--tRNA ligase OS=Mus musculus OX=10090 GN=Eprs PE=1 SV=4	1.45018	DH376	Vehicle	0.139392	43.9694	255.019	546.031	783.562	840.113	878.601	907.15	915.551	814.981	145.794	546.031	778.931	1100.62	941.705	1039.88	1234.96	948.616	0	0	0	1	0	0	0	1
33,85_1400,6125n	0	1	#13925	2	33.8466	1400.61	6.5056	DQDVEPGAPSMGAK		Q8CGC7	Bifunctional glutamate/proline--tRNA ligase OS=Mus musculus OX=10090 GN=Eprs PE=1 SV=4	1.37734	DH376	Vehicle	0.241376	73.7322	103.046	418.822	140.314	583.198	367.949	381.388	530.086	435.882	58.9116	418.822	139.484	764.042	394.376	437.192	715.02	507.355	0	1	0	1	0	1	1	0
46,20_1266,5609n	0	1	#16717	2	46.2011	1266.56	6.2429	MCEIVFEDPK	[2] Carbamidomethyl C	Q8CGC7	Bifunctional glutamate/proline--tRNA ligase OS=Mus musculus OX=10090 GN=Eprs PE=1 SV=4	1.30766	DH376	Vehicle	0.286442	60.8459	90.1091	288.784	123.144	366.229	264.958	339.904	318.712	211.823	51.5153	288.784	122.417	479.793	283.988	389.638	429.903	246.556	0	0	0	1	0	0	0	1
44,95_1111,5572n	0	1	#28632	3	44.9535	1111.56	6.0309	DFFDAEIKK		Q8CGC7	Bifunctional glutamate/proline--tRNA ligase OS=Mus musculus OX=10090 GN=Eprs PE=1 SV=4	1.19695	DH376	Vehicle	0.415762	65.2986	1.40296	65.7222	60.7418	55.2244	46.4197	47.768	69.2082	55.7559	0.802074	65.7222	60.3828	72.349	49.7537	54.7572	93.3531	64.8984	0	0	0	1	0	0	0	0
35,95_1183,4840n	1	1	#3571	2	35.9534	1183.48	7.7038	SGQGAFGNMCR	[10] Carbamidomethyl C	Q9D8E6	60S ribosomal protein L4 OS=Mus musculus OX=10090 GN=Rpl4 PE=1 SV=3	1.3835	DH376	Vehicle	0.246154	65.1827	1055.68	1680.19	401.493	2595.04	1762.87	1728.01	2361.23	2078.68	603.533	1680.19	399.12	3399.74	1889.49	1980.84	3185.01	2419.53	0	1	0	1	1	1	1	1
35,03_1186,6832n	0	1	#4244	2	35.0263	1186.68	6.5646	KLEAAATALATK		Q9D8E6	60S ribosomal protein L4 OS=Mus musculus OX=10090 GN=Rpl4 PE=1 SV=3	1.03543	Vehicle	DH376	0.987765	35.461	914.599	1182.07	1774.75	2057.5	1262.16	1171.42	1713.66	1578.82	522.876	1182.07	1764.27	2695.51	1352.81	1342.82	2311.51	1837.71	0	0	0	1	1	1	1	1
33,61_966,4312n	1	1	#4347	2	33.6083	966.431	6.7452	MMNTDLSR		Q9D8E6	60S ribosomal protein L4 OS=Mus musculus OX=10090 GN=Rpl4 PE=1 SV=3	1.29973	DH376	Vehicle	0.231132	56.9945	790.741	1647.8	801.404	2507.44	1851.88	1678.98	2017.36	1921.85	452.066	1647.8	796.667	3284.97	1984.89	1924.64	2721.17	2236.98	0	1	0	0	0	1	0	0
38,50_599,3982n	0	1	#4439	2	38.4967	599.398	6.4003	LNILK		Q9D8E6	60S ribosomal protein L4 OS=Mus musculus OX=10090 GN=Rpl4 PE=1 SV=3	1.00361	DH376	Vehicle	0.921826	27.8603	523.7	609.518	852.104	964.189	680.498	585.203	949.439	745.017	299.399	609.518	847.067	1263.18	729.373	670.827	1280.67	867.18	0	0	0	0	0	1	0	0
31,65_693,3521n	0	1	#5098	2	31.6516	693.352	6.893	MFAPTK		Q9D8E6	60S ribosomal protein L4 OS=Mus musculus OX=10090 GN=Rpl4 PE=1 SV=3	1.24924	DH376	Vehicle	0.290158	45.767	560.783	1677.13	972.544	1721.01	1627.69	1375.18	1726.67	1431.05	320.599	1677.13	966.796	2254.69	1744.59	1576.39	2329.06	1665.7	0	0	0	1	1	1	1	1
45,31_1279,6490n	2	2	#6734,#24974	2.3	45.3147	1279.65	7.2195	KLDELYGTWR		Q9D8E6	60S ribosomal protein L4 OS=Mus musculus OX=10090 GN=Rpl4 PE=1 SV=3	1.17987	DH376	Vehicle	0.347439	67.4329	784.714	1399.87	758.598	2837.97	1688.16	1765.58	1798.09	1569.18	448.62	1399.87	754.114	3718	1809.4	2023.91	2425.4	1826.49	0	0	0	2	2	2	2	2
46,37_1604,7831n	0	1	#7321	2	46.3651	1604.78	7.2086	GPCIIYNEDNGIIK	[3] Carbamidomethyl C	Q9D8E6	60S ribosomal protein L4 OS=Mus musculus OX=10090 GN=Rpl4 PE=1 SV=3	1.03694	Vehicle	DH376	0.974229	32.1189	602.972	923.019	1132.06	1363.17	808.314	962.835	1241.24	865.59	344.719	923.019	1125.37	1785.88	866.371	1103.71	1674.27	1007.52	0	1	0	1	1	1	1	1
50,22_987,5702n	0	1	#7830	2	50.2176	987.57	6.3519	NVTLPAVFK		Q9D8E6	60S ribosomal protein L4 OS=Mus musculus OX=10090 GN=Rpl4 PE=1 SV=3	1.11599	Vehicle	DH376	0.483553	24.5283	1153.74	1263.85	1325.58	1928.64	1201.61	1127.31	1468.46	1284.94	659.59	1263.85	1317.74	2526.7	1287.92	1292.25	1980.76	1495.64	0	1	0	0	0	0	1	1
34,74_1102,5204n	0	1	#9328	3	34.7396	1102.52	7.2127	SNYNLPMHK		Q9D8E6	60S ribosomal protein L4 OS=Mus musculus OX=10090 GN=Rpl4 PE=1 SV=3	1.28038	Vehicle	DH376	0.920968	78.2153	548.178	920.998	144.408	1641.67	475.006	772.489	759.012	535.893	313.393	920.998	143.554	2150.73	509.122	885.516	1023.81	623.765	0	1	0	1	0	1	1	0
34,78_1102,5229n	0	1	#10208	2	34.7805	1102.52	7.2127	SNYNLPMHK		Q9D8E6	60S ribosomal protein L4 OS=Mus musculus OX=10090 GN=Rpl4 PE=1 SV=3	1.06875	DH376	Vehicle	0.456165	97.0551	357.155	716.935	458.3	2389.93	790.911	985.685	1339.9	1075.48	204.185	716.935	455.591	3131.03	847.717	1129.91	1807.36	1251.83	0	1	0	1	0	1	1	0
55,39_1315,5894n	0	1	#13100	2	55.3931	1315.59	7.0608	FCIWTESAFR	[2] Carbamidomethyl C	Q9D8E6	60S ribosomal protein L4 OS=Mus musculus OX=10090 GN=Rpl4 PE=1 SV=3	1.40917	DH376	Vehicle	0.24138	108.912	201.765	517.789	33.5933	1286.92	663.932	664.107	710.444	836.313	115.349	517.789	33.3947	1685.98	711.618	761.276	958.3	973.445	0	0	0	1	1	1	1	0
30,24_873,4668n	0	1	#16283	3	30.2403	873.467	7.3445	AWNDIKK		Q9D8E6	60S ribosomal protein L4 OS=Mus musculus OX=10090 GN=Rpl4 PE=1 SV=3	1.32096	DH376	Vehicle	0.255514	110.278	43.9994	131.029	28.8326	373.028	150.112	168.587	265.68	177.671	25.1544	131.029	28.6621	488.701	160.893	193.254	358.368	206.804	0	0	0	1	0	0	0	0
60,86_1936,0289n	0	1	#22980	2	60.8612	1936.03	6.9677	YAICSALAASALPALVMSK	[4] Carbamidomethyl C	Q9D8E6	60S ribosomal protein L4 OS=Mus musculus OX=10090 GN=Rpl4 PE=1 SV=3	1.02006	Vehicle	DH376	0.0874322	200	0	0	0	250.645	35.0202	70.911	50.9836	88.8027	0	0	0	328.368	37.5354	81.2864	68.7705	103.364	0	0	0	1	1	1	1	1
47,52_1241,6552n	1	1	#3509	2	47.518	1241.66	6.9995	DAGQISGLNVLR		P38647	Stress-70 protein_ mitochondrial OS=Mus musculus OX=10090 GN=Hspa9 PE=1 SV=3	1.04897	DH376	Vehicle	0.787584	34.4581	1215.7	1473.23	1491.64	2520.18	1904.22	1959.84	2045.9	1118.89	695.017	1473.23	1482.82	3301.66	2040.99	2246.6	2759.66	1302.35	0	1	0	1	1	1	0	1
33,23_1230,6430n	1	1	#7555	2	33.2266	1230.64	6.0644	QAASSLQQASLK		P38647	Stress-70 protein_ mitochondrial OS=Mus musculus OX=10090 GN=Hspa9 PE=1 SV=3	1.13057	Vehicle	DH376	0.763742	45.7804	635.609	708.351	662.596	1460.1	615.887	794.611	877.577	778.219	363.378	708.351	658.68	1912.86	660.123	910.875	1183.74	905.826	0	0	0	1	0	1	0	1
25,88_957,4847n	0	1	#8615	2	25.8763	957.485	6.5669	VLENAEGAR		P38647	Stress-70 protein_ mitochondrial OS=Mus musculus OX=10090 GN=Hspa9 PE=1 SV=3	1.14403	DH376	Vehicle	0.533234	70.3774	143.128	335.472	443.275	897.338	475.916	492.914	798.918	313.49	81.8261	335.472	440.655	1175.59	510.098	565.035	1077.64	364.893	0	1	0	1	0	1	0	1
37,57_1567,7538n	0	1	#9988	2	37.5695	1567.75	6.9941	QAVTNPNNTFYATK		P38647	Stress-70 protein_ mitochondrial OS=Mus musculus OX=10090 GN=Hspa9 PE=1 SV=3	1.16791	Vehicle	DH376	0.876442	62.4398	311.216	476.457	463.91	1152.59	429.943	445.214	682.141	501.232	177.922	476.457	461.168	1509.99	460.823	510.355	920.122	583.421	0	1	0	1	1	1	0	1
44,49_1449,7001n	1	1	#10477	2	44.4899	1449.7	6.9108	TTPSVVAFTADGER		P38647	Stress-70 protein_ mitochondrial OS=Mus musculus OX=10090 GN=Hspa9 PE=1 SV=3	1.06064	Vehicle	DH376	0.804178	62.5484	252.901	586.78	905.975	1413.67	643.883	933.551	840.389	560.865	144.584	586.78	900.62	1852.04	690.129	1070.14	1133.58	652.831	0	0	0	1	1	1	0	0
50,56_1644,8530n	0	1	#13803	2	50.5583	1644.85	6.5686	VINEPTAAALAYGLDK		P38647	Stress-70 protein_ mitochondrial OS=Mus musculus OX=10090 GN=Hspa9 PE=1 SV=3	1.2364	DH376	Vehicle	0.392861	67.5603	49.1371	451.147	628.678	823.321	541.172	678.022	713.872	480.73	28.0916	451.147	624.962	1078.62	580.041	777.227	962.924	559.556	0	1	0	0	1	1	0	1
25,86_1148,5305n	0	1	#14878	2	25.8559	1148.53	6.5915	RYDDPEVQK		P38647	Stress-70 protein_ mitochondrial OS=Mus musculus OX=10090 GN=Hspa9 PE=1 SV=3	1.15261	Vehicle	DH376	0.734926	89.9537	56.9314	187.155	309.302	717.733	222.991	215.606	390.253	273.973	32.5477	187.155	307.474	940.295	239.007	247.153	526.403	318.897	0	0	0	1	0	1	0	0
50,14_1693,8303n	0	1	#17416	2	50.1357	1693.83	6.1263	NAVITVPAYFNDSQR		P38647	Stress-70 protein_ mitochondrial OS=Mus musculus OX=10090 GN=Hspa9 PE=1 SV=3	1.04918	Vehicle	DH376	0.831077	68.6361	342.855	341.49	363.819	1079.16	365.912	529.567	657.621	474.509	196.01	341.49	361.669	1413.79	392.193	607.051	887.048	552.316	0	1	0	0	1	1	0	1
38,74_1472,7731n	0	1	#18137	2	38.735	1472.77	6.3015	EQQIVIQSSGGLSK		P38647	Stress-70 protein_ mitochondrial OS=Mus musculus OX=10090 GN=Hspa9 PE=1 SV=3	1.27596	DH376	Vehicle	0.31646	91.0886	66.9056	145.501	142.863	501.994	181.478	249.842	379.902	282.61	38.2499	145.501	142.018	657.658	194.512	286.398	512.44	328.951	0	1	0	1	1	1	0	0
24,77_1492,7098n	0	1	#23212	3	24.7721	1492.71	6.3458	RYDDPEVQKDTK		P38647	Stress-70 protein_ mitochondrial OS=Mus musculus OX=10090 GN=Hspa9 PE=1 SV=3	1.94354	Vehicle	DH376	0.747381	162.998	8.72407	54.9591	10.1078	446.218	35.2922	57.3498	147.204	27.7114	4.98755	54.9591	10.0481	584.586	37.8271	65.741	198.56	32.2553	0	1	0	1	0	1	0	1
59,52_1552,8265n	0	1	#26355	2	59.5245	1552.83	6.1131	LYSPSQIGAFVLMK		P38647	Stress-70 protein_ mitochondrial OS=Mus musculus OX=10090 GN=Hspa9 PE=1 SV=3	1.02709	DH376	Vehicle	0.189693	183.066	6.38233	14.4404	0	304.301	87.7155	46.7562	75.1058	124.355	3.64877	14.4404	0	398.662	94.0155	53.5974	101.308	144.746	0	0	0	1	0	0	0	1
59,65_1591,9109n	0	1	#28435	2	59.6474	1591.91	6.5641	LLGQFTLIGIPPAPR		P38647	Stress-70 protein_ mitochondrial OS=Mus musculus OX=10090 GN=Hspa9 PE=1 SV=3	1.11746	DH376	Vehicle	0.223425	174.13	0	27.629	15.4677	395.974	72.3548	187.12	152.183	78.9857	0	27.629	15.3763	518.761	77.5516	214.498	205.276	91.9372	0	0	0	1	1	1	0	1
51,07_2001,9842n	2	2	#22,#153	2.3	51.0666	2001.98	9.7712	GEFTGTYITAVTATSNEIK		P02701	Avidin OS=Gallus gallus GN=AVD PE=1 SV=3	1.00058	DH376	Vehicle	0.986039	12.8583	526762	432052	388858	445110	502138	434924	383593	473174	301149	432052	386559	583134	538203	498560	517419	550761	0	0	2	2	2	2	0	0
49,79_2001,9852n	0	1	#266	2	49.795	2001.99	9.2893	GEFTGTYITAVTATSNEIK		P02701	Avidin OS=Gallus gallus GN=AVD PE=1 SV=3	1.10346	Vehicle	DH376	0.643978	30.8623	105416	62481.8	61885.7	58702.9	76490.1	63837	54215.7	66895.5	60266.5	62481.8	61519.9	76906.2	81983.9	73177.4	73130.1	77864.5	1	1	0	0	0	0	1	1
27,17_1593,8177n	1	1	#56	2	27.1721	1593.82	9.5898	ESPLHGTQNTINKR		P02701	Avidin OS=Gallus gallus GN=AVD PE=1 SV=3	1.26029	Vehicle	DH376	0.379281	40.1195	298021	158650	156963	133812	145733	114643	133671	199029	170379	158650	156035	175306	156200	131417	180306	231664	1	1	1	1	1	1	1	1
46,89_834,4424n	1	1	#65	2	46.8903	834.442	9.1035	TMWLLR	[2] Oxidation M	P02701	Avidin OS=Gallus gallus GN=AVD PE=1 SV=3	1.51031	Vehicle	DH376	0.113528	38.573	263469	139764	167498	112099	119889	99337.9	94879.5	138006	150625	139764	166508	146859	128500	113873	127981	160635	1	0	1	1	1	1	1	1
40,06_1562,7304n	0	2	#1457,#418	2.3	40.0615	1562.73	8.9167	SSVNDIGDDWKATR		P02701	Avidin OS=Gallus gallus GN=AVD PE=1 SV=3	1.12915	Vehicle	DH376	0.92665	47.114	39835.6	28723.1	9502.4	29142.1	19460.2	20405.7	19823.2	35252.5	22774	28723.1	9446.24	38178.8	20857.9	23391.3	26739.1	41032.9	0	0	0	0	2	2	2	0
51,12_1580,8099n	0	1	#883	3	51.1243	1580.81	9.1769	RTQPTFGFTVNWK		P02701	Avidin OS=Gallus gallus GN=AVD PE=1 SV=3	1.05727	Vehicle	DH376	0.614171	70.0108	27821.5	16946.2	1443.06	15635	15480	12691	12706.8	17617.8	15905.5	16946.2	1434.54	20483.2	16591.9	14547.8	17139.9	20506.6	1	1	1	1	1	1	1	1
51,14_1580,8033n	0	1	#1349	2	51.1448	1580.8	9.1769	RTQPTFGFTVNWK		P02701	Avidin OS=Gallus gallus GN=AVD PE=1 SV=3	1.18304	Vehicle	DH376	0.712445	82.3625	23946.9	10810.3	1212.46	9644.36	9259.11	8826.89	8087.56	12383	13690.4	10810.3	1205.3	12635	9924.13	10118.4	10909.1	14413.5	1	1	1	1	1	1	1	1
50,01_3577,7890n	0	2	#1615,#1182	4.5	50.01	3577.79	8.7632	GEFTGTYITAVTATSNEIKESPLHGTQNTINKR		P02701	Avidin OS=Gallus gallus GN=AVD PE=1 SV=3	1.28233	Vehicle	DH376	0.326347	40.7737	129360	63767.1	71420.7	58197.9	64678	56945.3	59118.4	70944.9	73955.3	63767.1	70998.6	76244.6	69323.4	65277.3	79743.3	82578	2	2	2	2	2	2	2	2
48,04_918,5237n	0	1	#1887	2	48.043	918.524	8.7131	VGINIFTR		P02701	Avidin OS=Gallus gallus GN=AVD PE=1 SV=3	1.41216	Vehicle	DH376	0.230126	42.4299	6540.59	4335.82	2812.67	2848.22	3127.98	2431.17	2543.43	3608.05	3739.25	4335.82	2796.05	3731.43	3352.64	2786.89	3430.77	4199.67	0	0	0	1	0	0	1	0
45,85_1246,7106n	0	2	#4066,#1956	2.3	45.85	1246.71	8.5308	ATRVGINIFTR		P02701	Avidin OS=Gallus gallus GN=AVD PE=1 SV=3	2.19495	Vehicle	DH376	0.440872	115.603	17501.2	2469.29	3155.25	2494.03	3449.55	2972.11	2551.09	2699.35	10005.4	2469.29	3136.6	3267.4	3697.31	3406.98	3441.1	3141.97	2	2	2	2	2	2	2	2
47,46_1834,8446n	0	1	#9302	3	47.4563	1834.84	8.7428	WTNDLGSNMTIGAVNSR		P02701	Avidin OS=Gallus gallus GN=AVD PE=1 SV=3	1.53588	Vehicle	DH376	0.989713	79.5243	1931.76	1047.22	50.8537	854.51	723.369	268.124	427.993	1109.58	1104.39	1047.22	50.5531	1119.49	775.324	307.355	577.309	1291.52	1	1	0	1	1	0	1	1
47,50_1834,8506n	0	1	#1957	2	47.4975	1834.85	8.7428	WTNDLGSNMTIGAVNSR		P02701	Avidin OS=Gallus gallus GN=AVD PE=1 SV=3	1.04671	Vehicle	DH376	0.627376	70.0908	12761.8	8281.2	653.346	6850.82	6971.01	5161.42	5520.78	9619.89	7295.89	8281.2	649.485	8975.2	7471.69	5916.61	7446.84	11197.3	1	1	1	1	1	1	1	1
50,76_1187,7066n	0	1	#4874	2	50.7631	1187.71	8.7162	VGINIFTRLR		P02701	Avidin OS=Gallus gallus GN=AVD PE=1 SV=3	1.37579	Vehicle	DH376	0.726518	83.0626	4930.03	1357.27	1093.42	1413.91	1933.09	1806.8	1270.75	1381.81	2818.49	1357.27	1086.95	1852.35	2071.94	2071.16	1714.08	1608.39	1	1	1	1	1	1	1	1
50,80_1187,7163n	0	1	#2037	3	50.804	1187.72	8.7162	VGINIFTRLR		P02701	Avidin OS=Gallus gallus GN=AVD PE=1 SV=3	1.28034	Vehicle	DH376	0.896525	83.9358	9918.89	2325.75	2350.15	3003.78	4106.13	3651.63	2962.88	3024.62	5670.62	2325.75	2336.26	3935.22	4401.05	4185.92	3996.56	3520.58	1	1	1	1	1	1	1	1
51,03_1893,8492n	0	1	#14429	2	51.0293	1893.85	7.2018	FSESTTVFTGQCFIDR	[12] Carbamidomethyl C	P02701	Avidin OS=Gallus gallus GN=AVD PE=1 SV=3	18.7287	Vehicle	DH376	0.131331	157.765	2932.6	35.0095	425.919	109.545	39.6385	85.2804	62.1241	0	1676.57	35.0095	423.402	143.514	42.4855	97.7583	83.7976	0	1	0	0	1	1	0	0	0
47,61_811,4457n	1	1	#2750	2	47.613	811.446	7.6476	YIEIFK		O35737	Heterogeneous nuclear ribonucleoprotein H OS=Mus musculus OX=10090 GN=Hnrnph1 PE=1 SV=3	1.31108	DH376	Vehicle	0.774812	63.6551	651.601	866.71	1073.78	1401.34	1015.33	1439.56	2381.9	398.911	372.52	866.71	1067.43	1835.89	1088.26	1650.19	3212.88	464.322	0	1	0	0	1	0	1	1
40,33_783,4129n	1	1	#4182	2	40.3307	783.413	7.7885	YVEVFK		O35737	Heterogeneous nuclear ribonucleoprotein H OS=Mus musculus OX=10090 GN=Hnrnph1 PE=1 SV=3	1.169	DH376	Vehicle	0.464805	36.0269	1788.37	1800.25	1416.96	3081.06	1846.05	2486.6	3294.6	1826.03	1022.41	1800.25	1408.58	4036.47	1978.64	2850.43	4444	2125.45	0	1	1	1	1	1	1	1
37,15_1091,5651n	0	1	#4650	2	37.1468	1091.57	6.7666	VHIEIGPDGR		Q9Z2X1	Heterogeneous nuclear ribonucleoprotein F OS=Mus musculus OX=10090 GN=Hnrnpf PE=1 SV=3	1.14684	DH376	Vehicle	0.700167	45.0058	907.596	1047.15	1939.56	2053.95	1008.93	1966.09	2671.44	1175.23	518.872	1047.15	1928.1	2690.86	1081.39	2253.76	3603.44	1367.94	0	1	1	1	1	1	1	1
33,65_1683,7557n	0	1	#5082	3	33.6493	1683.76	7.4066	HTGPNSPDTANDGFVR		O35737	Heterogeneous nuclear ribonucleoprotein H OS=Mus musculus OX=10090 GN=Hnrnph1 PE=1 SV=3	1.35903	DH376	Vehicle	0.383254	68.9751	348.452	592.734	838.023	1738.49	589.571	1358.69	1863.88	968.52	199.21	592.734	833.07	2277.58	631.916	1557.49	2514.14	1127.33	0	1	1	1	1	1	1	1
33,69_1683,7735n	0	1	#26874	2	33.6902	1683.77	7.4066	HTGPNSPDTANDGFVR		O35737	Heterogeneous nuclear ribonucleoprotein H OS=Mus musculus OX=10090 GN=Hnrnph1 PE=1 SV=3	1.74017	DH376	Vehicle	0.542721	111.444	5.86235	10.1486	66.7224	136.284	6.67737	117.805	204.951	51.6933	3.3515	10.1486	66.3281	178.544	7.15696	135.041	276.453	60.1697	0	1	1	1	1	1	1	1
33,10_802,3364n	0	1	#7960	2	33.1038	802.336	7.268	FFSDCK	[5] Carbamidomethyl C	O35737	Heterogeneous nuclear ribonucleoprotein H OS=Mus musculus OX=10090 GN=Hnrnph1 PE=1 SV=3	1.49196	DH376	Vehicle	0.197269	47.6705	219.998	463.157	596.247	817.183	577.51	732.975	1176.72	640.805	125.772	463.157	592.723	1070.58	618.988	840.221	1587.25	745.879	0	0	0	1	1	1	0	0
44,11_1600,6329n	0	1	#8066	3	44.1082	1600.63	6.5487	DLNYCFSGMSDHR	[5] Carbamidomethyl C	O35737	Heterogeneous nuclear ribonucleoprotein H OS=Mus musculus OX=10090 GN=Hnrnph1 PE=1 SV=3	2.52021	DH376	Vehicle	0.120721	84.8186	119.351	410.737	105.852	707.377	316.881	896.549	1633.92	538.093	68.2327	410.737	105.227	926.728	339.64	1027.73	2203.95	626.326	0	1	0	1	1	1	1	0
45,23_1503,6696n	1	1	#8473	2	45.2328	1503.67	6.2889	GLPWSCSADEVQR	[6] Carbamidomethyl C	O35737	Heterogeneous nuclear ribonucleoprotein H OS=Mus musculus OX=10090 GN=Hnrnph1 PE=1 SV=3	1.77087	DH376	Vehicle	0.198458	75.8663	548.189	727.285	129.427	1412.14	752.088	1297.13	2058.26	881.134	313.399	727.285	128.662	1850.03	806.105	1486.92	2776.34	1025.62	0	0	0	0	0	1	1	0
61,45_1995,9575n	0	2	#12697,#9297	2.3	61.4505	1995.96	7.425	ATENDIYNFFSPLNPVR		Q9Z2X1	Heterogeneous nuclear ribonucleoprotein F OS=Mus musculus OX=10090 GN=Hnrnpf PE=1 SV=3	2.1332	DH376	Vehicle	0.161258	130.806	33.8538	396.417	466.514	2464.08	786.514	2055.82	3137.91	1189.14	19.3542	396.417	463.757	3228.17	843.004	2356.62	4232.65	1384.13	0	2	2	2	2	2	2	2
54,47_1840,8729n	0	1	#11033	2	54.466	1840.87	7.033	STGEAFVQFASQEIAEK		O35737	Heterogeneous nuclear ribonucleoprotein H OS=Mus musculus OX=10090 GN=Hnrnph1 PE=1 SV=3	1.30829	DH376	Vehicle	0.390305	83.1155	64.1775	467.643	965.242	1506.27	571.186	1094.07	1596.82	667.143	36.6902	467.643	959.537	1973.35	612.21	1254.15	2153.91	776.536	0	1	1	1	1	1	1	1
25,88_955,5147n	0	1	#11489	2	25.8763	955.515	6.7645	IQNGAQGIR		O35737	Heterogeneous nuclear ribonucleoprotein H OS=Mus musculus OX=10090 GN=Hnrnph1 PE=1 SV=3	1.60545	DH376	Vehicle	0.286037	91.9771	13.528	153.602	412.084	654.44	327.165	561.804	838.608	252.994	7.73396	153.602	409.649	857.376	350.663	644.005	1131.18	294.478	0	0	0	0	1	1	0	1
34,84_2096,9143n	0	1	#11681	4	34.842	2096.91	6.8218	YGDGGSTFQSTTGHCVHMR	[15] Carbamidomethyl C	O35737	Heterogeneous nuclear ribonucleoprotein H OS=Mus musculus OX=10090 GN=Hnrnph1 PE=1 SV=3	1.08117	DH376	Vehicle	0.667872	104.157	142.537	316.413	142.839	1039.54	159.778	596.04	746.162	272.58	81.4883	316.413	141.995	1361.89	171.254	683.25	1006.48	317.275	0	0	0	1	0	1	1	0
31,67_1160,5528n	1	1	#5835	2	31.672	1160.55	6.8829	IAELSEEDQK		Q99ME9	Nucleolar GTP-binding protein 1 OS=Mus musculus OX=10090 GN=Gtpbp4 PE=1 SV=3	1.39058	DH376	Vehicle	0.185994	44.5108	341.388	953.281	1275.37	924.284	1320.86	1197.94	1215.98	1124.34	195.171	953.281	1267.83	1210.9	1415.73	1373.22	1640.21	1308.7	0	1	1	0	0	1	1	1
34,71_871,4708n	0	1	#6250	2	34.706	871.471	6.194	NLVDNVAK		Q99ME9	Nucleolar GTP-binding protein 1 OS=Mus musculus OX=10090 GN=Gtpbp4 PE=1 SV=3	1.27605	DH376	Vehicle	0.328366	42.7339	295.068	897.089	1005.64	1017.84	832.164	1293.59	1095.71	881.841	168.69	897.089	999.695	1333.46	891.933	1482.86	1477.97	1026.44	0	1	1	0	0	0	0	0
38,88_1025,5273n	0	1	#6336	2	38.8783	1025.53	6.4898	LPTIDPNTR		Q99ME9	Nucleolar GTP-binding protein 1 OS=Mus musculus OX=10090 GN=Gtpbp4 PE=1 SV=3	1.24077	DH376	Vehicle	0.283663	37.2135	1190.27	3027.47	3337.49	2658.37	3052.66	2966.46	3658.49	2995.09	680.474	3027.47	3317.76	3482.7	3271.91	3400.5	4934.84	3486.2	0	1	1	0	0	0	0	1
36,96_1543,8053n	1	1	#7380	3	36.9625	1543.81	6.0326	KLEELEKEEELR		Q99ME9	Nucleolar GTP-binding protein 1 OS=Mus musculus OX=10090 GN=Gtpbp4 PE=1 SV=3	1.39081	DH376	Vehicle	0.209887	44.0172	299.168	1056.61	1114.71	975.645	1150.11	1084.36	1283.42	1275.03	171.034	1056.61	1108.13	1278.18	1232.71	1243.02	1731.18	1484.1	0	0	0	0	0	0	1	1
35,19_872,4057n	0	1	#7847	2	35.1901	872.406	6.3763	YGDSLYR		Q99ME9	Nucleolar GTP-binding protein 1 OS=Mus musculus OX=10090 GN=Gtpbp4 PE=1 SV=3	1.09183	DH376	Vehicle	0.526831	48.6873	300.331	549.932	802.274	306.828	469.086	648.4	521.174	500.625	171.699	549.932	797.532	401.973	502.778	743.272	702.998	582.714	0	1	1	0	0	1	1	1
44,85_1263,6347n	1	1	#7954	2	44.8511	1263.63	6.1078	QSLEYLEQVR		Q99ME9	Nucleolar GTP-binding protein 1 OS=Mus musculus OX=10090 GN=Gtpbp4 PE=1 SV=3	1.4023	Vehicle	DH376	0.943816	78.4988	277.142	2254.82	4493.46	1842.86	1608.42	1417.36	1531.88	1766.43	158.442	2254.82	4466.9	2414.32	1723.94	1624.75	2066.31	2056.08	0	0	0	0	0	1	1	0
29,17_842,4446n	0	1	#9063	2	29.1698	842.445	6.1124	VNEVLNR		Q99ME9	Nucleolar GTP-binding protein 1 OS=Mus musculus OX=10090 GN=Gtpbp4 PE=1 SV=3	1.26694	DH376	Vehicle	0.353368	50.2018	251.134	908.612	1243.04	1124.94	943.905	1240.07	1337.74	947.692	143.573	908.612	1235.69	1473.77	1011.7	1421.51	1804.45	1103.09	0	1	0	0	0	0	1	0
49,57_1146,6283n	0	1	#11755	2	49.5697	1146.63	6.2375	LSQILSDFPK		Q99ME9	Nucleolar GTP-binding protein 1 OS=Mus musculus OX=10090 GN=Gtpbp4 PE=1 SV=3	1.03143	DH376	Vehicle	0.583834	67.128	79.6563	501.35	628.465	255.673	431.358	447.765	333.722	298.356	45.5395	501.35	624.751	334.955	462.34	513.28	450.15	347.279	0	1	1	0	0	1	1	0
44,85_1453,6968n	0	1	#11860	2	44.8511	1453.7	6.5303	ADVDVQPYAFTTK		Q99ME9	Nucleolar GTP-binding protein 1 OS=Mus musculus OX=10090 GN=Gtpbp4 PE=1 SV=3	1.02284	DH376	Vehicle	0.579314	64.9506	83.9246	739.503	950.176	511.338	707.931	521.256	630.804	477.149	47.9796	739.503	944.56	669.899	758.777	597.524	850.875	555.389	0	1	1	0	0	1	1	1
34,60_976,4408n	0	1	#12029	2	34.6036	976.441	6.4216	ADLENEMR		Q99ME9	Nucleolar GTP-binding protein 1 OS=Mus musculus OX=10090 GN=Gtpbp4 PE=1 SV=3	1.4786	DH376	Vehicle	0.120502	43.253	162.921	534.529	468.332	344.677	522.175	562.31	569.25	579.633	93.1421	534.529	465.564	451.558	559.679	644.585	767.846	674.677	0	1	0	0	0	0	0	0
24,19_1207,5336n	0	1	#19807	3	24.1856	1207.53	6.109	FTQQNYHDR		Q99ME9	Nucleolar GTP-binding protein 1 OS=Mus musculus OX=10090 GN=Gtpbp4 PE=1 SV=3	1.02306	DH376	Vehicle	0.248287	148.625	4.29445	102.947	409.779	1.44957	165.009	95.9438	183.944	85.5278	2.45514	102.947	407.357	1.89906	176.861	109.982	248.118	99.552	0	1	1	0	0	1	1	0
48,83_1959,8858n	0	1	#11677	2	48.8268	1959.89	7.3515	YPIEHGIITNWDDMEK		P68033	Actin_ alpha cardiac muscle 1 OS=Mus musculus OX=10090 GN=Actc1 PE=1 SV=1	6.19035	DH376	Vehicle	0.074	102.754	114.103	28.6561	0	185.755	244.336	509.623	902.999	376.657	65.2325	28.6561	0	243.356	261.885	584.189	1218.03	438.418	0	0	0	1	1	1	0	1
45,63_1975,8897n	1	1	#2319	3	45.635	1975.89	7.4751	YPIEHGIITNWDDMEK	[14] Oxidation M	P68033	Actin_ alpha cardiac muscle 1 OS=Mus musculus OX=10090 GN=Actc1 PE=1 SV=1	1.31373	DH376	Vehicle	0.102945	24.2879	3994.82	3336.74	4165.4	4239.57	4176.74	5776.96	6644.45	4075.34	2283.84	3336.74	4140.78	5554.23	4476.73	6622.22	8962.53	4743.59	0	1	1	1	1	1	1	1
39,22_1300,6452n	1	1	#2456	2	39.2191	1300.65	7.9077	ALEEANADLEVK		Q6IFX2	Keratin_ type I cytoskeletal 42 OS=Mus musculus OX=10090 GN=Krt42 PE=1 SV=1	1.64198	DH376	Vehicle	0.624472	130.214	885.164	134.801	620.616	4488.92	7264.15	1084.58	1487.75	228.014	506.048	134.801	616.947	5880.89	7785.89	1243.27	2006.78	265.402	0	0	0	1	1	1	1	0
46,04_1028,5821n	0	1	#2629	2	46.0446	1028.58	8.0745	VLDELTLAR		Q6IFX2	Keratin_ type I cytoskeletal 42 OS=Mus musculus OX=10090 GN=Krt42 PE=1 SV=1	1.62242	DH376	Vehicle	0.63885	107.63	1685.79	804.923	2264.78	5257.19	10536.2	2219.66	2540.4	948.519	963.763	804.923	2251.39	6887.39	11292.9	2544.43	3426.68	1104.05	0	0	1	1	1	0	1	0
32,12_1156,5067n	0	1	#2719	2	32.1151	1156.51	6.3957	DQYEKMAEK	[6] Oxidation M	Q6IFX2	Keratin_ type I cytoskeletal 42 OS=Mus musculus OX=10090 GN=Krt42 PE=1 SV=1	1.3845	DH376	Vehicle	0.338255	88.2229	1560.16	865.952	2143.25	6122.34	5646.29	3223.92	4214.58	1717.86	891.945	865.952	2130.59	8020.82	6051.83	3695.64	5684.94	1999.54	0	0	0	1	1	0	0	0
33,12_745,3961n	0	1	#3754	2	33.1242	745.396	7.6751	TIEDLR		Q6IFX2	Keratin_ type I cytoskeletal 42 OS=Mus musculus OX=10090 GN=Krt42 PE=1 SV=1	1.72795	DH376	Vehicle	0.526501	105.895	499.706	181.1	382.423	1238.6	2558.33	591.156	562.38	265.579	285.682	181.1	380.163	1622.67	2742.08	677.651	758.58	309.127	0	0	0	0	1	0	0	0
36,94_1121,5684n	0	1	#4766	2	36.9421	1121.57	8.0588	LEQEIATYR		Q8CCX5	Keratin-like protein KRT222 OS=Mus musculus OX=10090 GN=Krt222 PE=2 SV=1	1.28107	DH376	Vehicle	0.99963	105.704	1471.46	591.886	1406.5	2264.02	4720.97	766.993	1238.38	619.128	841.235	591.886	1398.19	2966.07	5060.05	879.216	1670.42	720.648	0	0	0	1	1	0	0	0
40,63_1378,7104n	0	2	#6480,#9047	2.3	40.6276	1378.71	7.4121	TRLEQEIATYR		Q9D312	Keratin_ type I cytoskeletal 20 OS=Mus musculus OX=10090 GN=Krt20 PE=1 SV=1	2.02686	DH376	Vehicle	0.474732	118.589	744.947	452.546	204.182	2192.98	5026.34	850.615	1084.11	324.771	425.886	452.546	202.975	2873	5387.35	975.073	1462.33	378.025	0	0	0	2	2	0	0	0
54,38_1171,5168n	1	1	#7169	2	54.3841	1171.52	7.5197	DAEEWFFTK		Q6IFX2	Keratin_ type I cytoskeletal 42 OS=Mus musculus OX=10090 GN=Krt42 PE=1 SV=1	1.82288	DH376	Vehicle	0.506086	146.402	338.001	6.87711	10.9965	1260.19	2244.28	328.617	359.565	13.438	193.235	6.87711	10.9315	1650.97	2405.47	376.699	485.008	15.6414	0	0	0	1	1	0	1	0
31,85_1404,6796n	1	1	#7461	2	31.8489	1404.68	7.6215	EVATNTEALQSSR		Q6IFX2	Keratin_ type I cytoskeletal 42 OS=Mus musculus OX=10090 GN=Krt42 PE=1 SV=1	1.86301	DH376	Vehicle	0.656444	190.474	63.5255	0	254.29	1062.98	2479.36	0	93.0691	0	36.3175	0	252.787	1392.6	2657.43	0	125.539	0	0	0	0	1	1	0	0	0
31,23_1241,5437n	0	1	#16650	2	31.2289	1241.54	6.9336	NHEEEMNALR		Q6IFX2	Keratin_ type I cytoskeletal 42 OS=Mus musculus OX=10090 GN=Krt42 PE=1 SV=1	1.48253	Vehicle	DH376	0.60424	190.634	18.6722	0	0	506.321	232.239	22.4771	99.404	0	10.6749	0	0	663.326	248.919	25.7658	134.084	0	0	0	0	1	0	0	0	0
43,04_2100,9239n	0	1	#29687	2	43.0377	2100.92	6.6036	GQVGGDVNVEMDAAPGVDLSR	[11] Oxidation M	Q6IFX2	Keratin_ type I cytoskeletal 42 OS=Mus musculus OX=10090 GN=Krt42 PE=1 SV=1	5.12352	DH376	Vehicle	0.836111	200	0	0	0	43.5631	223.196	0	0	0	0	0	0	57.0716	239.227	0	0	0	0	0	0	0	1	0	0	0
35,29_808,4307n	0	1	#997	2	35.2851	808.431	8.3227	LASYLDK		Q9QWL7	Keratin_ type I cytoskeletal 17 OS=Mus musculus OX=10090 GN=Krt17 PE=1 SV=3	1.31408	DH376	Vehicle	0.511334	88.4116	6549.36	2130.4	3261.84	15532.9	14782.8	8688.45	9929.47	2702.94	3744.26	2130.4	3242.56	20349.6	15844.6	9959.71	13393.6	3146.14	0	1	1	0	1	1	1	1
32,01_1360,6797n	0	1	#2310	2	32.0128	1360.68	7.4817	EVATNSELVQSGK		Q9QWL7	Keratin_ type I cytoskeletal 17 OS=Mus musculus OX=10090 GN=Krt17 PE=1 SV=3	1.40836	DH376	Vehicle	0.595839	129.105	1149.31	0	1121.41	3969.11	6353.87	850.556	1531.3	52.2271	657.061	0	1114.79	5199.9	6810.23	975.006	2065.53	60.791	1	0	1	1	1	1	1	0
39,49_1344,6656n	0	1	#8933	2	39.4853	1344.67	6.8827	ALEEANTELEVK		Q9QWL7	Keratin_ type I cytoskeletal 17 OS=Mus musculus OX=10090 GN=Krt17 PE=1 SV=3	1.33493	DH376	Vehicle	0.385019	60.1392	259.039	253.546	777.247	841.714	951.123	602.815	927.563	363.964	148.093	253.546	772.653	1102.72	1019.44	691.016	1251.17	423.644	0	0	1	1	1	0	1	0
34,69_832,4337n	0	1	#10610	2	34.6855	832.434	7.1814	SEISELR		Q9QWL7	Keratin_ type I cytoskeletal 17 OS=Mus musculus OX=10090 GN=Krt17 PE=1 SV=3	1.02123	DH376	Vehicle	0.870372	37.5596	670.088	470.451	452.07	969.684	918.923	619.879	622.15	455.73	383.089	470.451	449.398	1270.37	984.923	710.578	839.202	530.457	0	0	0	1	1	0	0	0
35,21_992,4871n	1	1	#3188	2	35.2105	992.487	6.6248	FETEQALR		Q9QWL7	Keratin_ type I cytoskeletal 17 OS=Mus musculus OX=10090 GN=Krt17 PE=1 SV=3	1.35624	DH376	Vehicle	0.324523	91.1158	652.332	753.74	943.4	3384.07	2716.36	1574.06	2500.75	984.912	372.938	753.74	937.824	4433.44	2911.46	1804.37	3373.2	1146.41	0	0	0	0	0	0	1	0
24,65_1105,5165n	0	1	#4209	2	24.6492	1105.52	7.1561	VTMQNLNDR	[3] Oxidation M	Q61781	Keratin_ type I cytoskeletal 14 OS=Mus musculus OX=10090 GN=Krt14 PE=1 SV=2	1.1004	DH376	Vehicle	0.703781	107.09	595.992	157.043	1717.85	4069.85	3096.59	1082.04	2723.53	295.298	340.728	157.043	1707.7	5331.87	3318.99	1240.36	3673.7	343.718	1	0	0	1	1	1	1	0
36,53_1035,5246n	0	2	#7689,#4635	2.3	36.5296	1035.52	8.0384	IRDWYQR		Q61781	Keratin_ type I cytoskeletal 14 OS=Mus musculus OX=10090 GN=Krt14 PE=1 SV=2	1.27311	DH376	Vehicle	0.864735	105.165	1285.73	547.885	1318	3878.19	5714.49	1098.88	1562.71	573.629	735.053	547.885	1310.21	5080.78	6124.93	1259.66	2107.9	667.688	1	0	0	2	2	1	0	0
46,20_1102,5401n	1	1	#1007	2	46.2011	1102.54	7.638	FLAEEGFYK		P46978	Dolichyl-diphosphooligosaccharide--protein glycosyltransferase subunit STT3A OS=Mus musculus OX=10090 GN=Stt3a PE=1 SV=1	1.12107	DH376	Vehicle	0.418056	29.4749	5740.52	9034.62	9124.49	5081.08	9635	7944	7610.4	7299.91	3281.85	9034.62	9070.56	6656.67	10327	9106.33	10265.5	8496.89	0	1	1	0	1	1	1	0
35,24_1041,5104n	1	1	#1890	2	35.2441	1041.51	7.7972	FGQVYTEAK		P46978	Dolichyl-diphosphooligosaccharide--protein glycosyltransferase subunit STT3A OS=Mus musculus OX=10090 GN=Stt3a PE=1 SV=1	1.10372	DH376	Vehicle	0.487147	58.8567	1141.61	4868.54	5576.2	2462.94	4156.61	3825.99	3661.6	3862.24	652.659	4868.54	5543.24	3226.67	4455.16	4385.79	4939.04	4495.54	0	1	1	1	1	1	1	1
50,66_924,4698n	0	1	#2273	2	50.6607	924.47	7.5106	IIFDDFR		P46978	Dolichyl-diphosphooligosaccharide--protein glycosyltransferase subunit STT3A OS=Mus musculus OX=10090 GN=Stt3a PE=1 SV=1	1.0854	DH376	Vehicle	0.564611	50.5402	1450.2	3231.74	3783.01	1344.87	3327.93	2456.11	2735.47	2128.04	829.079	3231.74	3760.65	1761.91	3566.95	2815.48	3689.8	2476.98	0	1	1	1	1	1	1	1
28,36_1184,6447n	2	2	#20088,#4388	2.3	28.3581	1184.64	7.2395	NLDISRPDKK		P46978	Dolichyl-diphosphooligosaccharide--protein glycosyltransferase subunit STT3A OS=Mus musculus OX=10090 GN=Stt3a PE=1 SV=1	1.14208	DH376	Vehicle	0.41291	42.5173	1408.96	3304.44	3256.69	1631.47	2992.82	2823.16	2784.76	2365.04	805.5	3304.44	3237.44	2137.37	3207.78	3236.23	3756.3	2752.85	0	2	2	2	2	2	2	2
25,28_1149,5294n	0	1	#5344	2	25.2768	1149.53	7.1176	VGQAMASTEEK		P46978	Dolichyl-diphosphooligosaccharide--protein glycosyltransferase subunit STT3A OS=Mus musculus OX=10090 GN=Stt3a PE=1 SV=1	2.06712	DH376	Vehicle	0.22622	108.048	0	1254.65	199.379	593.991	1353.33	1093.92	1065.11	721.152	0	1254.65	198.201	778.183	1450.53	1253.97	1436.7	839.401	0	1	1	1	1	1	1	1
46,69_1135,4802n	0	1	#9183	3	46.6854	1135.48	6.7453	FHNWFDDR		P46978	Dolichyl-diphosphooligosaccharide--protein glycosyltransferase subunit STT3A OS=Mus musculus OX=10090 GN=Stt3a PE=1 SV=1	1.64725	DH376	Vehicle	0.215956	110.822	14.7238	1143.69	266.32	339.061	965.645	664.076	696.929	578.75	8.4176	1143.69	264.746	444.201	1035	761.241	940.07	673.65	0	1	1	0	1	1	1	1
32,52_791,3076n	0	1	#9191	2	32.5173	791.308	6.9569	MCYYR	[2] Carbamidomethyl C	P46978	Dolichyl-diphosphooligosaccharide--protein glycosyltransferase subunit STT3A OS=Mus musculus OX=10090 GN=Stt3a PE=1 SV=1	1.84631	DH376	Vehicle	0.1488	82.6471	45.0776	651.964	204.702	346.398	723.229	397.806	637.531	545.896	25.7709	651.964	203.492	453.813	775.174	456.011	859.949	635.408	0	1	0	1	1	1	1	1
56,62_1961,8839n	0	1	#9965	3	56.6201	1961.88	6.5526	FESVIHEFDPYFNYR		P46978	Dolichyl-diphosphooligosaccharide--protein glycosyltransferase subunit STT3A OS=Mus musculus OX=10090 GN=Stt3a PE=1 SV=1	1.40371	DH376	Vehicle	0.326375	80.203	1.56298	1004.19	1023.2	429.342	1008.36	771.094	814.929	856.351	0.893555	1004.19	1017.15	562.477	1080.78	883.918	1099.24	996.769	0	1	1	1	1	0	1	1
52,30_1302,6421n	0	1	#10555	2	52.2972	1302.64	6.2837	FYSLLDPSYAK		P46978	Dolichyl-diphosphooligosaccharide--protein glycosyltransferase subunit STT3A OS=Mus musculus OX=10090 GN=Stt3a PE=1 SV=1	1.26262	DH376	Vehicle	0.351346	85.2607	0	1102.16	1416.63	463.972	1109.68	837.693	1039.24	779.493	0	1102.16	1408.26	607.845	1189.38	960.26	1401.81	907.309	0	1	1	0	1	1	1	1
42,81_1490,6253n	0	1	#11119	2	42.8124	1490.63	6.7464	ENDYYTPTGEFR		P46978	Dolichyl-diphosphooligosaccharide--protein glycosyltransferase subunit STT3A OS=Mus musculus OX=10090 GN=Stt3a PE=1 SV=1	1.52665	DH376	Vehicle	0.314775	89.1063	0	1010.64	549.907	338.359	794.126	473.13	612.38	1019.32	0	1010.64	546.657	443.281	851.163	542.357	826.025	1186.46	0	1	1	1	1	1	1	1
45,01_1272,6890n	1	1	#2974	2	45.0149	1272.69	7.4135	AVTSEIAVLQSR		Q91YQ5	Dolichyl-diphosphooligosaccharide--protein glycosyltransferase subunit 1 OS=Mus musculus OX=10090 GN=Rpn1 PE=1 SV=1	1.12418	DH376	Vehicle	0.480504	38.0591	770.264	2142.96	2197.02	1929.28	1874.16	2281.9	1842.71	1914.91	440.359	2142.96	2184.03	2527.54	2008.77	2615.78	2485.59	2228.9	0	1	1	1	1	1	1	1
26,67_1016,4796n	1	1	#5368	2	26.6676	1016.48	6.1192	HFDETVNR		Q91YQ5	Dolichyl-diphosphooligosaccharide--protein glycosyltransferase subunit 1 OS=Mus musculus OX=10090 GN=Rpn1 PE=1 SV=1	1.26143	DH376	Vehicle	0.349431	52.3925	427.464	1764.34	2301.54	1523.29	2252.69	1767.9	2006.52	1562.43	244.381	1764.34	2287.94	1995.65	2414.49	2026.58	2706.55	1818.62	0	1	1	1	0	0	0	1
40,35_640,3553n	0	1	#5736	2	40.3511	640.355	6.6095	FFTVK		Q91YQ5	Dolichyl-diphosphooligosaccharide--protein glycosyltransferase subunit 1 OS=Mus musculus OX=10090 GN=Rpn1 PE=1 SV=1	1.42606	DH376	Vehicle	0.173894	44.2103	268.259	975.914	865.462	702.793	1092.31	941.171	1075.46	901.748	153.364	975.914	860.347	920.723	1170.77	1078.88	1450.66	1049.61	0	1	0	1	0	0	0	0
43,36_1405,6742n	1	1	#7263	2	43.3579	1405.67	7.1929	NIQVDSPYDISR		Q91YQ5	Dolichyl-diphosphooligosaccharide--protein glycosyltransferase subunit 1 OS=Mus musculus OX=10090 GN=Rpn1 PE=1 SV=1	1.67734	DH376	Vehicle	0.191643	63.9651	110.259	1432.82	960.458	932.086	1445.82	1483.83	1412.52	1420.56	63.0349	1432.82	954.781	1221.12	1549.66	1700.94	1905.31	1653.5	0	1	1	1	1	1	1	1
38,09_977,6019n	0	1	#8923	3	38.0945	977.602	6.5211	LAHLGVQIK		Q91YQ5	Dolichyl-diphosphooligosaccharide--protein glycosyltransferase subunit 1 OS=Mus musculus OX=10090 GN=Rpn1 PE=1 SV=1	1.17168	DH376	Vehicle	0.378654	42.8277	160.627	404.431	516.865	319.844	390.678	382.559	445.326	423.865	91.8302	404.431	513.81	419.025	418.738	438.534	600.688	493.367	0	1	1	0	1	1	0	1
56,85_1646,8344n	0	1	#10471	2	56.8454	1646.83	6.0979	ASSFVLALEPELESR		Q91YQ5	Dolichyl-diphosphooligosaccharide--protein glycosyltransferase subunit 1 OS=Mus musculus OX=10090 GN=Rpn1 PE=1 SV=1	2.0615	DH376	Vehicle	0.188956	66.6007	8.89137	342.652	244.383	279.579	397.636	598.674	466.682	341.861	5.08319	342.652	242.939	366.274	426.196	686.27	629.496	397.917	0	0	0	0	0	0	1	1
37,17_620,3628n	0	1	#10907	2	37.1673	620.363	6.6232	LGLYR		Q91YQ5	Dolichyl-diphosphooligosaccharide--protein glycosyltransferase subunit 1 OS=Mus musculus OX=10090 GN=Rpn1 PE=1 SV=1	1.0539	DH376	Vehicle	0.520881	74.8067	82.9261	275.287	646.382	261.251	349.306	299.301	363.174	322.292	47.4088	275.287	642.561	342.262	374.395	343.094	489.877	375.139	0	1	0	0	0	0	0	0
36,60_620,3629n	0	1	#13288	2	36.6013	620.363	6.2401	LGLYR		Q91YQ5	Dolichyl-diphosphooligosaccharide--protein glycosyltransferase subunit 1 OS=Mus musculus OX=10090 GN=Rpn1 PE=1 SV=1	1.08598	DH376	Vehicle	0.542112	53.2627	67.3805	279.626	352.388	212.067	240.591	215.012	283.553	250.675	38.5214	279.626	350.305	277.827	257.871	246.472	382.477	291.779	0	0	0	0	0	0	1	0
34,71_1069,5463n	0	1	#12418	2	34.706	1069.55	6.667	TVDLSSHLAK		Q91YQ5	Dolichyl-diphosphooligosaccharide--protein glycosyltransferase subunit 1 OS=Mus musculus OX=10090 GN=Rpn1 PE=1 SV=1	1.65021	DH376	Vehicle	0.232837	66.4649	15.0718	222.893	225.476	133.271	173.652	276.31	215.793	318.946	8.61656	222.893	224.143	174.597	186.124	316.739	291.077	371.245	0	1	1	0	0	1	1	0
32,98_1417,5822n	0	1	#12489	2	32.9809	1417.58	6.5756	GEDEEDNNLEVR		Q91YQ5	Dolichyl-diphosphooligosaccharide--protein glycosyltransferase subunit 1 OS=Mus musculus OX=10090 GN=Rpn1 PE=1 SV=1	1.5959	DH376	Vehicle	0.222961	64.6574	37.3056	341.642	515.106	332.262	417.976	474.378	558.273	506.447	21.3276	341.642	512.061	435.293	447.997	543.787	753.041	589.491	0	1	0	0	0	1	0	0
50,95_1268,5949n	0	1	#13760	2	50.9474	1268.59	6.3026	TPYTIMFGPDK		P35564	Calnexin OS=Mus musculus OX=10090 GN=Canx PE=1 SV=1	1.37663	DH376	Vehicle	0.143972	34.7902	532.588	1326.52	1326.76	1245.96	1540.21	1614.96	1588.13	1357.71	304.48	1326.52	1318.92	1632.32	1650.83	1851.25	2142.19	1580.33	0	0	0	0	0	1	0	0
37,57_1326,6621n	1	1	#3041	2	37.5695	1326.66	6.4942	VPLEVQEADEAK		Q9Z1Q9	Valine--tRNA ligase OS=Mus musculus OX=10090 GN=Vars PE=1 SV=1	1.07669	Vehicle	DH376	0.564636	18.7618	2302.26	3244.53	3497.17	2636.43	2744.82	2582.21	2541.49	2979.93	1316.2	3244.53	3476.5	3453.97	2941.96	2960.03	3428.15	3468.55	0	1	1	1	1	1	1	1
43,80_1378,7145n	1	1	#5179	2	43.801	1378.71	6.4618	GPGQDPQAALGALGK		Q9Z1Q9	Valine--tRNA ligase OS=Mus musculus OX=10090 GN=Vars PE=1 SV=1	1.07017	DH376	Vehicle	0.597522	38.4285	646.195	1763.24	1892.87	1559.29	1750.18	1612.98	1558.22	1351.51	369.429	1763.24	1881.68	2042.82	1875.89	1848.98	2101.84	1573.12	0	1	0	1	1	1	1	1
45,76_1260,6569n	1	1	#7352	2	45.7578	1260.66	6.1885	KVDEAIALFQK		Q9Z1Q9	Valine--tRNA ligase OS=Mus musculus OX=10090 GN=Vars PE=1 SV=1	1.1671	DH376	Vehicle	0.272296	25.6381	921.753	1558.47	1791.17	1477.28	1798.02	1624.62	1772.41	1514.22	526.966	1558.47	1780.58	1935.38	1927.16	1862.32	2390.76	1762.52	0	1	0	0	1	1	0	1
36,94_1608,7083n	0	1	#7749	3	36.9421	1608.71	6.7241	YGEAGDGPGWGGPHPR		Q9Z1Q9	Valine--tRNA ligase OS=Mus musculus OX=10090 GN=Vars PE=1 SV=1	1.19397	DH376	Vehicle	0.345645	39.4241	557.715	1486.82	1013.32	1500.92	1359.76	1152.2	1435.73	1495.34	318.845	1486.82	1007.34	1966.34	1457.43	1320.79	1936.62	1740.54	0	1	0	1	1	1	1	1
37,65_1690,7844n	0	1	#8918	2	37.6514	1690.78	6.7855	VQGSDSDEEVVVATTR		Q9Z1Q9	Valine--tRNA ligase OS=Mus musculus OX=10090 GN=Vars PE=1 SV=1	1.12919	DH376	Vehicle	0.477787	51.5332	205.572	816.563	1117.44	859.067	846.267	813.981	830.926	894.866	117.526	816.563	1110.83	1125.46	907.049	933.079	1120.82	1041.6	0	1	0	1	1	1	1	1
47,11_986,5612n	0	1	#9135	2	47.1082	986.561	6.1603	TLLPVPGYK		Q9Z1Q9	Valine--tRNA ligase OS=Mus musculus OX=10090 GN=Vars PE=1 SV=1	1.40979	DH376	Vehicle	0.313695	60.2164	60.0464	785.174	820.285	799.587	1047.69	835.931	890.017	701.632	34.3285	785.174	815.437	1047.53	1122.93	958.241	1200.52	816.681	0	1	1	0	1	1	1	0
33,85_1114,5692n	0	1	#14474	3	33.8466	1114.57	6.1465	LHEEGVIYR		Q9Z1Q9	Valine--tRNA ligase OS=Mus musculus OX=10090 GN=Vars PE=1 SV=1	1.02786	Vehicle	DH376	0.928888	33.5342	121.182	288.122	197.219	208.308	216.357	192.486	191.885	192.017	69.2795	288.122	196.054	272.902	231.897	220.65	258.829	223.503	0	0	0	0	0	1	0	0
34,92_1567,8118n	0	1	#12712	2	34.9239	1567.81	6.6474	SVTQQPGSEVIAPQK		Q9Z1Q9	Valine--tRNA ligase OS=Mus musculus OX=10090 GN=Vars PE=1 SV=1	1.23885	DH376	Vehicle	0.340069	45.4614	298.807	1021.82	972.607	1210.7	1015.13	1009.38	1189.01	1127.31	170.828	1021.82	966.858	1586.12	1088.04	1157.07	1603.82	1312.16	0	1	1	1	1	1	1	1
50,66_2362,1485n	0	1	#19060	3	50.6607	2362.15	6.1472	IPAYFITVHDPAVPPGEDPDGR		Q9Z1Q9	Valine--tRNA ligase OS=Mus musculus OX=10090 GN=Vars PE=1 SV=1	1.11104	DH376	Vehicle	0.397236	76.5838	0	502.947	920.965	553.355	536.051	505.111	491.706	663.961	0	502.947	915.521	724.945	574.552	579.016	663.249	772.832	0	0	0	1	0	0	1	1
40,58_1352,5613n	0	1	#10401	3	40.5764	1352.56	6.4055	FTCMAWTHDGK	[3] Carbamidomethyl C	Q9QUR6	Prolyl endopeptidase OS=Mus musculus OX=10090 GN=Prep PE=1 SV=1	2.15099	DH376	Vehicle	0.124219	81.0924	172.01	567.393	30.9519	499.045	608.679	614.096	560.431	947.264	98.3383	567.393	30.769	653.795	652.397	703.948	755.951	1102.59	0	0	0	0	0	1	1	1
53,97_1648,9532n	2	2	#29956,#9130	2.3	53.9709	1648.95	6.0947	NILQLHDLTTGALLK		Q9QUR6	Prolyl endopeptidase OS=Mus musculus OX=10090 GN=Prep PE=1 SV=1	1.61977	DH376	Vehicle	0.229433	64.2239	60.3008	664.498	544.337	868.44	767.821	801.069	745.587	1147.91	34.4739	664.498	541.12	1137.74	822.969	918.279	1005.7	1336.13	0	1	1	2	0	0	2	2
29,85_956,5113n	1	1	#9524	3	29.8513	956.511	6.2436	YSPLHNVK		Q9QUR6	Prolyl endopeptidase OS=Mus musculus OX=10090 GN=Prep PE=1 SV=1	1.38333	DH376	Vehicle	0.192441	38.6485	235.335	626.053	688.636	667.248	695.56	660.367	760.739	950.552	134.541	626.053	684.565	874.156	745.518	756.989	1026.14	1106.42	0	0	0	0	0	1	1	1
40,69_1491,8082n	0	1	#9698	3	40.6919	1491.81	6.137	KQSNPLLIHVDTK		Q9QUR6	Prolyl endopeptidase OS=Mus musculus OX=10090 GN=Prep PE=1 SV=1	1.28811	DH376	Vehicle	0.0904613	25.5175	326.224	502.649	462.388	622.286	652.123	640.632	569.348	602.756	186.502	502.649	459.656	815.251	698.961	734.367	767.979	701.592	0	0	0	0	0	0	0	1
56,38_1606,8061n	0	1	#10722	3	56.3817	1606.81	6.985	SNFLVLCYLHDVK	[7] Carbamidomethyl C	Q9QUR6	Prolyl endopeptidase OS=Mus musculus OX=10090 GN=Prep PE=1 SV=1	1.6668	DH376	Vehicle	0.260879	64.8879	30.9242	414.534	516.201	326.617	528.495	315.279	461.224	842.306	17.6793	414.534	513.15	427.899	566.454	361.41	622.133	980.421	0	1	1	1	0	1	1	1
33,44_891,5477n	0	2	#12859,#13757	2.3	33.4445	891.548	6.1911	VVPLHSLK		Q9QUR6	Prolyl endopeptidase OS=Mus musculus OX=10090 GN=Prep PE=1 SV=1	1.41769	DH376	Vehicle	0.191189	41.9782	144.172	357.162	487.503	393.024	404.9	455.688	448.598	649.862	82.4229	357.162	484.622	514.897	433.981	522.362	605.103	756.421	0	2	2	0	0	2	2	2
31,86_1219,5267n	2	2	#12884,#14130	2.3	31.8592	1219.53	7.1176	GGGEYGETWHK		Q9QUR6	Prolyl endopeptidase OS=Mus musculus OX=10090 GN=Prep PE=1 SV=1	1.93943	DH376	Vehicle	0.0699151	57.4204	258.124	692.464	181.516	561.939	703.359	649.263	704.61	1228.25	147.569	692.464	180.444	736.191	753.876	744.26	950.43	1429.65	0	0	0	0	0	2	2	2
52,95_1831,9129n	0	1	#13952	2	52.9454	1831.91	6.2683	VFLDPNTLSDDGTVALR		Q9QUR6	Prolyl endopeptidase OS=Mus musculus OX=10090 GN=Prep PE=1 SV=1	1.31478	DH376	Vehicle	0.370153	64.3837	32.4232	525.513	622.729	722.572	586.194	598.666	471.596	845.888	18.5363	525.513	619.048	946.635	628.297	686.261	636.124	984.59	0	1	0	0	0	0	0	1
45,54_983,5616n	0	1	#15890	3	45.54	983.562	6.4414	IPMFIVHK		Q9QUR6	Prolyl endopeptidase OS=Mus musculus OX=10090 GN=Prep PE=1 SV=1	2.37006	DH376	Vehicle	0.0513464	77.7995	44.7126	188.632	25.3775	148.35	239.283	244.725	257.89	222.888	25.5622	188.632	25.2275	194.352	256.469	280.532	347.861	259.435	0	0	0	0	0	0	1	1
52,11_1712,8048n	0	1	#19887	2	52.1129	1712.8	6.2348	YFYFYNTGLQNQR		Q9QUR6	Prolyl endopeptidase OS=Mus musculus OX=10090 GN=Prep PE=1 SV=1	1.37892	DH376	Vehicle	0.263265	52.4256	110.376	443.161	579.951	371.259	448.449	444.249	513.438	668.794	63.1021	443.161	576.524	486.382	480.658	509.249	692.564	778.458	0	1	1	1	0	1	1	1
31,93_1002,5454n	2	2	#874,#2151	2.3	31.9309	1002.55	7.9606	SEITELRR		P02535	Keratin_ type I cytoskeletal 10 OS=Mus musculus OX=10090 GN=Krt10 PE=1 SV=3	1.18269	DH376	Vehicle	0.559728	51.7618	6374.18	6397.08	10918.9	17726.8	15747	10706.3	16022.9	6507.15	3644.11	6397.08	10854.4	23223.8	16878.1	12272.9	21612.9	7574.14	2	0	0	2	2	2	2	2
36,48_1164,5884n	0	1	#1149	2	36.4785	1164.59	8.1629	LENEIQTYR		P02535	Keratin_ type I cytoskeletal 10 OS=Mus musculus OX=10090 GN=Krt10 PE=1 SV=3	1.00596	Vehicle	DH376	0.887957	59.6285	6695.41	3030.14	3705.06	11040.6	7699.13	6110.91	7638.34	2877.77	3827.76	3030.14	3683.16	14464.2	8252.11	7005.04	10303.2	3349.65	0	1	0	1	1	1	1	1
38,29_1380,6378n	1	1	#1217	2	38.2919	1380.64	8.4288	ALEESNYELEGK		P02535	Keratin_ type I cytoskeletal 10 OS=Mus musculus OX=10090 GN=Krt10 PE=1 SV=3	1.53338	DH376	Vehicle	0.325312	134.951	2423.22	1810.83	1252.3	16911.6	13144.5	6225.35	12972.5	2002.18	1385.35	1810.83	1244.9	22155.7	14088.6	7136.21	17498.2	2330.48	1	1	0	1	1	1	1	1
43,30_1389,6697n	0	1	#1449	2	43.2965	1389.67	8.2184	QSLEASLAETEGR		P02535	Keratin_ type I cytoskeletal 10 OS=Mus musculus OX=10090 GN=Krt10 PE=1 SV=3	1.41313	DH376	Vehicle	0.378412	136.086	1507.37	1526.3	408.081	10740.4	7578.56	3947.56	7490.15	1024.84	861.762	1526.3	405.669	14070.8	8122.88	4525.15	10103.3	1192.89	1	0	0	1	1	1	1	1
39,99_1356,7022n	0	1	#6758	2	39.9898	1356.7	7.755	QSVEADINGLRR		P08730	Keratin_ type I cytoskeletal 13 OS=Mus musculus OX=10090 GN=Krt13 PE=1 SV=2	1.26475	DH376	Vehicle	0.28507	165.526	188.247	124.826	108.329	2833.17	1488.53	845.838	1546.81	235.04	107.621	124.826	107.689	3711.7	1595.44	969.597	2086.46	273.58	0	0	0	1	1	1	1	0
40,05_1356,7037n	0	1	#1612	3	40.0512	1356.7	7.755	QSVEADINGLRR		P08730	Keratin_ type I cytoskeletal 13 OS=Mus musculus OX=10090 GN=Krt13 PE=1 SV=2	1.25483	DH376	Vehicle	0.426938	80.7431	2851.79	2544.76	2774.13	10091.8	7418.1	4778.98	7836.97	2882.19	1630.37	2544.76	2757.73	13221.2	7950.89	5478.22	10571.1	3354.79	0	0	0	1	1	1	1	0
36,35_994,5092n	2	2	#1712,#2591	2.3	36.3454	994.509	8.3308	IKEWYEK		P02535	Keratin_ type I cytoskeletal 10 OS=Mus musculus OX=10090 GN=Krt10 PE=1 SV=3	1.28045	DH376	Vehicle	0.459237	59.9617	3343.64	4701.81	5111.88	11676	10846.7	6550.15	10499.5	3901.58	1911.56	4701.81	5081.67	15296.6	11625.7	7508.54	14162.6	4541.33	2	2	0	2	2	2	2	0
35,77_846,4402n	0	1	#1943	2	35.7692	846.44	7.9579	SEITELR		P02535	Keratin_ type I cytoskeletal 10 OS=Mus musculus OX=10090 GN=Krt10 PE=1 SV=3	1.20703	DH376	Vehicle	0.437012	76.831	1733.49	1763.79	1940.06	6328.8	4490.82	3026.76	4654.31	2030.23	991.035	1763.79	1928.6	8291.3	4813.37	3469.62	6278.09	2363.13	1	0	0	1	1	1	1	0
43,00_1200,6037n	0	1	#2771	2	42.9967	1200.6	7.7094	QSVEADINGLR		P08730	Keratin_ type I cytoskeletal 13 OS=Mus musculus OX=10090 GN=Krt13 PE=1 SV=2	1.25458	DH376	Vehicle	0.341636	96.7204	1617.39	1570.47	902.137	6388.43	4314.59	2655.04	4161.67	2014.7	924.663	1570.47	896.805	8369.42	4624.48	3043.52	5613.57	2345.06	0	1	0	1	1	1	1	1
33,87_1017,5074n	1	1	#757	2	33.8671	1017.51	8.537	SLQSVAEER		Q9CZM2	60S ribosomal protein L15 OS=Mus musculus OX=10090 GN=Rpl15 PE=2 SV=4	1.19129	DH376	Vehicle	0.352103	44.5889	4154.77	12781.2	12809.2	7897.97	11184.4	11409.1	10719.3	11531.3	2375.28	12781.2	12733.5	10347.1	11987.7	13078.4	14459	13422.2	1	1	1	1	1	1	1	1
47,33_1659,7710n	1	1	#1044	2	47.3335	1659.77	8.6167	VLNSYWVGEDSTYK		Q9CZM2	60S ribosomal protein L15 OS=Mus musculus OX=10090 GN=Rpl15 PE=2 SV=4	1.81658	DH376	Vehicle	0.0779653	77.8723	1408.99	8555.79	2325.74	4019.89	7479.05	7311.04	7193.77	7645.37	805.52	8555.79	2311.99	5266.42	8016.22	8380.76	9703.49	8899	1	1	1	1	1	1	1	1
38,82_897,4687n	1	1	#1099	2	38.8169	897.469	8.3813	QGYVIYR		Q9CZM2	60S ribosomal protein L15 OS=Mus musculus OX=10090 GN=Rpl15 PE=2 SV=4	1.11689	DH376	Vehicle	0.476746	54.5755	1648.27	6134.36	7504.51	3722.29	5321.48	4903.53	5369.03	5637.36	942.317	6134.36	7460.16	4876.53	5703.68	5621	7242.14	6561.73	1	1	1	1	1	1	1	1
62,51_1503,8124n	0	1	#1970	3	62.5108	1503.81	8.8858	FFEVILIDPFHK		Q9CZM2	60S ribosomal protein L15 OS=Mus musculus OX=10090 GN=Rpl15 PE=2 SV=4	1.502	DH376	Vehicle	0.263052	58.6379	440.744	4317.62	3918.42	3270.06	5182.61	4175.28	3270.88	5315.34	251.973	4317.62	3895.26	4284.08	5554.84	4786.19	4412	6186.91	1	1	1	1	1	1	1	1
62,51_1503,8202n	0	1	#11530	2	62.5108	1503.82	8.8858	FFEVILIDPFHK		Q9CZM2	60S ribosomal protein L15 OS=Mus musculus OX=10090 GN=Rpl15 PE=2 SV=4	1.4949	DH376	Vehicle	0.325907	68.5282	8.51845	614.842	650.973	854.464	743.873	1022.47	491.113	924.897	4.87	614.842	647.126	1119.43	797.301	1172.07	662.45	1076.55	1	1	1	1	1	1	1	1
25,29_1704,9003n	0	2	#6092,#3199	3.4	25.287	1704.9	8.1775	GATYGKPVHHGVNQLK		Q9CZM2	60S ribosomal protein L15 OS=Mus musculus OX=10090 GN=Rpl15 PE=2 SV=4	1.3162	DH376	Vehicle	0.309621	75.0577	506.117	4227.41	6624.86	2492.85	4179.09	4398.03	4755.48	4898.36	289.347	4227.41	6585.7	3265.86	4479.25	5041.54	6414.55	5701.56	2	2	2	2	2	2	2	2
28,90_880,4850n	0	2	#3566,#17532	2.3	28.9036	880.485	7.8241	NTLQLHR		Q9CZM2	60S ribosomal protein L15 OS=Mus musculus OX=10090 GN=Rpl15 PE=2 SV=4	1.20276	DH376	Vehicle	0.40255	66.5812	340.193	1571.86	2779.37	1331.6	1620.6	1922.98	2241.38	1459.31	194.488	1571.86	2762.94	1744.52	1736.99	2204.35	3023.34	1698.6	0	2	2	0	2	2	2	0
35,19_811,3429n	0	1	#5017	2	35.1901	811.343	7.6242	CWQYR	[1] Carbamidomethyl C	Q9CZM2	60S ribosomal protein L15 OS=Mus musculus OX=10090 GN=Rpl15 PE=2 SV=4	1.61778	DH376	Vehicle	0.108163	68.6666	327.859	1786.32	841.903	675.933	1508.92	1426.43	1501.62	1438.83	187.437	1786.32	836.927	885.534	1617.3	1635.14	2025.5	1674.76	0	0	0	1	0	1	1	1
34,42_1718,9144n	0	1	#5473	3	34.4193	1718.91	8.0333	RNPDTQWITKPVHK		Q9CZM2	60S ribosomal protein L15 OS=Mus musculus OX=10090 GN=Rpl15 PE=2 SV=4	1.81519	DH376	Vehicle	0.126389	64.5888	251.659	1845.28	806.799	1438.27	1528.21	1750.59	1990.16	2612.61	143.873	1845.28	802.031	1884.26	1637.98	2006.73	2684.48	3041.01	0	1	1	1	1	1	1	1
37,30_1562,8110n	0	1	#5800	3	37.3032	1562.81	6.901	NPDTQWITKPVHK		Q9CZM2	60S ribosomal protein L15 OS=Mus musculus OX=10090 GN=Rpl15 PE=2 SV=4	1.88253	DH376	Vehicle	0.0694022	65.8913	322.372	1745.86	609.736	1112.01	1967.62	1630.16	1660.89	1876.06	184.3	1745.86	606.132	1456.84	2108.94	1868.68	2240.34	2183.69	0	0	0	0	1	0	0	0
37,45_748,4230n	0	1	#1702	2	37.4466	748.423	7.5389	VAFSVAR		P27659	60S ribosomal protein L3 OS=Mus musculus OX=10090 GN=Rpl3 PE=1 SV=3	1.03853	DH376	Vehicle	0.684569	33.8345	926.448	1913.74	2333.42	1823.06	1759.12	1666.15	1758.74	2082.26	529.65	1913.74	2319.62	2388.37	1885.46	1909.94	2372.32	2423.7	0	1	1	1	1	1	1	1
31,73_837,4157n	1	1	#2264	2	31.7335	837.416	7.0873	YCQVIR	[2] Carbamidomethyl C	P27659	60S ribosomal protein L3 OS=Mus musculus OX=10090 GN=Rpl3 PE=1 SV=3	1.11041	DH376	Vehicle	0.462888	32.1291	1495.22	3214.1	3511.22	2874.2	3196.53	3081.2	3196.48	2845.49	854.816	3214.1	3490.47	3765.46	3426.12	3532.03	4311.65	3312.07	0	1	1	1	1	1	1	1
36,82_1434,6439n	2	2	#11460,#3681	2.3	36.8192	1434.64	7.3389	TVFAEHISDECK	[11] Carbamidomethyl C	P27659	60S ribosomal protein L3 OS=Mus musculus OX=10090 GN=Rpl3 PE=1 SV=3	1.08779	Vehicle	DH376	0.877311	51.1182	897.058	2727.11	4306.14	3145.69	2581.96	2249.28	2498.33	2852.56	512.847	2727.11	4280.69	4121.13	2767.4	2578.39	3369.94	3320.3	0	2	0	1	2	2	0	2
47,59_1760,8971n	0	1	#3927	3	47.5925	1760.9	6.8337	DDASKPVHLTAFLGYK		P27659	60S ribosomal protein L3 OS=Mus musculus OX=10090 GN=Rpl3 PE=1 SV=3	1.10842	DH376	Vehicle	0.507899	45.9084	872.979	2451.2	3464.7	2672.22	2855.44	2672.27	2582.41	2376.78	499.081	2451.2	3444.22	3500.85	3060.53	3063.26	3483.35	2766.51	0	0	1	1	1	1	1	1
41,99_982,5282n	1	1	#5131	2	41.9877	982.528	6.5742	HGSLGFLPR		P27659	60S ribosomal protein L3 OS=Mus musculus OX=10090 GN=Rpl3 PE=1 SV=3	1.04977	Vehicle	DH376	0.9373	38.8194	1333.32	2977.3	3973.19	2998.63	2453.36	3062.68	2785.72	2445.83	762.26	2977.3	3949.71	3928.48	2629.57	3510.8	3757.58	2846.87	0	1	0	1	1	1	1	1
34,56_1590,7458n	0	1	#11730	4	34.5627	1590.75	6.6472	TVFAEHISDECKR	[11] Carbamidomethyl C	P27659	60S ribosomal protein L3 OS=Mus musculus OX=10090 GN=Rpl3 PE=1 SV=3	1.53335	DH376	Vehicle	0.275589	72.3816	9.35665	221.893	275.734	135.319	280.893	209.458	193.788	300.737	5.34919	221.893	274.105	177.28	301.068	240.105	261.396	350.049	0	1	1	1	1	0	1	1
25,70_968,5205n	0	1	#7804	3	25.6994	968.52	6.454	IIAHTQMR		P27659	60S ribosomal protein L3 OS=Mus musculus OX=10090 GN=Rpl3 PE=1 SV=3	1.34101	DH376	Vehicle	0.207795	47.4654	167.265	521.134	320.72	576.422	521.044	514.786	553.652	536.741	95.6253	521.134	318.824	755.165	558.467	590.108	746.807	624.752	0	1	0	1	0	1	1	1
30,90_1018,5968n	0	1	#10383	3	30.9013	1018.6	6.2064	KAFMGPLKK		P27659	60S ribosomal protein L3 OS=Mus musculus OX=10090 GN=Rpl3 PE=1 SV=3	1.31028	DH376	Vehicle	0.294221	68.46	110.59	678.937	228.826	593.899	439.474	480.93	584.345	607.762	63.2244	678.937	227.474	778.061	471.038	551.297	788.208	707.418	0	0	0	1	0	0	0	1
28,08_883,4618n	0	1	#11790	2	28.0788	883.462	6.5952	AGMTHIVR		P27659	60S ribosomal protein L3 OS=Mus musculus OX=10090 GN=Rpl3 PE=1 SV=3	1.2762	DH376	Vehicle	0.331013	50.1246	130.029	434.067	434.61	619.568	471.506	410.701	604.524	578.509	74.3378	434.067	432.041	811.691	505.371	470.793	815.427	673.369	0	1	0	1	0	1	1	1
36,68_829,4507n	1	1	#1242	2	36.6832	829.451	7.8054	IGVLDEGK		Q6ZWN5	40S ribosomal protein S9 OS=Mus musculus OX=10090 GN=Rps9 PE=1 SV=3	1.10516	DH376	Vehicle	0.465825	41.1969	2916.16	4725.84	7157.86	3483.32	5538.56	5268.87	4868.33	4530.03	1667.17	4725.84	7115.55	4563.47	5936.36	6039.79	6566.77	5272.83	1	1	1	1	1	1	1	1
45,01_920,4585n	1	1	#1355	2	45.0149	920.458	7.7822	IEDFLER		Q6ZWN5	40S ribosomal protein S9 OS=Mus musculus OX=10090 GN=Rps9 PE=1 SV=3	1.08345	DH376	Vehicle	0.515116	35.7081	3003.18	5863.54	5650.01	3078.6	4942.33	5052.31	4593.83	4475.12	1716.91	5863.54	5616.61	4033.25	5297.31	5791.55	6196.5	5208.91	1	1	1	1	1	1	1	1
33,53_1018,5846n	0	1	#1445	2	33.5264	1018.58	7.5044	RLQTQVFK		Q6ZWN5	40S ribosomal protein S9 OS=Mus musculus OX=10090 GN=Rps9 PE=1 SV=3	1.1924	DH376	Vehicle	0.353597	62.7784	1464.17	3684.07	5873.51	1844.19	4296.32	3950.87	3640.99	3453.22	837.066	3684.07	5838.8	2416.06	4604.89	4528.94	4911.24	4019.45	0	1	1	0	1	1	1	1
41,48_886,4630n	0	1	#1469	2	41.4831	886.463	7.4312	HIDFSLR		Q6ZWN5	40S ribosomal protein S9 OS=Mus musculus OX=10090 GN=Rps9 PE=1 SV=3	1.28948	DH376	Vehicle	0.261507	51.9268	1434.48	3006.82	4162.85	1497.72	3732.82	3533.35	3295.57	2464.44	820.091	3006.82	4138.25	1962.14	4000.93	4050.33	4445.31	2868.54	1	1	1	1	1	1	1	1
47,67_1031,5691n	0	1	#1632	2	47.6744	1031.57	7.4866	LFEGNALLR		Q6ZWN5	40S ribosomal protein S9 OS=Mus musculus OX=10090 GN=Rps9 PE=1 SV=3	1.17297	DH376	Vehicle	0.510125	51.8181	1724.53	3805.62	4272.11	1394.17	3658.08	4537.89	2899.77	2037.35	985.913	3805.62	4246.86	1826.49	3920.82	5201.86	3911.43	2371.42	1	1	1	1	1	1	1	1
36,72_862,4788n	1	1	#1667	2	36.7168	862.479	8.3536	LQTQVFK		Q6ZWN5	40S ribosomal protein S9 OS=Mus musculus OX=10090 GN=Rps9 PE=1 SV=3	1.1525	DH376	Vehicle	0.391526	38.1681	1757.67	3709.96	4882.78	3214.41	3934.68	4110.53	4149.45	3438.79	1004.86	3709.96	4853.92	4211.16	4217.29	4711.97	5597.09	4002.66	1	1	1	1	1	1	1	1
42,47_919,5086n	0	1	#3260	2	42.4717	919.509	7.6731	LIGEYGLR		Q6ZWN5	40S ribosomal protein S9 OS=Mus musculus OX=10090 GN=Rps9 PE=1 SV=3	1.23071	DH376	Vehicle	0.0566825	13.5906	2531.77	3088.82	3333.76	2579.95	3959.42	3825.44	3113.31	3297.15	1447.41	3088.82	3314.06	3379.97	4243.8	4385.17	4199.47	3837.79	1	1	1	1	1	1	1	0
54,54_1270,7318n	0	1	#3750	2	54.5405	1270.73	7.7	QVVNIPSFIVR		Q6ZWN5	40S ribosomal protein S9 OS=Mus musculus OX=10090 GN=Rps9 PE=1 SV=3	1.05175	DH376	Vehicle	0.545274	83.8874	523.146	2161.38	3817.52	748.48	2279.78	2395.84	1790.96	1159.17	299.082	2161.38	3794.96	980.577	2443.53	2746.39	2415.78	1349.24	1	1	1	1	1	1	1	1
34,40_578,3406n	0	1	#6695	2	34.3987	578.341	7.5592	FTLAK		Q6ZWN5	40S ribosomal protein S9 OS=Mus musculus OX=10090 GN=Rps9 PE=1 SV=3	1.02517	DH376	Vehicle	0.650694	54.5991	255.239	503.542	817.512	300.24	463.82	551.594	474.877	433.472	145.92	503.542	812.68	393.342	497.133	632.301	640.549	504.55	0	0	1	1	1	1	1	1
33,81_1000,5157n	1	1	#2513	2	33.8057	1000.52	6.548	VLNTNIDGR		P62270	40S ribosomal protein S18 OS=Mus musculus OX=10090 GN=Rps18 PE=1 SV=3	1.16037	DH376	Vehicle	0.340651	28.6154	1900.27	3743.31	3812.89	3849.97	3419.58	3893.73	3862.55	4264.53	1086.38	3743.31	3790.36	5043.81	3665.18	4463.45	5210.1	4963.8	0	0	1	1	0	1	1	0
33,87_1246,5639n	1	1	#3733	2	33.8671	1246.56	7.3431	AGELTEDEVER		P62270	40S ribosomal protein S18 OS=Mus musculus OX=10090 GN=Rps18 PE=1 SV=3	1.13505	DH376	Vehicle	0.516253	40.084	649.846	1774.72	1879.74	2055.26	1323.3	1814.52	1868.69	2211.94	371.517	1774.72	1868.63	2692.58	1418.35	2080.02	2520.62	2574.64	0	1	1	1	1	1	1	1
40,96_1070,5745n	1	1	#4514	2	40.9581	1070.57	6.7143	VITIMQNPR		P62270	40S ribosomal protein S18 OS=Mus musculus OX=10090 GN=Rps18 PE=1 SV=3	1.0465	DH376	Vehicle	0.658973	27.3528	891.387	1624	1816.07	1525.42	1560.93	1390.06	1716.77	1461.49	509.606	1624	1805.34	1998.44	1673.05	1593.44	2315.71	1701.13	0	1	0	1	0	0	0	1
39,65_1320,6615n	0	1	#6093	2	39.6491	1320.66	7.2856	YSQVLANGLDNK		P62270	40S ribosomal protein S18 OS=Mus musculus OX=10090 GN=Rps18 PE=1 SV=3	1.16555	DH376	Vehicle	0.428468	50.8403	373.426	1006.87	1540.87	859.835	884.239	1080.03	1133.73	1308.94	213.488	1006.87	1531.76	1126.46	947.748	1238.06	1529.26	1523.57	0	1	1	1	1	1	1	1
32,92_812,4650n	0	1	#8582	3	32.9195	812.465	6.4363	FQHILR		P62270	40S ribosomal protein S18 OS=Mus musculus OX=10090 GN=Rps18 PE=1 SV=3	1.13247	DH376	Vehicle	0.485957	46.2385	119.942	315.921	359.037	178.992	223.796	256.008	270.741	352.353	68.5706	315.921	356.915	234.495	239.87	293.467	365.195	410.13	0	0	1	1	1	1	1	1
32,94_812,4502n	0	1	#7661	2	32.94	812.45	6.4363	FQHILR		P62270	40S ribosomal protein S18 OS=Mus musculus OX=10090 GN=Rps18 PE=1 SV=3	1.29191	DH376	Vehicle	0.334094	52.3481	119.077	557.162	682.218	679.244	555.639	658.26	726.929	691.701	68.0763	557.162	678.186	889.871	595.547	754.574	980.536	805.121	0	0	1	1	1	1	1	1
32,37_856,4906n	0	1	#7778	3	32.374	856.491	6.8394	YAHVVLR		P62270	40S ribosomal protein S18 OS=Mus musculus OX=10090 GN=Rps18 PE=1 SV=3	1.32811	DH376	Vehicle	0.221718	39.3929	146.332	448.96	340.128	350.769	356.406	400.697	426.248	524.856	83.658	448.96	338.118	459.539	382.004	459.325	574.955	610.919	0	1	0	1	1	1	0	1
27,41_929,4906n	0	1	#9428	3	27.4105	929.491	6.1282	LREDLER		P62270	40S ribosomal protein S18 OS=Mus musculus OX=10090 GN=Rps18 PE=1 SV=3	1.33055	DH376	Vehicle	0.199798	44.493	135.699	328.629	433.868	241.706	342.569	368.624	439.877	365.631	77.579	328.629	431.303	316.657	367.174	422.559	593.339	425.584	0	1	0	0	0	0	0	0
27,64_1058,6099n	0	1	#10612	3	27.6357	1058.61	6.4226	KADIDLTKR		P62270	40S ribosomal protein S18 OS=Mus musculus OX=10090 GN=Rps18 PE=1 SV=3	1.15718	DH376	Vehicle	0.422865	63.2529	92.9166	356.867	644.87	334.091	403.507	417.018	397.351	435.434	53.1204	356.867	641.058	437.689	432.488	478.035	535.976	506.833	0	1	0	0	0	0	1	0
50,85_946,5707n	0	1	#12971	2	50.845	946.571	6.5136	IAFAITAIK		P62270	40S ribosomal protein S18 OS=Mus musculus OX=10090 GN=Rps18 PE=1 SV=3	1.11062	DH376	Vehicle	0.513267	60.9309	103.022	726.147	750.245	418.807	429.431	547.91	521.816	720.109	58.8975	726.147	745.811	548.675	460.274	628.078	703.864	838.187	0	1	1	0	1	1	1	1
35,73_950,4709n	1	1	#2579	2	35.7282	950.471	7.2291	ADGYVLEGK		P62242	40S ribosomal protein S8 OS=Mus musculus OX=10090 GN=Rps8 PE=1 SV=2	1.09909	DH376	Vehicle	0.425511	25.1214	2068.12	3080.54	3877.22	3564.13	3335.82	3305.84	3648.68	3547.24	1182.34	3080.54	3854.3	4669.33	3575.41	3789.54	4921.61	4128.9	0	1	1	1	1	1	1	1
46,77_1505,7605n	1	1	#3775	2	46.7674	1505.76	8.214	ISSLLEEQFQQGK		P62242	40S ribosomal protein S8 OS=Mus musculus OX=10090 GN=Rps8 PE=1 SV=2	1.04737	DH376	Vehicle	0.657863	36.506	813.291	1829.5	2069.74	2212.24	1819.07	1543.87	1932.12	1957.73	464.958	1829.5	2057.51	2898.24	1949.72	1769.76	2606.18	2278.75	0	1	1	1	1	1	1	1
47,96_1449,7186n	0	1	#6095	2	47.9611	1449.72	7.4785	NCIVLIDSTPYR	[2] Carbamidomethyl C	P62242	40S ribosomal protein S8 OS=Mus musculus OX=10090 GN=Rps8 PE=1 SV=2	1.12794	DH376	Vehicle	0.355742	26.0557	1034.36	1441.1	1705.7	1004.54	1529.58	1657.79	1375.21	1286.55	591.344	1441.1	1695.61	1316.03	1639.44	1900.35	1854.98	1497.51	0	1	1	1	1	1	1	1
50,70_968,4942n	0	1	#7034	2	50.7017	968.494	7.3082	ELEFYLR		P62242	40S ribosomal protein S8 OS=Mus musculus OX=10090 GN=Rps8 PE=1 SV=2	1.11099	DH376	Vehicle	0.480037	35.7563	450.987	854.253	1189.34	912.547	985.265	1041.7	826.552	931.772	257.829	854.253	1182.31	1195.52	1056.03	1194.11	1114.91	1084.56	0	1	1	1	1	1	1	1
30,68_1218,6278n	0	1	#7154	3	30.6834	1218.63	6.5195	YELGRPAANTK		P62242	40S ribosomal protein S8 OS=Mus musculus OX=10090 GN=Rps8 PE=1 SV=2	1.1813	DH376	Vehicle	0.286959	32.9156	339.949	473.916	759.631	581.744	578.773	592.242	688.697	686.27	194.349	473.916	755.141	762.138	620.343	678.896	928.966	798.8	0	0	0	0	1	0	1	1
30,70_1218,6152n	0	1	#28376	2	30.7039	1218.62	6.5195	YELGRPAANTK		P62242	40S ribosomal protein S8 OS=Mus musculus OX=10090 GN=Rps8 PE=1 SV=2	1.72838	DH376	Vehicle	0.269182	79.4668	0	63	73.4357	128.252	92.6224	124.938	140.622	99.2975	0	63	73.0016	168.021	99.2749	143.219	189.681	115.58	0	0	0	0	1	0	1	1
42,27_1313,6644n	1	1	#7827	2	42.267	1313.66	7.0583	LTPEEEEILNK		P62242	40S ribosomal protein S8 OS=Mus musculus OX=10090 GN=Rps8 PE=1 SV=2	1.06643	DH376	Vehicle	0.684784	37.5116	1272.86	2323.58	3401.15	2273.14	2585.34	3017.53	2583.87	1699.84	727.696	2323.58	3381.05	2978.02	2771.03	3459.04	3485.32	1978.57	0	1	0	1	0	0	1	0
37,15_1557,7731n	0	1	#9579	3	37.1468	1557.77	6.4634	LLACIASRPGQCGR	[4] Carbamidomethyl C|[12] Carbamidomethyl C	P62242	40S ribosomal protein S8 OS=Mus musculus OX=10090 GN=Rps8 PE=1 SV=2	1.07791	DH376	Vehicle	0.531292	51.436	284.358	580.564	913.643	382.013	531.167	621.468	612.852	563.434	162.568	580.564	908.243	500.472	569.317	712.398	826.66	655.821	0	1	1	1	0	1	0	1
43,42_1258,5756n	0	1	#11113	2	43.4194	1258.58	6.3694	MGISRDNWHK	[1] Oxidation M	P62242	40S ribosomal protein S8 OS=Mus musculus OX=10090 GN=Rps8 PE=1 SV=2	1.49035	DH376	Vehicle	0.204682	52.5343	153.439	914.126	706.116	716.602	908.354	910.795	1034.23	858.014	87.7211	914.126	701.942	938.814	973.595	1044.06	1395.05	998.705	0	0	0	0	1	0	1	0
48,28_1717,8941n	0	1	#11853	3	48.2814	1717.89	7.3673	IIDVVYNASNNELVR		P62242	40S ribosomal protein S8 OS=Mus musculus OX=10090 GN=Rps8 PE=1 SV=2	1.12972	DH376	Vehicle	0.444174	40.5849	251.749	438.419	727.973	556.013	552.308	498.703	546.695	632.528	143.925	438.419	723.67	728.428	591.977	571.671	737.423	736.246	0	1	1	1	1	1	1	1
33,83_815,4646n	1	1	#3427	2	33.8262	815.465	7.3321	VLLGETGK		P62281	40S ribosomal protein S11 OS=Mus musculus OX=10090 GN=Rps11 PE=1 SV=3	1.09593	DH376	Vehicle	0.526267	33.8857	1122.64	2066.74	2526.43	2731.34	1938.57	2432.91	2386.94	2499.1	641.812	2066.74	2511.5	3578.31	2077.8	2788.89	3219.68	2908.88	0	1	1	1	1	1	1	1
35,39_815,5069n	1	1	#3600	2	35.3875	815.507	7.4764	ILSGVVTK		P62281	40S ribosomal protein S11 OS=Mus musculus OX=10090 GN=Rps11 PE=1 SV=3	1.32807	DH376	Vehicle	0.205837	35.7475	679.822	1590.21	1779.64	1732.01	1578.34	1815.35	2095.47	2189.3	388.654	1590.21	1769.12	2269.09	1691.7	2080.96	2826.52	2548.29	0	1	1	1	1	1	1	1
37,24_974,5111n	1	1	#3999	2	37.2418	974.511	6.4238	QPTIFQNK		P62281	40S ribosomal protein S11 OS=Mus musculus OX=10090 GN=Rps11 PE=1 SV=3	1.04567	Vehicle	DH376	0.841337	47.7795	1219.07	2531.73	4253	4187.39	2463.01	3047.76	3275.29	2872.69	696.942	2531.73	4227.86	5485.86	2639.91	3493.69	4417.96	3343.74	0	1	0	1	1	1	1	0
38,21_619,3692n	0	1	#4255	2	38.21	619.369	7.1838	FNVLK		P62281	40S ribosomal protein S11 OS=Mus musculus OX=10090 GN=Rps11 PE=1 SV=3	1.22011	DH376	Vehicle	0.218801	33.1982	379.974	719.52	844.986	528.917	734.5	733.455	768.7	781.17	217.231	719.52	839.992	692.929	787.254	840.771	1036.88	909.26	0	0	1	1	1	1	0	1
41,08_1149,5573n	0	1	#4587	2	41.0809	1149.56	6.5846	CPFTGNVSIR	[1] Carbamidomethyl C	P62281	40S ribosomal protein S11 OS=Mus musculus OX=10090 GN=Rps11 PE=1 SV=3	1.07908	DH376	Vehicle	0.539035	42.8825	824.624	1567.08	2456.04	1431.99	1726.5	1730.04	1545.69	1774.11	471.437	1567.08	2441.52	1876.04	1850.51	1983.17	2084.95	2065.02	0	0	0	1	1	1	0	1
43,64_747,4243n	0	1	#8469	2	43.6372	747.424	7.1169	NIGLGFK		P62281	40S ribosomal protein S11 OS=Mus musculus OX=10090 GN=Rps11 PE=1 SV=3	1.20736	DH376	Vehicle	0.373419	48.7146	219.034	800.007	956.16	631.33	731.573	844.303	833.514	737.642	125.222	800.007	950.508	827.1	784.117	967.838	1124.31	858.596	0	1	0	1	0	1	1	1
37,65_1137,5529n	0	1	#10206	2	37.6514	1137.55	6.6561	EAIEGTYIDK		P62281	40S ribosomal protein S11 OS=Mus musculus OX=10090 GN=Rps11 PE=1 SV=3	1.12766	DH376	Vehicle	0.483891	53.8828	149.666	569.537	860.381	606.268	553.619	570.794	639.676	700.801	85.5638	569.537	855.296	794.267	593.381	654.311	862.843	815.713	0	1	1	0	1	1	1	1
42,98_978,4902n	0	1	#15219	3	42.9763	978.49	6.146	DYLHYIR		P62281	40S ribosomal protein S11 OS=Mus musculus OX=10090 GN=Rps11 PE=1 SV=3	1.37629	DH376	Vehicle	0.0717222	25.72	103.987	177.039	198.515	152.381	222.673	177.468	229.766	239.802	59.449	177.039	197.342	199.632	238.666	203.435	309.925	279.123	0	1	0	0	1	1	1	0
29,59_1072,6020n	0	1	#17747	3	29.5924	1072.6	6.5005	VLLGETGKEK		P62281	40S ribosomal protein S11 OS=Mus musculus OX=10090 GN=Rps11 PE=1 SV=3	1.39395	DH376	Vehicle	0.300575	60.2528	22.4515	137.675	214.027	181.072	175.921	157.102	248.22	192.714	12.8355	137.675	212.762	237.221	188.557	180.088	334.818	224.313	0	0	0	0	0	0	0	1
32,90_807,4401n	1	1	#4364	2	32.899	807.44	6.3818	TVGQLYK		Q8VDD5	Myosin-9 OS=Mus musculus OX=10090 GN=Myh9 PE=1 SV=4	1.06652	DH376	Vehicle	0.478341	20.9087	930.343	1217.15	1241.3	1563.47	1317.19	1293.85	1369.96	1300.66	531.877	1217.15	1233.96	2048.29	1411.8	1483.16	1847.91	1513.94	0	1	0	1	0	1	1	0
50,70_1317,7347n	1	1	#6094	3	50.7017	1317.73	6.3268	LDPHLVLDQLR		Q8VDD5	Myosin-9 OS=Mus musculus OX=10090 GN=Myh9 PE=1 SV=4	1.08011	DH376	Vehicle	0.551905	55.9684	261.546	884.941	1393.65	777.803	1035.18	756.35	969.109	823.095	149.526	884.941	1385.41	1018.99	1109.53	867.016	1307.21	958.06	0	1	1	1	0	1	1	0
40,73_1222,6286n	0	1	#7894	3	40.7328	1222.63	6.7054	AGVLAHLEEER		Q8VDD5	Myosin-9 OS=Mus musculus OX=10090 GN=Myh9 PE=1 SV=4	1.32691	DH376	Vehicle	0.218408	39.2517	187.889	551.899	528.963	553.686	600.529	567.156	660.347	590.183	107.416	551.899	525.837	725.378	643.661	650.14	890.726	686.957	0	1	1	1	0	1	1	0
45,21_1293,6229n	0	1	#16195	2	45.2123	1293.62	6.8294	ADFCIIHYAGK	[4] Carbamidomethyl C	Q8VDD5	Myosin-9 OS=Mus musculus OX=10090 GN=Myh9 PE=1 SV=4	1.30102	DH376	Vehicle	0.252939	32.6502	191.509	345.869	330.37	454.578	493.02	437.056	505.7	284.593	109.485	345.869	328.417	595.538	528.43	501.004	682.125	331.259	0	1	0	1	0	1	1	0
29,27_953,4772n	0	1	#8379	2	29.2722	953.477	6.391	HEDELLAK		Q8VDD5	Myosin-9 OS=Mus musculus OX=10090 GN=Myh9 PE=1 SV=4	1.04449	DH376	Vehicle	0.623851	56.4205	144.86	413.635	788.637	591.881	442.399	533.581	640.498	408.798	82.8162	413.635	783.976	775.418	474.174	611.652	863.951	475.83	0	1	1	1	0	1	1	0
29,79_1009,4925n	0	1	#21452	2	29.7898	1009.49	6.0524	CIIPNHEK	[1] Carbamidomethyl C	Q8VDD5	Myosin-9 OS=Mus musculus OX=10090 GN=Myh9 PE=1 SV=4	1.18225	DH376	Vehicle	0.451759	63.6771	22.6923	231.582	348.733	277.476	245.953	174.318	324.174	296.503	12.9732	231.582	346.671	363.519	263.618	199.823	437.27	345.122	0	0	1	1	0	1	0	0
29,81_1009,5021n	1	1	#8996	3	29.8103	1009.5	6.0524	CIIPNHEK	[1] Carbamidomethyl C	Q8VDD5	Myosin-9 OS=Mus musculus OX=10090 GN=Myh9 PE=1 SV=4	1.11084	DH376	Vehicle	0.467786	34.9305	358.176	717.532	920.826	667.376	727.528	708.962	820.815	701.866	204.769	717.532	915.384	874.324	779.782	812.694	1107.18	816.953	0	0	1	1	0	1	0	0
37,17_1550,6810n	0	1	#11717	2	37.1673	1550.68	6.6808	EDQSILCTGESGAGK	[7] Carbamidomethyl C	Q8VDD5	Myosin-9 OS=Mus musculus OX=10090 GN=Myh9 PE=1 SV=4	1.05177	Vehicle	DH376	0.933731	39.2504	248.904	482.415	714.403	626.646	499.013	456.09	472.775	542.489	142.298	482.415	710.181	820.964	534.854	522.823	637.714	631.442	0	1	1	1	0	1	1	0
38,54_1038,6456n	0	1	#12875	3	38.5376	1038.65	6.2276	VKPLLNSIR		Q8VDD5	Myosin-9 OS=Mus musculus OX=10090 GN=Myh9 PE=1 SV=4	1.07587	Vehicle	DH376	0.794389	28.7401	229.153	371.342	484.388	369.539	371.32	278.521	386.599	315.41	131.007	371.342	481.525	484.129	397.99	319.273	521.474	367.129	0	1	1	0	0	1	1	0
57,99_1457,8507n	0	1	#13118	2	57.9904	1457.85	6.0261	VISGVLQLGNIAFK		Q8VDD5	Myosin-9 OS=Mus musculus OX=10090 GN=Myh9 PE=1 SV=4	1.25323	DH376	Vehicle	0.360928	76.2315	18.8407	272.009	236.565	494.614	327.439	325.47	322.235	305.695	10.7712	272.009	235.167	647.99	350.957	373.092	434.655	355.821	0	1	1	1	0	1	0	0
38,46_839,5135n	1	1	#1498	2	38.4557	839.514	7.3053	APIIAVTR		P52480	Pyruvate kinase PKM OS=Mus musculus OX=10090 GN=Pkm PE=1 SV=4	1.08673	DH376	Vehicle	0.26426	10.4557	3169.69	3378.08	3999.31	3767.26	3757.62	3774.46	4410.39	3613.29	1812.11	3378.08	3975.67	4935.45	4027.51	4326.72	5949.07	4205.77	1	1	1	1	1	1	1	1
45,76_1140,5958n	1	1	#2149	2	45.7578	1140.6	7.4871	GDLGIEIPAEK		P52480	Pyruvate kinase PKM OS=Mus musculus OX=10090 GN=Pkm PE=1 SV=4	1.0371	Vehicle	DH376	0.650926	12.8942	2707.79	2754.87	2885.16	3533.79	2819.52	2956.01	2997.26	2683.81	1548.04	2754.87	2868.1	4629.58	3022.03	3388.52	4042.92	3123.88	1	1	1	1	1	1	1	1
41,44_1018,5084n	0	1	#5713	2	41.4421	1018.51	6.4875	GDYPLEAVR		P52480	Pyruvate kinase PKM OS=Mus musculus OX=10090 GN=Pkm PE=1 SV=4	1.10186	DH376	Vehicle	0.455971	30.9148	897.026	1278.8	1413.65	1928.65	1379.82	1506.79	1711.4	1482.21	512.829	1278.8	1405.29	2526.71	1478.92	1727.25	2308.46	1725.25	1	0	0	1	0	1	1	0
46,57_1763,9602n	0	1	#5911	3	46.5699	1763.96	6.649	KGVNLPGAAVDLPAVSEK		P52480	Pyruvate kinase PKM OS=Mus musculus OX=10090 GN=Pkm PE=1 SV=4	1.06281	DH376	Vehicle	0.631244	31.2728	696.669	1012.91	1269.19	1517.24	1104.8	1247.94	1418.67	1006.98	398.285	1012.91	1261.69	1987.72	1184.15	1430.53	1913.6	1172.1	0	1	1	1	1	0	1	0
55,90_2492,2656n	1	1	#6410	3	55.8977	2492.27	7.217	EATESFASDPILYRPVAVALDTK		P52480	Pyruvate kinase PKM OS=Mus musculus OX=10090 GN=Pkm PE=1 SV=4	1.02634	DH376	Vehicle	0.749915	29.9225	1923.54	2261.89	3289.61	3692.46	2688.79	3092.6	3213.47	2466.78	1099.69	2261.89	3270.17	4837.45	2881.91	3545.1	4334.57	2871.27	0	1	1	1	1	0	1	1
28,73_867,4618n	0	1	#12736	2	28.7267	867.462	6.8506	MQHLIAR		P52480	Pyruvate kinase PKM OS=Mus musculus OX=10090 GN=Pkm PE=1 SV=4	1.38958	DH376	Vehicle	0.187949	64.3595	155.859	326.276	256.287	680.941	489.341	468.72	588.602	425.651	89.1046	326.276	254.773	892.095	524.487	537.302	793.951	495.446	1	1	0	1	1	1	1	1
52,24_1778,8491n	0	1	#13106	2	52.2358	1778.85	6.8906	GADFLVTEVENGGSLGSK		P52480	Pyruvate kinase PKM OS=Mus musculus OX=10090 GN=Pkm PE=1 SV=4	1.00878	Vehicle	DH376	0.684723	58.8155	231.336	385.681	898.292	955.555	524.585	651.181	653.022	620.566	132.255	385.681	892.983	1251.86	562.263	746.459	880.845	722.322	1	1	1	1	1	0	1	1
49,75_1635,8588n	0	1	#21961	2	49.754	1635.86	6.3142	GVNLPGAAVDLPAVSEK		P52480	Pyruvate kinase PKM OS=Mus musculus OX=10090 GN=Pkm PE=1 SV=4	1.03917	Vehicle	DH376	0.769811	57.288	156.149	272.724	460.634	664.042	342.018	420.8	350.205	381.965	89.2701	272.724	457.912	869.955	366.582	482.369	472.383	444.597	0	1	0	0	0	1	0	0
30,90_1391,7215n	0	1	#14008	3	30.9013	1391.72	6.0605	RAPFDLFENRK		P07901	Heat shock protein HSP 90-alpha OS=Mus musculus OX=10090 GN=Hsp90aa1 PE=1 SV=4	1.0611	Vehicle	DH376	0.665534	74.1885	97.9355	742.387	628.055	1387.98	532.437	527.672	710.103	921.682	55.9897	742.387	624.343	1818.38	570.679	604.879	957.84	1072.81	0	0	0	0	0	0	0	1
37,97_1290,6257n	1	1	#3092	2	37.9716	1290.63	7.9079	ELISNSSDALDK		P07901	Heat shock protein HSP 90-alpha OS=Mus musculus OX=10090 GN=Hsp90aa1 PE=1 SV=4	1.09953	Vehicle	DH376	0.298323	13.6539	2929.78	2619.67	3135.17	3620.19	2598.89	2590.77	2986.05	3015.3	1674.95	2619.67	3116.64	4742.78	2785.55	2969.84	4027.81	3509.72	1	1	1	0	1	1	1	1
38,41_947,4386n	1	1	#4204	2	38.4147	947.439	7.4744	FYEQFSK		P07901	Heat shock protein HSP 90-alpha OS=Mus musculus OX=10090 GN=Hsp90aa1 PE=1 SV=4	1.09773	DH376	Vehicle	0.41308	23.1386	1289.1	1546.74	1664.71	2210.41	1613.85	1798.56	2068.66	1885.78	736.979	1546.74	1654.87	2895.84	1729.76	2061.71	2790.36	2195	1	1	1	1	1	1	1	1
46,41_1785,9135n	1	1	#6786	3	46.4061	1785.91	6.7691	HLEINPDHSIIETLR		P07901	Heat shock protein HSP 90-alpha OS=Mus musculus OX=10090 GN=Hsp90aa1 PE=1 SV=4	1.10215	Vehicle	DH376	0.482997	20.0283	1416.15	1408.37	1959.96	2042.89	1301.71	1639.54	1583.25	1670.06	809.61	1408.37	1948.38	2676.37	1395.21	1879.43	2135.61	1943.91	0	0	0	0	0	0	0	1
46,34_1162,6643n	0	1	#19657	3	46.3447	1162.66	6.1763	ELHINLIPSK		P07901	Heat shock protein HSP 90-alpha OS=Mus musculus OX=10090 GN=Hsp90aa1 PE=1 SV=4	1.69797	DH376	Vehicle	0.205372	88.2343	72.4936	10.8642	144.687	263.019	168.508	187.991	307.467	169.845	41.4446	10.8642	143.832	344.579	180.611	215.497	414.735	197.695	0	1	0	1	0	0	0	0
36,34_1307,6548n	0	1	#20072	2	36.3351	1307.65	7.6732	IRYESLTDPSK		P07901	Heat shock protein HSP 90-alpha OS=Mus musculus OX=10090 GN=Hsp90aa1 PE=1 SV=4	1.10224	DH376	Vehicle	0.57561	56.2339	66.8799	151.518	241.679	319.816	154.739	174.239	243.835	286.819	38.2352	151.518	240.25	418.989	165.853	199.732	328.903	333.85	0	1	0	1	0	0	1	1
37,77_1538,7439n	0	1	#20765	2	37.7668	1538.74	7.8184	YESLTDPSKLDSGK		P07901	Heat shock protein HSP 90-alpha OS=Mus musculus OX=10090 GN=Hsp90aa1 PE=1 SV=4	1.00126	DH376	Vehicle	0.723892	54.2428	86.0396	219.989	351.768	411.831	212.752	219.143	302.468	336.606	49.1888	219.989	349.689	539.536	228.033	251.207	407.991	391.801	1	1	1	1	1	1	1	1
27,66_1522,7577n	0	1	#23197	3	27.6562	1522.76	6.0046	NIKLGIHEDSQNR		P07901	Heat shock protein HSP 90-alpha OS=Mus musculus OX=10090 GN=Hsp90aa1 PE=1 SV=4	1.39795	DH376	Vehicle	0.210648	124.749	23.6906	39.2811	68.7591	328.588	122.37	191.423	214.973	114.739	13.5439	39.2811	68.3527	430.48	131.159	219.431	289.971	133.553	0	0	0	0	1	0	0	0
29,57_1522,7798n	0	1	#27972	3	29.572	1522.78	6.8143	IQDKEGIPPDQQR		P62984	Ubiquitin-60S ribosomal protein L40 OS=Mus musculus OX=10090 GN=Uba52 PE=1 SV=2	1.05428	DH376	Vehicle	0.304464	8.83255	114.695	113.444	124.819	136.73	127.88	122.365	136.575	129.447	65.5713	113.444	124.081	179.128	137.065	140.268	184.223	150.673	0	0	0	0	0	1	0	0
46,37_1846,7784n	1	1	#2199	2	46.3651	1846.78	8.5202	NPDDITQEEYGEFYK		P11499	Heat shock protein HSP 90-beta OS=Mus musculus OX=10090 GN=Hsp90ab1 PE=1 SV=3	1.04202	Vehicle	DH376	0.73336	17.3254	4847.73	5061.34	7025.3	5702.41	5262.35	5706.24	5845.18	4910.2	2771.44	5061.34	6983.78	7470.67	5640.32	6541.15	7884.41	5715.33	1	1	1	1	1	1	1	1
40,31_1910,0308n	1	1	#2368	4	40.3102	1910.03	7.0355	KHLEINPDHPIVETLR		P11499	Heat shock protein HSP 90-beta OS=Mus musculus OX=10090 GN=Hsp90ab1 PE=1 SV=3	1.12588	Vehicle	DH376	0.333831	18.2038	3626.06	3037.51	4636.19	4285.08	3153.14	3271.79	3651.74	3765.64	2073.02	3037.51	4608.79	5613.84	3379.61	3750.5	4925.74	4383.11	1	0	1	1	0	1	1	1
56,74_1807,9338n	0	1	#20706	2	56.743	1807.93	7.8854	HSQFIGYPITLYLEK		P11499	Heat shock protein HSP 90-beta OS=Mus musculus OX=10090 GN=Hsp90ab1 PE=1 SV=3	1.38011	DH376	Vehicle	0.30928	75.567	18.3709	122.711	182.312	300.844	164.467	181.374	281.581	234.093	10.5027	122.711	181.234	394.133	176.279	207.912	379.818	272.478	1	1	1	1	1	1	1	1
24,81_1296,6514n	0	1	#12471	4	24.8131	1296.65	7.566	LGIHEDSTNRR		P11499	Heat shock protein HSP 90-beta OS=Mus musculus OX=10090 GN=Hsp90ab1 PE=1 SV=3	1.07706	Vehicle	DH376	0.850638	37.9243	237.658	266.793	512.804	300.348	278.428	290.083	380.011	274.816	135.869	266.793	509.773	393.483	298.425	332.527	512.588	319.879	0	1	1	1	1	1	1	1
24,85_1296,6498n	0	1	#8387	3	24.8468	1296.65	7.566	LGIHEDSTNRR		P11499	Heat shock protein HSP 90-beta OS=Mus musculus OX=10090 GN=Hsp90ab1 PE=1 SV=3	1.52985	DH376	Vehicle	0.177862	69.938	123.261	308.016	844.579	481.135	556.877	631.186	839.896	659.973	70.4683	308.016	839.587	630.331	596.873	723.538	1132.91	768.19	0	1	1	1	1	1	1	1
45,13_1363,7164n	1	1	#8919	3	45.1304	1363.72	6.9485	RAPFDLFENKK		P11499	Heat shock protein HSP 90-beta OS=Mus musculus OX=10090 GN=Hsp90ab1 PE=1 SV=3	1.27162	DH376	Vehicle	0.149565	29.2308	1646.92	1966.67	2711.34	3171.81	2643.14	3242.49	3434.21	2756.39	941.542	1966.67	2695.31	4155.37	2832.98	3716.92	4632.32	3208.36	0	0	0	1	0	0	0	0
36,46_1041,6386n	0	1	#19760	2	36.458	1041.64	6.3314	RRLSELLR		P11499	Heat shock protein HSP 90-beta OS=Mus musculus OX=10090 GN=Hsp90ab1 PE=1 SV=3	1.02477	Vehicle	DH376	0.873901	39.3707	142.209	194.717	350.472	317.889	237.439	227.294	282.689	233.563	81.3007	194.717	348.4	416.463	254.492	260.551	381.313	271.86	0	1	1	0	0	0	0	0
28,86_1307,6498n	0	2	#1175,#6510	3.4	28.8626	1307.65	7.6015	NKYEDEINKR		Q6IFZ6	Keratin_ type II cytoskeletal 1b OS=Mus musculus OX=10090 GN=Krt77 PE=1 SV=1	1.19412	DH376	Vehicle	0.444414	78.9077	10443.1	5548.05	5950.56	25496.4	18977	14275.7	15662.9	7731.28	5970.32	5548.05	5915.39	33402.6	20340	16364.5	21127.3	8999	0	0	0	0	2	2	2	0
25,25_1065,5057n	0	2	#21463,#7273	2.3	25.2461	1065.51	7.9783	YEDEINKR		Q6IFZ6	Keratin_ type II cytoskeletal 1b OS=Mus musculus OX=10090 GN=Krt77 PE=1 SV=1	1.21537	DH376	Vehicle	0.63747	132.69	306.39	49.9906	358.952	2059.51	1605.44	675.611	1014.34	77.0658	175.163	49.9906	356.831	2698.14	1720.75	774.464	1368.22	89.7025	1	0	0	2	2	2	2	0
28,44_1151,5451n	0	1	#15518	2	28.44	1151.55	7.0178	NKYEDEINK		Q6IFZ6	Keratin_ type II cytoskeletal 1b OS=Mus musculus OX=10090 GN=Krt77 PE=1 SV=1	1.32115	DH376	Vehicle	0.315655	163.613	48.0472	4.06157	24.3964	476.313	297.648	208.803	197.87	26.0351	27.4686	4.06157	24.2522	624.014	319.026	239.354	266.902	30.3042	0	0	0	1	0	0	0	0
59,27_1301,7043n	1	1	#808	2	59.2657	1301.7	7.9958	SLDLDSIIAEVK		Q922U2	Keratin_ type II cytoskeletal 5 OS=Mus musculus OX=10090 GN=Krt5 PE=1 SV=1	1.4122	DH376	Vehicle	0.172406	184.365	1030.42	129.559	290.504	23114.4	16287.1	9276.03	7430.05	1697.47	589.091	129.559	288.787	30282	17456.9	10633.3	10022.2	1975.81	0	0	0	1	1	1	1	1
30,68_944,4964n	0	1	#2802	2	30.6834	944.496	7.3184	GRLDSELR		Q922U2	Keratin_ type II cytoskeletal 5 OS=Mus musculus OX=10090 GN=Krt5 PE=1 SV=1	1.38362	DH376	Vehicle	0.594386	92.6685	1137.39	535.067	1134.4	4072.27	5443.39	1279.36	2042.54	752.843	650.246	535.067	1127.7	5335.05	5834.36	1466.55	2755.13	876.289	0	0	0	1	1	1	1	0
25,56_1200,6871n	2	2	#2080,#5379	3.4	25.5561	1200.69	8.0052	LRSEIDNVKK		Q922U2	Keratin_ type II cytoskeletal 5 OS=Mus musculus OX=10090 GN=Krt5 PE=1 SV=1	1.34872	DH376	Vehicle	0.429499	116.199	4679.08	318.635	1832.75	13556	10238.1	7739.94	8202.83	1314.8	2675.03	318.635	1821.91	17759.6	10973.4	8872.42	11064.6	1530.39	0	0	0	0	2	2	2	2
28,95_1072,5801n	2	2	#3421,#7755	2.3	28.9548	1072.58	7.4968	LRSEIDNVK		Q922U2	Keratin_ type II cytoskeletal 5 OS=Mus musculus OX=10090 GN=Krt5 PE=1 SV=1	1.19444	DH376	Vehicle	0.442745	116.342	1389.5	610.53	742.968	5889.78	3812.49	2523.87	3062.93	912.074	794.378	610.53	738.577	7716.14	4086.31	2893.15	4131.51	1061.63	0	0	0	2	2	0	2	0
31,25_1193,5602n	0	1	#10412	2	31.2494	1193.56	7.3255	YEELQQTAGR		Q922U2	Keratin_ type II cytoskeletal 5 OS=Mus musculus OX=10090 GN=Krt5 PE=1 SV=1	1.02836	Vehicle	DH376	0.410694	170.007	156.047	0	5.29168	1213.13	801.634	195.276	329.192	10.4532	89.2121	0	5.26041	1589.3	859.21	223.848	444.039	12.1673	0	0	0	1	0	0	0	0
32,56_971,4947n	1	1	#5078	2	32.5583	971.495	7.716	QEIAEINR		Q9Z331	Keratin_ type II cytoskeletal 6B OS=Mus musculus OX=10090 GN=Krt6b PE=1 SV=3	1.33807	DH376	Vehicle	0.857008	102.714	699.702	443.092	866.608	1807.06	3228.12	501.158	858.509	518.892	400.019	443.092	861.486	2367.41	3459.97	574.485	1158.02	603.976	0	0	0	1	1	0	0	0
37,93_1164,5753n	1	1	#6121	2	37.9307	1164.58	8.0282	YEELQVTAGR		Q9Z331	Keratin_ type II cytoskeletal 6B OS=Mus musculus OX=10090 GN=Krt6b PE=1 SV=3	1.46867	DH376	Vehicle	0.684995	121.049	222.004	219.938	844.002	2330.89	3698.07	326.755	956.232	330.873	126.919	219.938	839.014	3053.67	3963.68	374.565	1289.84	385.127	0	0	0	1	1	0	0	0
38,56_1211,5376n	0	1	#14743	2	38.5581	1211.54	6.8657	AEAESWYQTK		Q8VED5	Keratin_ type II cytoskeletal 79 OS=Mus musculus OX=10090 GN=Krt79 PE=1 SV=2	2.2273	DH376	Vehicle	0.467656	175.468	35.6164	0	15.7476	499.801	1070.77	31.8658	116.729	8.25013	20.3619	0	15.6545	654.785	1147.67	36.5283	157.453	9.60292	0	0	0	1	1	0	0	0
25,32_1095,6022n	0	1	#15317	3	25.3178	1095.6	6.7808	LRSEIDHVK		Q9Z331	Keratin_ type II cytoskeletal 6B OS=Mus musculus OX=10090 GN=Krt6b PE=1 SV=3	1.9007	DH376	Vehicle	0.837509	165.133	7.9289	1.85597	148.942	451.937	1003.06	17.0695	138.533	2.02697	4.53295	1.85597	148.061	592.079	1075.1	19.567	186.864	2.35934	0	0	0	0	1	0	0	0
38,76_1349,7154n	0	1	#7366	3	38.7555	1349.72	7.4999	TAAENEFVTLKK		P50446	Keratin_ type II cytoskeletal 6A OS=Mus musculus OX=10090 GN=Krt6a PE=1 SV=3	1.71609	DH376	Vehicle	0.654608	176.256	60.8042	6.08845	273.161	941.666	1997.62	9.50069	192.426	0	34.7617	6.08845	271.546	1233.67	2141.1	10.8908	259.558	0	0	0	0	1	1	0	1	0
33,53_940,5403n	1	1	#839	2	33.5264	940.54	8.1735	AVVGVVAGGGR		P62918	60S ribosomal protein L8 OS=Mus musculus OX=10090 GN=Rpl8 PE=1 SV=2	1.15875	DH376	Vehicle	0.344912	35.9686	2784.41	5722.25	6776.75	4179.27	5588.3	5859.01	5421.15	5683.95	1591.85	5722.25	6736.69	5475.23	5989.67	6716.27	7312.46	6615.96	1	1	1	1	1	1	1	1
31,51_921,4586n	1	1	#3000	2	31.5082	921.459	7.6133	DIIHDPGR		P62918	60S ribosomal protein L8 OS=Mus musculus OX=10090 GN=Rpl8 PE=1 SV=2	1.1769	DH376	Vehicle	0.372228	45.286	1507.96	2743.99	4958.42	3722.22	3406.14	3944.47	4192.1	3677.6	862.099	2743.99	4929.11	4876.45	3650.79	4521.61	5654.61	4280.63	0	1	1	1	1	1	1	1
35,81_1687,8109n	1	1	#2571	3	35.8101	1687.81	7.6795	ASGNYATVISHNPETK		P62918	60S ribosomal protein L8 OS=Mus musculus OX=10090 GN=Rpl8 PE=1 SV=2	1.26474	DH376	Vehicle	0.229814	39.8921	1663.9	3701.77	4870.17	3126.07	4065.07	4144.2	4319.83	4370.28	951.254	3701.77	4841.39	4095.43	4357.03	4750.56	5826.9	5086.88	1	1	1	1	1	1	1	1
30,40_825,5304n	0	1	#11453	3	30.3968	825.53	7.3236	IDKPILK		P62918	60S ribosomal protein L8 OS=Mus musculus OX=10090 GN=Rpl8 PE=1 SV=2	1.08128	DH376	Vehicle	0.522626	59.4377	92.8348	510.968	594.115	309.12	417.035	377.536	434.973	399.986	53.0736	510.968	590.603	404.975	446.988	432.776	586.725	465.573	1	1	0	1	1	1	1	0
31,45_826,5358n	0	1	#3936	2	31.4468	826.536	7.1798	KVGLIAAR		P62918	60S ribosomal protein L8 OS=Mus musculus OX=10090 GN=Rpl8 PE=1 SV=2	1.24992	DH376	Vehicle	0.366229	52.3487	244.274	1035.88	1411.68	1139.3	963.947	1337.19	1246.66	1240.82	139.651	1035.88	1403.34	1492.58	1033.18	1532.84	1681.59	1444.29	0	1	1	1	0	1	1	1
33,95_806,3883n	0	1	#4168	2	33.949	806.388	7.6249	AVDFAER		P62918	60S ribosomal protein L8 OS=Mus musculus OX=10090 GN=Rpl8 PE=1 SV=2	1.0351	DH376	Vehicle	0.729463	25.686	854.274	1443.43	1497.37	1047.31	1247.76	1200.64	1080.73	1483.22	488.388	1443.43	1488.52	1372.08	1337.38	1376.31	1457.77	1726.43	0	1	1	1	1	1	1	1
38,82_1050,5315n	0	1	#9943	2	38.8169	1050.53	6.8676	VVFRDPYR		P62918	60S ribosomal protein L8 OS=Mus musculus OX=10090 GN=Rpl8 PE=1 SV=2	1.10883	DH376	Vehicle	0.483143	45.9283	393.044	742.942	1324.59	906.688	885.191	876.862	971.791	999.896	224.703	742.942	1316.76	1187.84	948.768	1005.16	1310.82	1163.85	0	0	0	1	0	0	0	0
38,86_1050,5683n	0	1	#4662	3	38.8579	1050.57	7.49	VVFRDPYR		P62918	60S ribosomal protein L8 OS=Mus musculus OX=10090 GN=Rpl8 PE=1 SV=2	1.07188	DH376	Vehicle	0.529827	26.7064	650.792	1121.2	1277.18	960.469	1087.98	1008.91	1132.49	1068.46	372.058	1121.2	1269.63	1258.3	1166.12	1156.53	1527.58	1243.66	0	1	1	1	1	1	1	1
36,27_698,4379n	0	1	#6938	2	36.2737	698.438	7.3867	VGLIAAR		P62918	60S ribosomal protein L8 OS=Mus musculus OX=10090 GN=Rpl8 PE=1 SV=2	1.14681	DH376	Vehicle	0.373631	31.9059	373.755	763.703	878.867	698.465	720.975	824.11	771.395	796.857	213.675	763.703	873.672	915.053	772.758	944.69	1040.52	927.52	0	1	0	0	1	1	1	1
48,83_1582,7537n	0	1	#23509	2	48.8268	1582.75	6.4352	MMLSTEGREGFVVK		P70333	Heterogeneous nuclear ribonucleoprotein H2 OS=Mus musculus OX=10090 GN=Hnrnph2 PE=1 SV=1	9.49057	DH376	Vehicle	0.278638	117.975	0	0	55.2886	41.0252	148.367	370.686	395.02	0	0	0	54.9618	53.7467	159.023	424.923	532.833	0	0	0	0	0	0	1	0	0
29,41_1645,7908n	0	1	#28893	2	29.4081	1645.79	7.2675	LQSIGTENTEENRR		P05064	Fructose-bisphosphate aldolase A OS=Mus musculus OX=10090 GN=Aldoa PE=1 SV=2	1.23842	DH376	Vehicle	0.420585	101.437	0	25.1736	41.8569	99.4517	22.5707	34.8733	107.003	41.727	0	25.1736	41.6095	130.291	24.1918	39.9758	144.334	48.5691	0	1	0	1	1	1	1	1
29,43_1645,7966n	1	1	#2248	3	29.4286	1645.8	7.2675	LQSIGTENTEENRR		P05064	Fructose-bisphosphate aldolase A OS=Mus musculus OX=10090 GN=Aldoa PE=1 SV=2	1.02013	Vehicle	DH376	0.887324	16.9115	3064.08	3227.01	3578.2	4419.21	3104.1	3554.53	4032.5	3315.38	1751.73	3227.01	3557.05	5789.57	3327.05	4074.62	5439.34	3859.02	0	1	0	1	1	1	1	1
31,73_800,4709n	1	1	#2917	2	31.7335	800.471	7.4102	ALQASALK		P05064	Fructose-bisphosphate aldolase A OS=Mus musculus OX=10090 GN=Aldoa PE=1 SV=2	1.04505	Vehicle	DH376	0.739287	18.8798	1238.59	1394.82	1409.38	1885.43	1308.44	1449.93	1551.72	1362.57	708.102	1394.82	1401.05	2470.09	1402.41	1662.07	2093.07	1586	0	1	1	1	1	1	0	0
30,14_939,4794n	2	2	#5110,#13658	2.3	30.1379	939.479	7.2023	ELSDIAHR		P05064	Fructose-bisphosphate aldolase A OS=Mus musculus OX=10090 GN=Aldoa PE=1 SV=2	1.02521	Vehicle	DH376	0.954521	32.4465	1204.2	1364.91	1953.94	2434.21	1547.09	1685.03	1963.99	1590.03	688.442	1364.91	1942.39	3189.03	1658.21	1931.57	2649.18	1850.76	0	2	2	2	2	2	2	2
36,40_1434,7063n	0	1	#6885	3	36.3965	1434.71	6.2731	ENLKAAQEEYIK		P05064	Fructose-bisphosphate aldolase A OS=Mus musculus OX=10090 GN=Aldoa PE=1 SV=2	1.07995	DH376	Vehicle	0.554479	49.5173	312.786	683.28	1228.71	1030.65	807.225	822.324	1018.7	867.451	178.819	683.28	1221.45	1350.25	865.202	942.643	1374.1	1009.69	0	0	0	0	1	0	1	1
27,17_1106,5613n	0	2	#20192,#7383	2.3	27.1721	1106.56	6.8261	AAQEEYIKR		P05064	Fructose-bisphosphate aldolase A OS=Mus musculus OX=10090 GN=Aldoa PE=1 SV=2	1.00706	Vehicle	DH376	0.899656	27.6936	651.787	596.141	727.07	1065.43	775.211	800.623	753.138	690.129	372.626	596.141	722.772	1395.81	830.889	917.767	1015.89	803.292	0	0	0	0	2	2	0	0
30,62_950,4665n	0	1	#7748	2	30.622	950.467	6.7798	AAQEEYIK		P05064	Fructose-bisphosphate aldolase A OS=Mus musculus OX=10090 GN=Aldoa PE=1 SV=2	1.07835	DH376	Vehicle	0.607114	46.4106	352.389	705.149	1024.62	1232.78	839.243	854.135	1171.11	710.158	201.461	705.149	1018.56	1615.05	899.52	979.109	1579.69	826.605	0	1	0	1	1	1	1	1
31,61_1489,6925n	0	1	#9714	2	31.6106	1489.69	7.1408	LQSIGTENTEENR		P05064	Fructose-bisphosphate aldolase A OS=Mus musculus OX=10090 GN=Aldoa PE=1 SV=2	1.03147	Vehicle	DH376	0.974086	33.0748	454.94	471.345	489.919	844.903	491.862	478.07	677.209	544.982	260.089	471.345	487.023	1106.9	527.189	548.02	913.47	634.344	0	1	1	1	1	1	1	1
47,61_2271,1165n	0	1	#26691	2	47.613	2271.12	6.8296	GVVPLAGTNGETTTQGLDGLSER		P05064	Fructose-bisphosphate aldolase A OS=Mus musculus OX=10090 GN=Aldoa PE=1 SV=2	2.09582	DH376	Vehicle	0.123335	86.3015	13.6528	26.224	42.6883	104.792	85.5764	96.8941	165.887	44.3082	7.8053	26.224	42.4359	137.286	91.7228	111.071	223.761	51.5735	0	0	0	0	0	1	1	0
36,38_884,4823n	1	1	#2329	2	36.3761	884.482	7.0674	LGAPALTSR		Q9CZN7	Serine hydroxymethyltransferase_ mitochondrial OS=Mus musculus OX=10090 GN=Shmt2 PE=1 SV=1	1.09047	DH376	Vehicle	0.230419	11.4154	3934.85	4673.17	5209.24	4798.55	4658.04	5170.94	5452.73	5018.35	2249.55	4673.17	5178.45	6286.54	4992.6	5927.53	7355.06	5841.22	0	0	0	1	0	0	0	0
36,72_884,4733n	0	1	#4700	2	36.7168	884.473	6.2695	LGAPALTSR		Q9CZN7	Serine hydroxymethyltransferase_ mitochondrial OS=Mus musculus OX=10090 GN=Shmt2 PE=1 SV=1	1.16469	DH376	Vehicle	0.473294	40.6924	335.1	606.659	929.319	916.399	561.67	783.867	895.093	1005.91	191.577	606.659	923.826	1200.57	602.011	898.559	1207.37	1170.85	0	1	0	0	0	1	0	0
30,07_1234,6114n	0	2	#8027,#3265	2.3	30.0663	1234.61	7.5691	YADVVTTTTHK		Q9CZN7	Serine hydroxymethyltransferase_ mitochondrial OS=Mus musculus OX=10090 GN=Shmt2 PE=1 SV=1	1.27751	DH376	Vehicle	0.358657	56.6586	264.041	1782.01	2232.39	1984.38	1957.16	1854.72	2286.21	1902.74	150.952	1782.01	2219.2	2599.72	2097.73	2126.09	3083.81	2214.74	0	2	2	2	2	2	2	2
35,39_870,4817n	1	1	#3485	2	35.3875	870.482	6.5939	SAITPGGLR		Q9CZN7	Serine hydroxymethyltransferase_ mitochondrial OS=Mus musculus OX=10090 GN=Shmt2 PE=1 SV=1	1.07936	DH376	Vehicle	0.520633	26.637	1426.21	2358.08	2774.05	2679.57	2363.5	2355.82	2672.38	2579.38	815.363	2358.08	2757.65	3510.48	2533.26	2700.51	3604.7	3002.33	0	0	0	0	1	1	1	1
45,82_1006,5345n	0	1	#4667	2	45.8193	1006.53	6.5739	EYSLQVLR		Q9CZN7	Serine hydroxymethyltransferase_ mitochondrial OS=Mus musculus OX=10090 GN=Shmt2 PE=1 SV=1	1.07597	DH376	Vehicle	0.504262	25.0541	648.301	1006.32	1134.28	1217.08	1067.35	1047.48	1094.34	1101.15	370.633	1006.32	1127.57	1594.48	1144.01	1200.75	1476.12	1281.71	0	1	1	1	1	1	1	1
44,07_1359,6873n	1	1	#5316	2	44.0673	1359.69	6.9703	AALEALGSCLNNK	[9] Carbamidomethyl C	Q9CZN7	Serine hydroxymethyltransferase_ mitochondrial OS=Mus musculus OX=10090 GN=Shmt2 PE=1 SV=1	1.13088	DH376	Vehicle	0.24254	18.6252	1446.95	2074.53	2167.8	1655.6	2044.13	2205.93	2196.36	1859.74	827.219	2074.53	2154.98	2168.99	2190.95	2528.69	2962.61	2164.69	0	1	1	1	1	1	1	1
41,66_1134,6263n	0	1	#5993	2	41.66	1134.63	6.6062	LIIAGTSAYAR		Q9CZN7	Serine hydroxymethyltransferase_ mitochondrial OS=Mus musculus OX=10090 GN=Shmt2 PE=1 SV=1	1.09598	Vehicle	DH376	0.972499	56.1225	320.994	806.746	1559.55	949.36	564.301	1172.82	909.526	671.528	183.512	806.746	1550.33	1243.75	604.831	1344.43	1226.84	781.64	0	1	1	0	1	1	1	0
50,87_951,5109n	0	1	#17303	2	50.8655	951.511	6.046	MVSFSLLR		Q9CZN7	Serine hydroxymethyltransferase_ mitochondrial OS=Mus musculus OX=10090 GN=Shmt2 PE=1 SV=1	1.17802	DH376	Vehicle	0.4151	65.7219	4.83066	288.828	248.199	250.226	193.322	230.053	246.505	263.207	2.76169	288.828	246.732	327.818	207.207	263.714	332.505	306.366	0	1	0	1	0	0	0	0
26,00_1055,5016n	0	1	#18720	3	25.9992	1055.5	6.2616	YSEGYPGKR		Q9CZN7	Serine hydroxymethyltransferase_ mitochondrial OS=Mus musculus OX=10090 GN=Shmt2 PE=1 SV=1	1.08812	DH376	Vehicle	0.455731	74.4376	3.19206	138.978	271.699	194.388	114.455	180.3	223.578	143.524	1.8249	138.978	270.093	254.666	122.675	206.681	301.579	167.058	0	0	0	0	1	0	1	0
40,37_1236,6782n	1	1	#3620	3	40.3716	1236.68	6.9579	GSGNLEAIHVIK		P80314	T-complex protein 1 subunit beta OS=Mus musculus OX=10090 GN=Cct2 PE=1 SV=4	1.2491	DH376	Vehicle	0.360061	63.9644	627.674	1478.29	401.126	1894.96	1122.6	1051.74	1524.6	1799.67	358.841	1478.29	398.755	2482.57	1203.23	1205.63	2056.49	2094.77	0	1	0	1	0	1	1	1
34,38_744,4400n	0	1	#5764	2	34.3778	744.44	7.1164	ILLSSGR		P80314	T-complex protein 1 subunit beta OS=Mus musculus OX=10090 GN=Cct2 PE=1 SV=4	1.21584	Vehicle	DH376	0.890038	97.7615	292.379	237.895	99.7518	980.232	95.2817	336.817	219.961	672.344	167.153	237.895	99.1622	1284.19	102.125	386.098	296.7	782.59	0	0	0	1	0	0	0	1
31,81_997,5118n	1	1	#5391	2	31.808	997.512	6.7424	NIGVDNPAAK		P80314	T-complex protein 1 subunit beta OS=Mus musculus OX=10090 GN=Cct2 PE=1 SV=4	1.17962	DH376	Vehicle	0.359571	36.8364	946.497	1990.59	2180.31	2633.7	2146.25	2074.17	2345.59	2577.31	541.112	1990.59	2167.42	3450.39	2300.41	2377.66	3163.91	2999.92	0	1	1	1	0	0	0	1
38,78_1655,7692n	2	2	#20333,#5874	2.3	38.776	1655.77	7.2496	EALLSSAVDHGSDEAR		P80314	T-complex protein 1 subunit beta OS=Mus musculus OX=10090 GN=Cct2 PE=1 SV=4	1.03258	DH376	Vehicle	0.8236	48.3768	463.221	1351.53	1312	1960.03	805.055	966.495	1426.46	2054.48	264.823	1351.53	1304.24	2567.82	862.877	1107.91	1924.11	2391.36	0	2	2	2	0	2	1	2
37,28_818,4209n	0	1	#7798	2	37.2828	818.421	6.8479	VLVDMSR		P80314	T-complex protein 1 subunit beta OS=Mus musculus OX=10090 GN=Cct2 PE=1 SV=4	1.22031	DH376	Vehicle	0.319609	40.7456	485.561	753.678	424.136	1020.33	685.106	709.007	812.885	1067.95	277.595	753.678	421.629	1336.73	734.313	812.746	1096.48	1243.07	0	1	0	1	0	1	1	1
31,25_700,4029n	0	1	#13364	2	31.2494	700.403	6.5383	VDNIIK		P80314	T-complex protein 1 subunit beta OS=Mus musculus OX=10090 GN=Cct2 PE=1 SV=4	1.16778	DH376	Vehicle	0.393926	67.23	148.18	389.198	258.36	743.779	421.145	395.322	543.006	438.349	84.7146	389.198	256.833	974.418	451.393	453.164	732.447	510.226	0	0	1	0	0	0	0	0
55,41_2040,0268n	0	1	#18856	3	55.4136	2040.03	6.9287	LGGSLADSYLDEGFLLDKK		P80314	T-complex protein 1 subunit beta OS=Mus musculus OX=10090 GN=Cct2 PE=1 SV=4	1.15799	DH376	Vehicle	0.415662	109.432	11.2693	281.36	118.31	706.82	263.209	184.411	224.619	622.116	6.44266	281.36	117.611	925.998	282.114	211.393	302.982	724.126	0	0	0	0	0	0	0	1
60,98_1810,8919n	0	1	#24285	2	60.9767	1810.89	7.0262	FWQDLMNIAGTTLSSK		P80314	T-complex protein 1 subunit beta OS=Mus musculus OX=10090 GN=Cct2 PE=1 SV=4	1.87195	Vehicle	DH376	0.232603	200	0	0	0	253.261	22.5149	13.7535	7.02028	92.0041	0	0	0	331.795	24.132	15.7658	9.46948	107.09	0	0	0	1	0	0	0	1
34,54_1198,5836n	1	1	#6527	2	34.5422	1198.58	6.7677	AQDASLNVPER		Q7TPV4	Myb-binding protein 1A OS=Mus musculus OX=10090 GN=Mybbp1a PE=1 SV=2	1.10704	DH376	Vehicle	0.496686	30.9449	737.551	1539.74	1667.19	1410.3	1345.65	1334.93	1511.26	1736.11	421.657	1539.74	1657.33	1847.62	1442.3	1530.25	2038.49	2020.78	0	1	0	1	0	1	1	1
41,89_884,5371n	0	1	#6714	2	41.8853	884.537	6.3032	LITGLGVGR		Q7TPV4	Myb-binding protein 1A OS=Mus musculus OX=10090 GN=Mybbp1a PE=1 SV=2	1.2325	DH376	Vehicle	0.160004	19.451	347.619	542.757	546.947	475.394	630.08	456.031	644.246	627.07	198.734	542.757	543.714	622.81	675.335	522.756	869.007	729.893	0	1	0	1	0	1	1	1
37,00_1474,7581n	1	1	#6743	2	37.0035	1474.76	6.6528	ATQTLQTLGEAQSK		Q7TPV4	Myb-binding protein 1A OS=Mus musculus OX=10090 GN=Mybbp1a PE=1 SV=2	1.16877	DH376	Vehicle	0.406147	42.9111	313.782	1004.42	1049.88	772.385	938.017	821.176	965.635	945.65	179.389	1004.42	1043.67	1011.9	1005.39	941.327	1302.52	1100.71	0	1	0	1	0	1	1	1
38,44_1433,7374n	1	1	#6838	2	38.4352	1433.74	6.5734	NVTSVTSLTTQQR		Q7TPV4	Myb-binding protein 1A OS=Mus musculus OX=10090 GN=Mybbp1a PE=1 SV=2	1.35595	DH376	Vehicle	0.111675	30.7565	427.422	898.302	954.503	811.742	994.305	1004.38	1097.23	1096.64	244.357	898.302	948.862	1063.46	1065.72	1151.34	1480.03	1276.45	0	1	0	1	0	1	1	1
23,58_1739,8201n	0	1	#9252	3	23.5787	1739.82	6.1522	LQQSLQQGNHSSGSNR		Q7TPV4	Myb-binding protein 1A OS=Mus musculus OX=10090 GN=Mybbp1a PE=1 SV=2	2.25085	DH376	Vehicle	0.127768	116.41	0	624.002	748.019	0	490.682	793.394	1082.99	721.147	0	624.002	743.597	0	525.924	909.48	1460.82	839.395	0	1	0	0	0	0	1	1
36,29_673,4050n	0	1	#10409	2	36.2942	673.405	6.938	LSLVSR		Q7TPV4	Myb-binding protein 1A OS=Mus musculus OX=10090 GN=Mybbp1a PE=1 SV=2	1.18842	DH376	Vehicle	0.292884	30.5246	227.923	466.255	508.001	418.91	480.551	436.195	531.159	478.626	130.303	466.255	504.999	548.81	515.066	500.017	716.467	557.107	0	0	0	0	0	1	0	1
62,15_1212,7258n	0	1	#11010	2	62.1496	1212.73	6.5865	ALDLIEVLVTK		Q7TPV4	Myb-binding protein 1A OS=Mus musculus OX=10090 GN=Mybbp1a PE=1 SV=2	1.83584	DH376	Vehicle	0.149553	68.1831	42.703	374.007	246.362	516.333	580.211	521.902	436.988	626.098	24.4133	374.007	244.906	676.443	621.884	598.264	589.442	728.761	0	1	0	1	0	1	1	1
33,32_1329,6839n	0	1	#12809	2	33.3216	1329.68	6.2017	ASTPSQVNGITGAK		Q7TPV4	Myb-binding protein 1A OS=Mus musculus OX=10090 GN=Mybbp1a PE=1 SV=2	1.54591	DH376	Vehicle	0.221956	57.4382	57.0349	414.735	486.514	356.027	416.879	567.184	561.963	485.774	32.6068	414.735	483.639	466.428	446.821	650.172	758.017	565.428	0	0	0	0	0	1	1	1
38,03_898,5415n	1	1	#1179	2	38.033	898.542	7.923	TIAPALVSK		P17182	Alpha-enolase OS=Mus musculus OX=10090 GN=Eno1 PE=1 SV=3	1.1746	Vehicle	DH376	0.136168	16.4677	6162.93	4842.27	5499.36	7120.56	4858.12	4645.66	5252.87	5356.64	3523.35	4842.27	5466.85	9328.57	5207.05	5325.39	7085.46	6234.99	1	1	1	1	1	0	1	1
30,90_1180,6155n	1	1	#1482	2	30.9013	1180.62	8.2678	GVSQAVEHINK		P17182	Alpha-enolase OS=Mus musculus OX=10090 GN=Eno1 PE=1 SV=3	1.04702	Vehicle	DH376	0.970781	38.9099	4776.66	2540.33	2525.24	5342.73	3187.56	3499.44	4252.83	3563.19	2730.81	2540.33	2510.32	6999.47	3416.51	4011.46	5736.54	4147.46	1	1	1	1	1	1	1	1
44,97_814,4777n	1	1	#1729	2	44.974	814.478	8.0041	EALELLK		P17182	Alpha-enolase OS=Mus musculus OX=10090 GN=Eno1 PE=1 SV=3	1.29182	Vehicle	DH376	0.0952346	21.116	2930.73	2184.31	3028.28	3713.83	2070.81	2139.19	2669.99	2298.65	1675.5	2184.31	3010.38	4865.46	2219.55	2452.19	3601.48	2675.56	1	1	1	1	1	1	1	1
39,70_1071,5240n	0	1	#4003	3	39.7031	1071.52	7.5499	SGKYDLDFK		P17182	Alpha-enolase OS=Mus musculus OX=10090 GN=Eno1 PE=1 SV=3	1.06735	Vehicle	DH376	0.641907	20.8379	1348.77	1166.48	1218.42	1800.37	1188.87	1178.51	1488.88	1328.56	771.089	1166.48	1211.22	2358.65	1274.26	1350.94	2008.31	1546.41	1	0	1	1	0	1	0	1
34,34_765,3722n	0	1	#5232	2	34.3361	765.372	7.7914	EIFDSR		P17182	Alpha-enolase OS=Mus musculus OX=10090 GN=Eno1 PE=1 SV=3	1.21873	Vehicle	DH376	0.331349	30.1947	1604.2	1196.91	1217.07	2200.1	1002.34	1512.86	1352.45	1234.61	917.123	1196.91	1209.87	2882.33	1074.33	1734.21	1824.29	1437.05	1	0	0	1	0	1	1	1
50,64_2032,0370n	0	1	#19475	3	50.6403	2032.04	7.0247	FTASAGIQVVGDDLTVTNPK		P17182	Alpha-enolase OS=Mus musculus OX=10090 GN=Eno1 PE=1 SV=3	1.02671	DH376	Vehicle	0.19786	180.755	0	4.62616	19.3716	303.732	72.7094	145.101	50.6608	68.0109	0	4.62616	19.2571	397.916	77.9317	166.332	68.335	79.1628	0	0	0	1	0	0	0	0
50,68_2032,0254n	0	1	#30585	2	50.6812	2032.03	7.0247	FTASAGIQVVGDDLTVTNPK		P17182	Alpha-enolase OS=Mus musculus OX=10090 GN=Eno1 PE=1 SV=3	4.72388	Vehicle	DH376	0.717476	200	0	0	0	274.339	4.39144	48.6105	0	5.07298	0	0	0	359.409	4.70685	55.723	0	5.90482	0	0	0	1	0	0	0	0
63,12_1895,9369n	0	1	#25247	3	63.1178	1895.94	7.978	LAMQEFMILPVGASSFR		P17182	Alpha-enolase OS=Mus musculus OX=10090 GN=Eno1 PE=1 SV=3	1.0667	DH376	Vehicle	0.0975932	197.523	0	3.36249	0	357.477	82.7726	127.621	50.403	124.111	0	3.36249	0	468.327	88.7176	146.294	67.9874	144.461	0	1	0	1	1	1	1	1
36,98_1360,7070n	1	1	#2045	2	36.983	1360.71	7.8257	IQTQPGYANTLR		Q8VEM8	Phosphate carrier protein_ mitochondrial OS=Mus musculus OX=10090 GN=Slc25a3 PE=1 SV=1	1.05117	DH376	Vehicle	0.615406	26.9605	2612.99	3725.29	4532.21	5090.86	3953.73	4253.95	4519	4051.41	1493.84	3725.29	4505.43	6669.49	4237.7	4876.37	6095.56	4715.74	0	1	1	1	1	1	1	1
37,75_828,3598n	0	1	#2918	2	37.7464	828.36	7.0228	FACFER	[3] Carbamidomethyl C	Q8VEM8	Phosphate carrier protein_ mitochondrial OS=Mus musculus OX=10090 GN=Slc25a3 PE=1 SV=1	1.07126	DH376	Vehicle	0.646562	29.2121	623.939	781.193	1204.32	1100.99	733.857	992.918	1097.64	1150.43	356.706	781.193	1197.2	1442.4	786.566	1138.2	1480.57	1339.07	0	1	1	1	1	1	1	1
31,34_1045,5440n	1	1	#3910	2	31.3444	1045.54	7.2953	GSTASQVLQR		Q8VEM8	Phosphate carrier protein_ mitochondrial OS=Mus musculus OX=10090 GN=Slc25a3 PE=1 SV=1	1.21392	DH376	Vehicle	0.324115	53.739	803.124	1647.54	1677.83	3158.34	2164.19	2268.92	2430.39	1982.16	459.145	1647.54	1667.91	4137.71	2319.63	2600.9	3278.29	2307.18	0	1	1	1	1	1	1	1
35,29_822,4392n	1	1	#4532	2	35.2851	822.439	7.452	TVEALYK		Q8VEM8	Phosphate carrier protein_ mitochondrial OS=Mus musculus OX=10090 GN=Slc25a3 PE=1 SV=1	1.22125	DH376	Vehicle	0.161264	23.6601	859.642	1310.57	1565.76	1422.98	1454.81	1621.29	1742.77	1481.48	491.457	1310.57	1556.5	1864.23	1559.3	1858.51	2350.78	1724.41	0	1	0	1	1	1	1	1
35,49_841,5094n	0	2	#14837,#11004	2.3	35.4898	841.509	6.8536	FVVPKPR		Q8VEM8	Phosphate carrier protein_ mitochondrial OS=Mus musculus OX=10090 GN=Slc25a3 PE=1 SV=1	1.38345	DH376	Vehicle	0.10095	33.008	445.141	726.579	889.873	1044.8	1079.16	1001.17	1213.08	1004.13	254.487	726.579	884.614	1368.78	1156.67	1147.65	1636.3	1168.78	0	0	0	2	2	2	2	2
25,94_844,4092n	0	1	#17615	2	25.9378	844.409	6.1404	MQVDPQK		Q8VEM8	Phosphate carrier protein_ mitochondrial OS=Mus musculus OX=10090 GN=Slc25a3 PE=1 SV=1	1.10108	DH376	Vehicle	0.543223	48.1093	125.682	303.09	393.574	502.1	371.953	342.464	447.071	296.828	71.8522	303.09	391.248	657.796	398.668	392.572	603.043	345.499	0	0	0	0	0	1	1	0
58,98_1940,9398n	0	1	#21035	2	58.979	1940.94	6.8496	ALYSNILGEENTYLWR		Q8VEM8	Phosphate carrier protein_ mitochondrial OS=Mus musculus OX=10090 GN=Slc25a3 PE=1 SV=1	1.60584	DH376	Vehicle	0.0945543	191.654	0	13.2504	0	405.472	107.483	247.66	85.0968	232.162	0	13.2504	0	531.205	115.203	283.896	114.785	270.23	0	1	0	1	0	0	0	0
36,10_1020,5449n	1	1	#2185	2	36.0968	1020.54	6.7676	DLPEHAVLK		Q8VEK3	Heterogeneous nuclear ribonucleoprotein U OS=Mus musculus OX=10090 GN=Hnrnpu PE=1 SV=1	1.05638	Vehicle	DH376	0.567933	14.6826	2912.95	2905.5	3116.38	3900.04	3158.9	2647.65	3270.52	3072.82	1665.33	2905.5	3097.96	5109.4	3385.78	3035.04	4411.53	3576.68	0	0	0	0	0	0	1	1
41,08_818,4580n	1	1	#3160	2	41.0809	818.458	7.2258	FIEIAAR		Q8VEK3	Heterogeneous nuclear ribonucleoprotein U OS=Mus musculus OX=10090 GN=Hnrnpu PE=1 SV=1	1.09311	DH376	Vehicle	0.548977	28.958	2436.8	2871.31	2616.9	4388.54	3601.79	2943.77	4166.47	2748.09	1393.12	2871.31	2601.43	5749.39	3860.48	3374.49	5620.04	3198.7	0	1	1	1	1	1	1	1
28,71_1393,7404n	0	2	#3205,#6002	3.4	28.7062	1393.74	7.0323	LLEQYKEESKK		Q8VEK3	Heterogeneous nuclear ribonucleoprotein U OS=Mus musculus OX=10090 GN=Hnrnpu PE=1 SV=1	1.04868	Vehicle	DH376	0.849429	25.2784	2027.09	2320.52	3289.23	3437.77	2302.04	2413.86	2860.95	2983.62	1158.89	2320.52	3269.79	4503.79	2467.39	2767.05	3859.06	3472.85	0	2	2	2	0	2	2	2
35,85_995,5037n	1	1	#3567	2	35.8511	995.504	7.4837	DIDIHEVR		Q8VEK3	Heterogeneous nuclear ribonucleoprotein U OS=Mus musculus OX=10090 GN=Hnrnpu PE=1 SV=1	1.10344	DH376	Vehicle	0.565978	31.182	1771.82	2752.4	3191.2	3950.06	2576.35	3118.75	4249.94	2927.17	1012.95	2752.4	3172.34	5174.94	2761.39	3575.08	5732.63	3407.14	0	1	1	1	1	1	1	1
46,34_1646,8222n	0	1	#3870	2	46.3447	1646.82	7.5652	NFILDQTNVSAAAQR		Q8VEK3	Heterogeneous nuclear ribonucleoprotein U OS=Mus musculus OX=10090 GN=Hnrnpu PE=1 SV=1	1.16612	Vehicle	DH376	0.43488	28.3387	1940.64	2351.66	3042.02	3720.54	2074.63	2381.15	2685	2339.23	1109.46	2351.66	3024.04	4874.24	2223.63	2729.55	3621.73	2722.8	0	1	1	1	1	1	1	1
31,49_1265,6483n	0	2	#12836,#4103	2.3	31.4877	1265.65	6.937	LLEQYKEESK		Q8VEK3	Heterogeneous nuclear ribonucleoprotein U OS=Mus musculus OX=10090 GN=Hnrnpu PE=1 SV=1	1.00958	Vehicle	DH376	0.922615	27.9655	1097.13	1437.7	1526.49	2137.55	1402.85	1408.19	1740.86	1588.16	627.23	1437.7	1517.46	2800.39	1503.61	1614.23	2348.2	1848.57	0	2	2	2	2	2	2	2
52,88_1713,8862n	0	1	#13722	2	52.8839	1713.89	6.848	SSGPTSLFAVTVAPPGAR		Q8VEK3	Heterogeneous nuclear ribonucleoprotein U OS=Mus musculus OX=10090 GN=Hnrnpu PE=1 SV=1	1.14741	Vehicle	DH376	0.772787	46.3087	746.879	877.015	1323.26	2021.57	834.074	1264.85	1173.93	1057.52	426.991	877.015	1315.44	2648.45	893.98	1449.92	1583.48	1230.92	0	1	1	1	1	1	1	1
35,47_981,4693n	1	1	#2721	2	35.4694	981.469	6.964	SGTSEFLNK		P08113	Endoplasmin OS=Mus musculus OX=10090 GN=Hsp90b1 PE=1 SV=2	1.11666	DH376	Vehicle	0.48583	34.0098	3364.99	3481.61	4191	6585.76	5728	4600.12	5566.71	3784.54	1923.76	3481.61	4166.23	8627.94	6139.41	5273.19	7508.79	4405.11	0	1	1	0	1	1	1	1
30,48_1138,5693n	0	1	#8557	2	30.4787	1138.57	7.831	LGVIEDHSNR		P08113	Endoplasmin OS=Mus musculus OX=10090 GN=Hsp90b1 PE=1 SV=2	1.3246	DH376	Vehicle	0.0619764	18.1627	330.331	380.191	480.012	335.829	493.057	495.469	625.295	408.002	188.85	380.191	477.175	439.966	528.47	567.964	843.445	474.903	0	1	1	1	1	1	1	1
46,28_1484,7334n	1	1	#4634	2	46.283	1484.73	7.8088	GVVDSDDLPLNVSR		P08113	Endoplasmin OS=Mus musculus OX=10090 GN=Hsp90b1 PE=1 SV=2	1.14672	DH376	Vehicle	0.404793	21.1229	1632.97	2031.39	2240.13	1610.26	2353.37	2551.11	2207.65	1505.22	933.571	2031.39	2226.89	2109.59	2522.39	2924.37	2977.84	1752.03	0	1	1	1	1	1	1	1
47,25_962,5632n	1	1	#6214	2	47.2516	962.563	6.9252	LIINSLYK		P08113	Endoplasmin OS=Mus musculus OX=10090 GN=Hsp90b1 PE=1 SV=2	1.2791	DH376	Vehicle	0.211714	23.64	744.962	1240.25	992.534	1234.88	1564.33	1247.41	1634.86	941.758	425.894	1240.25	986.668	1617.81	1676.69	1429.92	2205.22	1096.18	0	0	0	1	0	0	1	1
32,78_1277,6253n	0	1	#8914	3	32.7761	1277.63	6.3202	KEAESSPFVER		P08113	Endoplasmin OS=Mus musculus OX=10090 GN=Hsp90b1 PE=1 SV=2	1.1275	DH376	Vehicle	0.488008	39.2406	251.513	458.27	701.849	464.753	461.098	561.675	654.527	438.321	143.79	458.27	697.7	608.868	494.215	643.857	882.875	510.194	0	0	0	0	0	1	1	0
49,43_1524,7068n	0	1	#22464	2	49.4338	1524.71	6.2313	EEASDYLELDTIK		P08113	Endoplasmin OS=Mus musculus OX=10090 GN=Hsp90b1 PE=1 SV=2	1.0633	DH376	Vehicle	0.715971	22.0504	156.729	206.446	264.776	224.561	195.133	266.572	271.721	173.053	89.6019	206.446	263.211	294.196	209.149	305.576	366.518	201.428	0	0	0	0	0	0	1	0
47,01_944,5848n	0	1	#27643	2	47.0131	944.585	6.3082	GTTITLVLK		P08113	Endoplasmin OS=Mus musculus OX=10090 GN=Hsp90b1 PE=1 SV=2	1.70757	DH376	Vehicle	0.4808	59.5247	16.8926	63.8562	100.212	94.8885	118.36	188.14	142.545	21.9891	9.6575	63.8562	99.6201	124.313	126.861	215.668	192.275	25.5947	0	0	0	0	0	0	1	0
44,43_1292,6046n	1	1	#3580	2	44.4285	1292.6	6.9468	IEYDCELVPR	[5] Carbamidomethyl C	Q8BK67	Protein RCC2 OS=Mus musculus OX=10090 GN=Rcc2 PE=1 SV=1	1.11838	DH376	Vehicle	0.409072	25.5501	2788.9	4436.26	5417.96	4402.31	4935	5244.9	4866.24	4017.05	1594.41	4436.26	5385.94	5767.43	5289.45	6012.31	6563.94	4675.74	0	1	1	0	0	1	0	1
34,52_910,4342n	1	1	#4902	2	34.5217	910.434	6.8418	YGCLSGVR	[3] Carbamidomethyl C	Q8BK67	Protein RCC2 OS=Mus musculus OX=10090 GN=Rcc2 PE=1 SV=1	1.09766	DH376	Vehicle	0.498055	32.5637	1015.22	1534.37	2311.25	1894.58	1613.19	1813.31	1892.27	2096.39	580.4	1534.37	2297.59	2482.07	1729.05	2078.62	2552.44	2440.14	0	1	1	1	1	1	1	1
44,11_1929,9640n	1	1	#5360	3	44.1082	1929.96	6.8009	TVVSGSCAAHSLLITTEGK	[7] Carbamidomethyl C	Q8BK67	Protein RCC2 OS=Mus musculus OX=10090 GN=Rcc2 PE=1 SV=1	1.11086	DH376	Vehicle	0.476803	33.1682	815.544	1404.52	1955.53	1650.29	1431.69	1511.51	1701.41	1827.12	466.246	1404.52	1943.97	2162.03	1534.52	1732.67	2294.99	2126.72	0	1	0	1	1	1	1	1
43,84_818,4624n	0	1	#5979	2	43.842	818.462	6.744	VAIFIEK		Q8BK67	Protein RCC2 OS=Mus musculus OX=10090 GN=Rcc2 PE=1 SV=1	1.11628	DH376	Vehicle	0.194134	14.6309	799.62	1070.71	859.163	1060.66	1104.16	1032.63	1113.75	980.314	457.142	1070.71	854.085	1389.56	1183.47	1183.72	1502.31	1141.06	0	1	0	0	0	1	1	0
46,22_2298,9829n	0	1	#10943	3	46.2216	2298.98	6.5101	GNLYSFGCPEYGQLGHNSDGK	[8] Carbamidomethyl C	Q8BK67	Protein RCC2 OS=Mus musculus OX=10090 GN=Rcc2 PE=1 SV=1	1.49398	DH376	Vehicle	0.0912046	39.1206	301.466	834.199	774.797	559.035	891.275	845.981	990.794	961.334	172.348	834.199	770.218	732.387	955.29	969.762	1336.46	1118.97	0	1	1	1	1	1	1	1
54,79_1231,5679n	0	1	#11053	2	54.7863	1231.57	6.8254	VFSWGFGGYGR		Q8BK67	Protein RCC2 OS=Mus musculus OX=10090 GN=Rcc2 PE=1 SV=1	1.55065	DH376	Vehicle	0.133228	59.321	235.075	764.919	280.198	827.729	925.6	742.877	906.636	693.53	134.392	764.919	278.542	1084.4	992.079	851.571	1222.94	807.251	0	1	0	1	1	1	1	1
36,72_1478,7663n	0	1	#17899	2	36.7168	1478.77	7.5455	AAGAAAIITEPEHTK		Q8BK67	Protein RCC2 OS=Mus musculus OX=10090 GN=Rcc2 PE=1 SV=1	1.03364	DH376	Vehicle	0.60147	69.3549	70.5417	312.522	434.567	705.473	262.672	347.807	458.066	505.799	40.3286	312.522	431.999	924.233	281.538	398.696	617.873	588.736	0	1	1	1	1	1	1	1
39,34_1327,7393n	1	1	#3296	2	39.3419	1327.74	7.0651	AIAGTGANVIVTGGK		P42932	T-complex protein 1 subunit theta OS=Mus musculus OX=10090 GN=Cct8 PE=1 SV=3	1.12543	DH376	Vehicle	0.385472	33.0167	1322.52	1754.21	1926.34	2862.72	2058.09	2222.01	2478.43	2093.86	756.085	1754.21	1914.95	3750.42	2205.91	2547.13	3343.09	2437.19	0	1	1	1	1	1	1	1
43,64_1353,7413n	1	1	#4876	2	43.6372	1353.74	6.2737	LVPGGGATEIELAK		P42932	T-complex protein 1 subunit theta OS=Mus musculus OX=10090 GN=Cct8 PE=1 SV=3	1.11396	DH376	Vehicle	0.453125	29.9259	1129.1	1373.15	1437.85	2191.45	1447.03	1902.4	1977.88	1502.97	645.508	1373.15	1429.35	2871	1550.97	2180.75	2667.91	1749.42	0	0	1	1	0	1	1	0
44,81_1168,5433n	1	1	#5036	2	44.8102	1168.54	6.8184	TAEELMNFSK		P42932	T-complex protein 1 subunit theta OS=Mus musculus OX=10090 GN=Cct8 PE=1 SV=3	1.18631	DH376	Vehicle	0.27787	32.7949	1501.46	2668.41	1751.64	3049.64	2587.49	2650	3019.91	2385.2	858.382	2668.41	1741.29	3995.31	2773.34	3037.73	4073.49	2776.3	0	1	0	1	1	1	1	1
47,84_1149,5767n	0	1	#5217	2	47.8382	1149.58	6.5387	FAEAFEAIPR		P42932	T-complex protein 1 subunit theta OS=Mus musculus OX=10090 GN=Cct8 PE=1 SV=3	1.02007	DH376	Vehicle	0.789975	24.4193	889.14	974.956	1086.43	1502.68	1090.71	1272.88	1197.96	981.056	508.321	974.956	1080.01	1968.65	1169.05	1459.12	1615.89	1141.92	0	0	1	1	1	1	1	1
34,71_1213,5886n	0	1	#12887	2	34.706	1213.59	6.1312	VADIALHYANK		P42932	T-complex protein 1 subunit theta OS=Mus musculus OX=10090 GN=Cct8 PE=1 SV=3	1.23558	DH376	Vehicle	0.315669	50.7242	160.333	197.107	429.708	476.385	313.76	417.228	444.881	385.33	91.6626	197.107	427.168	624.107	336.295	478.275	600.088	448.514	0	0	0	0	0	0	1	0
38,25_1213,6400n	0	1	#8277	3	38.2509	1213.64	6.5169	VADIALHYANK		P42932	T-complex protein 1 subunit theta OS=Mus musculus OX=10090 GN=Cct8 PE=1 SV=3	1.07172	DH376	Vehicle	0.565462	26.6321	500.135	450.032	671.523	801.628	547.567	629.061	741.502	678.978	285.927	450.032	667.554	1050.2	586.895	721.102	1000.19	790.311	0	0	1	1	0	1	0	0
47,13_907,4897n	0	1	#9549	2	47.1287	907.49	6.4188	YNIMLVR		P42932	T-complex protein 1 subunit theta OS=Mus musculus OX=10090 GN=Cct8 PE=1 SV=3	1.73985	DH376	Vehicle	0.145228	84.7836	134.241	266.504	53.1845	529.134	374.215	522.57	511.742	301.854	76.7454	266.504	52.8702	693.213	401.092	599.03	690.275	351.35	0	0	0	0	1	1	1	0
60,82_1567,7684n	0	1	#29722	2	60.8203	1567.77	6.596	DMLEASILDTYLGK		P42932	T-complex protein 1 subunit theta OS=Mus musculus OX=10090 GN=Cct8 PE=1 SV=3	1.24883	DH376	Vehicle	0.0678503	200	0	0	0	218.439	72.5606	71.5284	52.3419	76.3627	0	0	0	286.175	77.7722	81.9941	70.6027	88.8841	0	0	0	1	0	1	1	1
34,03_1567,7215n	1	1	#1745	3	34.0314	1567.72	8.0783	VDNDENEHQLSLR		Q61937	Nucleophosmin OS=Mus musculus OX=10090 GN=Npm1 PE=1 SV=1	1.97055	DH376	Vehicle	0.311268	71.1871	3541.52	1854.3	2402.81	2882.49	1951.83	7575.2	9316.21	2204.45	2024.69	1854.3	2388.61	3776.32	2092.02	8683.58	12566.4	2565.93	0	1	1	1	1	1	1	1
34,09_1567,7183n	0	1	#11611	2	34.0939	1567.72	8.0783	VDNDENEHQLSLR		Q61937	Nucleophosmin OS=Mus musculus OX=10090 GN=Npm1 PE=1 SV=1	5.22123	DH376	Vehicle	0.509421	118.212	34.2979	60.4192	48.1449	193.624	15.1289	590.763	1108.77	42.207	19.6081	60.4192	47.8604	253.665	16.2155	677.201	1495.59	49.1278	0	1	1	1	1	1	1	1
38,96_744,4746n	1	1	#2225	2	38.9603	744.475	8.0468	VTLATLK		Q61937	Nucleophosmin OS=Mus musculus OX=10090 GN=Npm1 PE=1 SV=1	1.92566	DH376	Vehicle	0.317543	73.7665	1766.82	1093.78	1082.68	1573.27	1076.51	3312.92	5137.01	1096.55	1010.09	1093.78	1076.28	2061.13	1153.82	3797.65	6929.19	1276.36	0	1	1	1	1	1	1	1
38,21_782,4236n	1	1	#3661	2	38.21	782.424	7.9198	FINYVK		Q61937	Nucleophosmin OS=Mus musculus OX=10090 GN=Npm1 PE=1 SV=1	1.23184	DH376	Vehicle	0.302151	27.6578	1365.27	1255.62	1204.87	2060.42	1424.02	1935.35	2471.36	1420.1	780.526	1255.62	1197.75	2699.34	1526.3	2218.52	3333.55	1652.96	0	1	1	1	1	1	1	1
25,53_912,4965n	0	2	#10892,#13471	2.3	25.5254	912.497	7.0091	DLKPSTPR		Q61937	Nucleophosmin OS=Mus musculus OX=10090 GN=Npm1 PE=1 SV=1	1.59401	DH376	Vehicle	0.402557	66.7557	313.103	319.693	564.179	1012.91	359.383	1083.21	1620.21	459.791	179.001	319.693	560.845	1327.01	385.195	1241.71	2185.46	535.184	0	0	0	0	0	2	2	0
53,84_2144,0081n	0	1	#12758	3	53.8354	2144.01	6.841	DELHIVEAEAMNYEGSPIK		Q61937	Nucleophosmin OS=Mus musculus OX=10090 GN=Npm1 PE=1 SV=1	5.02177	DH376	Vehicle	0.114982	169.922	0	10.7661	12.3775	179.713	56.6514	372.665	559.269	30.1142	0	10.7661	12.3044	235.44	60.7204	427.191	754.384	35.0521	0	0	0	0	0	1	1	0
61,58_2226,1914n	0	1	#20191	3	61.5836	2226.19	7.1726	MSVQPTVSLGGFEITPPVVLR		Q61937	Nucleophosmin OS=Mus musculus OX=10090 GN=Npm1 PE=1 SV=1	2.10981	DH376	Vehicle	0.126841	200	0	0	0	347.527	7.75895	480.907	211.017	33.5312	0	0	0	455.291	8.31623	551.272	284.635	39.0294	0	0	0	1	1	0	1	0
60,78_1818,8283n	0	1	#20935	2	60.7793	1818.83	7.9045	MTDQEAIQDLWQWR		Q61937	Nucleophosmin OS=Mus musculus OX=10090 GN=Npm1 PE=1 SV=1	2.15941	DH376	Vehicle	0.0935935	184.194	0	29.482	0	456.979	101.477	300.146	467.847	180.999	0	29.482	0	598.685	108.765	344.062	631.067	210.678	0	0	0	1	0	1	1	1
38,05_983,5358n	1	1	#1747	2	38.0535	983.536	7.6811	QAVDVSPLR		P97461	40S ribosomal protein S5 OS=Mus musculus OX=10090 GN=Rps5 PE=1 SV=3	1.00713	Vehicle	DH376	0.916	33.4121	2009.63	3865.94	4151.93	2474.02	3036.06	2492.6	2871.52	4012.81	1148.9	3865.94	4127.39	3241.19	3254.12	2857.3	3873.32	4670.81	0	1	1	0	1	1	0	1
30,08_971,4816n	1	1	#3526	2	30.0765	971.482	6.9442	AQCPIVER	[3] Carbamidomethyl C	P97461	40S ribosomal protein S5 OS=Mus musculus OX=10090 GN=Rps5 PE=1 SV=3	1.24081	DH376	Vehicle	0.37941	63.0689	483.693	3309.98	4374.38	2321.74	3016.28	2742.29	3256.47	4000.82	276.527	3309.98	4348.53	3041.7	3232.92	3143.53	4392.57	4656.85	0	1	1	1	1	1	1	0
32,80_1176,5220n	0	1	#16619	2	32.7966	1176.52	7.0019	LTNSMMMHGR		P97461	40S ribosomal protein S5 OS=Mus musculus OX=10090 GN=Rps5 PE=1 SV=3	1.40432	DH376	Vehicle	0.34406	59.1975	24.6278	224.616	266.966	268.026	185.836	209.456	321.96	384.063	14.0797	224.616	265.388	351.139	199.184	240.103	434.284	447.039	0	1	0	1	1	1	1	1
34,60_1139,6247n	2	2	#17761,#6038	2.3	34.6036	1139.62	7.014	QAVDVSPLRR		P97461	40S ribosomal protein S5 OS=Mus musculus OX=10090 GN=Rps5 PE=1 SV=3	1.48268	DH376	Vehicle	0.31758	76.14	19.889	972.767	1492.85	729.304	1120.35	772.854	1140.93	1732.39	11.3705	972.767	1484.03	955.454	1200.82	885.935	1538.97	2016.45	0	2	2	1	2	2	2	2
31,79_1295,7265n	0	1	#6747	3	31.7875	1295.73	6.8062	RQAVDVSPLRR		P97461	40S ribosomal protein S5 OS=Mus musculus OX=10090 GN=Rps5 PE=1 SV=3	1.17594	DH376	Vehicle	0.482252	56.5136	176.205	976.323	1197.9	756.995	665.982	822.292	852.373	1313.49	100.736	976.323	1190.82	991.733	713.815	942.606	1149.74	1528.87	0	1	1	0	0	1	0	0
26,66_1099,5833n	0	2	#14394,#10307	2.3	26.6573	1099.58	6.0327	KAQCPIVER	[4] Carbamidomethyl C	P97461	40S ribosomal protein S5 OS=Mus musculus OX=10090 GN=Rps5 PE=1 SV=3	1.04424	DH376	Vehicle	0.511313	76.641	47.3134	626.538	1384.97	821.556	551.849	640.933	1036.03	779.006	27.049	626.538	1376.78	1076.31	591.485	734.711	1397.47	906.742	0	0	0	0	0	0	0	2
24,17_899,4582n	0	1	#24641	3	24.1652	899.458	6.1976	YLPHSAGR		P97461	40S ribosomal protein S5 OS=Mus musculus OX=10090 GN=Rps5 PE=1 SV=3	1.47124	Vehicle	DH376	0.398489	159.129	4.67002	67.9837	441.703	10.7628	80.0825	74.6965	104.388	97.7562	2.66985	67.9837	439.092	14.1003	85.8344	85.6258	140.806	113.786	0	0	0	0	0	0	1	1
45,80_1163,6876n	1	1	#6289	2	45.7988	1163.69	6.5208	APQVLVLAPTR		Q9JIK5	Nucleolar RNA helicase 2 OS=Mus musculus OX=10090 GN=Ddx21 PE=1 SV=3	1.00918	Vehicle	DH376	0.997955	18.9269	937.412	1118.87	925.969	1365.66	1099.72	1175.3	1096.29	937.071	535.918	1118.87	920.496	1789.14	1178.71	1347.26	1478.76	1090.73	0	1	1	1	0	0	0	1
48,36_1183,6473n	1	1	#9244	2	48.3633	1183.65	6.8083	SGIDILVGTPGR		Q9JIK5	Nucleolar RNA helicase 2 OS=Mus musculus OX=10090 GN=Ddx21 PE=1 SV=3	1.03263	DH376	Vehicle	0.892554	25.3476	595.578	945.944	1037.25	1092.6	1029.89	1095.44	1076.04	589.795	340.491	945.944	1031.12	1431.41	1103.86	1255.72	1451.44	686.506	0	1	1	1	0	0	0	1
27,87_899,4714n	0	1	#11744	2	27.874	899.471	6.4	LQGGLQER		Q9JIK5	Nucleolar RNA helicase 2 OS=Mus musculus OX=10090 GN=Ddx21 PE=1 SV=3	1.20204	DH376	Vehicle	0.32308	28.761	405.395	589.306	731.02	827.733	897.948	751.035	857.66	562.723	231.764	589.306	726.699	1084.41	962.442	860.924	1156.88	654.994	0	1	0	1	0	0	0	0
49,79_1653,7749n	1	1	#13031	2	49.795	1653.77	6.0736	EGAFSNFPISEETVK		Q9JIK5	Nucleolar RNA helicase 2 OS=Mus musculus OX=10090 GN=Ddx21 PE=1 SV=3	1.17029	DH376	Vehicle	0.336348	40.848	477.537	554.554	925.476	1153.23	870.503	914.765	864.049	991.211	273.008	554.554	920.006	1510.83	933.026	1048.61	1165.49	1153.74	0	0	0	1	0	0	0	1
34,32_1405,6383n	0	1	#13541	2	34.3152	1405.64	6.4399	DAQELSQNTCIK	[10] Carbamidomethyl C	Q9JIK5	Nucleolar RNA helicase 2 OS=Mus musculus OX=10090 GN=Ddx21 PE=1 SV=3	1.05821	Vehicle	DH376	0.932358	44.398	147.899	272.805	314.794	472.897	250.891	302.381	278.1	310.553	84.5535	272.805	312.933	619.539	268.911	346.624	375.123	361.475	0	1	1	1	0	0	0	0
41,48_1010,5108n	0	1	#18849	2	41.4831	1010.51	6.4135	TIIFCETK	[5] Carbamidomethyl C	Q9JIK5	Nucleolar RNA helicase 2 OS=Mus musculus OX=10090 GN=Ddx21 PE=1 SV=3	1.24517	DH376	Vehicle	0.46959	43.8138	147.352	386.249	220.88	410.147	344.167	443.934	470.477	191.578	84.2411	386.249	219.574	537.33	368.886	508.888	634.614	222.991	0	1	0	1	0	0	0	1
61,65_1648,8757n	0	1	#26919	2	61.6451	1648.88	6.3165	SLINSQAGFVTMILR		Q9JIK5	Nucleolar RNA helicase 2 OS=Mus musculus OX=10090 GN=Ddx21 PE=1 SV=3	1.17771	Vehicle	DH376	0.0962213	200	0	0	0	277.924	70.7531	82.5389	35.5256	47.1692	0	0	0	364.106	75.8348	94.6157	47.9196	54.9036	0	0	0	1	0	0	0	0
33,12_830,4469n	1	1	#2588	2	33.1242	830.447	7.6043	LTIAEER		P62702	40S ribosomal protein S4_ X isoform OS=Mus musculus OX=10090 GN=Rps4x PE=1 SV=2	1.12897	DH376	Vehicle	0.351301	27.3384	979.567	1455.74	1959.31	1694.29	1648.13	1760.94	1791.32	1673.79	560.018	1455.74	1947.73	2219.67	1766.5	2018.59	2416.27	1948.24	0	1	0	1	1	1	1	1
33,02_751,4067n	1	1	#4417	2	33.0219	751.407	7.1148	LIYDTK		P62702	40S ribosomal protein S4_ X isoform OS=Mus musculus OX=10090 GN=Rps4x PE=1 SV=2	1.14211	DH376	Vehicle	0.366614	29.6759	556.686	941.534	1178.98	1128.94	988.126	1098.71	1165.03	1095.17	318.257	941.534	1172.01	1479.01	1059.1	1259.47	1571.48	1274.75	0	0	0	0	0	0	1	0
38,66_828,4027n	1	1	#5307	2	38.6605	828.403	6.7347	HWMLDK		P62702	40S ribosomal protein S4_ X isoform OS=Mus musculus OX=10090 GN=Rps4x PE=1 SV=2	1.41605	DH376	Vehicle	0.0887418	33.9821	898.158	1251.84	555.516	1264.94	1482.4	1299.85	1363.73	1476.36	513.476	1251.84	552.232	1657.18	1588.88	1490.04	1839.51	1718.45	0	0	0	1	0	0	1	1
32,12_663,3892n	0	1	#12527	2	32.1151	663.389	6.8522	IFVGTK		P62702	40S ribosomal protein S4_ X isoform OS=Mus musculus OX=10090 GN=Rps4x PE=1 SV=2	1.24086	DH376	Vehicle	0.301203	39.2123	134.464	387.392	396.748	386.188	427.064	381.107	402.833	408.067	76.8731	387.392	394.403	505.942	457.737	436.868	543.371	474.979	0	0	0	0	0	0	1	0
62,35_1541,9038n	0	1	#20776	3	62.3544	1541.9	7.1711	LRECLPLIIFLR	[4] Carbamidomethyl C	P62702	40S ribosomal protein S4_ X isoform OS=Mus musculus OX=10090 GN=Rps4x PE=1 SV=2	2.23526	DH376	Vehicle	0.117414	70.0947	11.6424	88.0245	74.2603	150.003	154.916	113.014	168.143	287.993	6.65598	88.0245	73.8214	196.517	166.043	129.549	226.804	335.216	0	0	0	1	0	1	1	1
49,09_1781,8323n	0	1	#23867	2	49.0857	1781.83	6.3819	FDTGNLCMVTGGANLGR	[7] Carbamidomethyl C	P62702	40S ribosomal protein S4_ X isoform OS=Mus musculus OX=10090 GN=Rps4x PE=1 SV=2	2.85993	DH376	Vehicle	0.137701	103.043	25.3037	207.736	0	160.609	216.789	342.189	289.929	276.898	14.4661	207.736	0	210.412	232.359	392.257	391.078	322.301	0	1	0	0	0	1	1	1
60,09_1884,9060n	0	1	#28709	2	60.0905	1884.91	6.8355	TDITYPAGFMDVISIDK		P62702	40S ribosomal protein S4_ X isoform OS=Mus musculus OX=10090 GN=Rps4x PE=1 SV=2	2.12601	DH376	Vehicle	0.118511	141.552	0	87.9255	0	264.75	134.334	200.337	171.965	243.155	0	87.9255	0	346.846	143.982	229.649	231.959	283.026	0	1	0	0	1	1	1	1
28,32_944,5216n	1	1	#3001	2	28.3172	944.522	6.0288	TATQLAVNK		P80313	T-complex protein 1 subunit eta OS=Mus musculus OX=10090 GN=Cct7 PE=1 SV=1	1.26104	DH376	Vehicle	0.174897	28.3255	939.101	1323.6	1408.7	1898.62	1647.1	1930.6	2019.78	1426.52	536.883	1323.6	1400.38	2487.36	1765.41	2213.08	2724.43	1660.43	0	0	1	0	1	1	0	0
53,27_1564,7851n	1	1	#5003	2	53.2659	1564.79	6.4467	LPIGDVATQYFADR		P80313	T-complex protein 1 subunit eta OS=Mus musculus OX=10090 GN=Cct7 PE=1 SV=1	1.08923	DH376	Vehicle	0.522877	35.002	1071.18	2178.13	2807.52	2267.78	2301.18	2307.46	2346.17	2112.6	612.392	2178.13	2790.93	2971	2466.46	2645.08	3164.69	2459	0	1	1	0	0	0	1	0
45,06_1103,6258n	1	1	#5563	2	45.0559	1103.63	6.7418	QQLLIGAYAK		P80313	T-complex protein 1 subunit eta OS=Mus musculus OX=10090 GN=Cct7 PE=1 SV=1	1.04353	Vehicle	DH376	0.942309	35.0074	537.747	1207.59	1415.4	1206.8	929.787	1080.41	1044.15	1131	307.43	1207.59	1407.03	1581.02	996.568	1238.49	1408.42	1316.45	0	1	0	1	1	1	1	1
37,51_1061,6212n	0	1	#6226	3	37.508	1061.62	6.2652	LLDVVHPAAK		P80313	T-complex protein 1 subunit eta OS=Mus musculus OX=10090 GN=Cct7 PE=1 SV=1	1.15908	DH376	Vehicle	0.445101	35.8997	320.467	690.564	808.124	841.819	701.566	603.958	892.789	885.977	183.211	690.564	803.348	1102.86	751.955	692.327	1204.26	1031.25	0	1	0	1	1	1	1	1
26,48_984,5135n	0	1	#16892	2	26.4833	984.514	6.6555	VPEEDLKR		P80313	T-complex protein 1 subunit eta OS=Mus musculus OX=10090 GN=Cct7 PE=1 SV=1	1.34419	DH376	Vehicle	0.332075	65.5151	24.3169	114.526	235.499	182.824	181.657	174.937	257.533	134.807	13.9019	114.526	234.107	239.516	194.704	200.533	347.38	156.912	0	1	1	1	1	1	1	1
26,54_984,5242n	0	1	#8842	3	26.5447	984.524	6.6555	VPEEDLKR		P80313	T-complex protein 1 subunit eta OS=Mus musculus OX=10090 GN=Cct7 PE=1 SV=1	1.15554	DH376	Vehicle	0.446776	42.4627	229.986	527.258	762.502	538.166	562.561	544.403	755.905	515.136	131.483	527.258	757.995	705.046	602.966	624.058	1019.62	599.604	0	1	1	1	1	1	1	1
48,38_1792,8330n	0	1	#13577	2	48.3837	1792.83	6.3836	QLCDNAGFDATNILNK	[3] Carbamidomethyl C	P80313	T-complex protein 1 subunit eta OS=Mus musculus OX=10090 GN=Cct7 PE=1 SV=1	1.54501	DH376	Vehicle	0.218176	78.7933	136.038	491.54	1190.6	443.625	971.208	1040.9	988.911	493.479	77.7729	491.54	1183.56	581.189	1040.96	1193.2	1333.92	574.396	0	0	1	0	0	1	1	0
35,21_999,6192n	0	1	#20947	2	35.2105	999.619	6.4371	IKEIAVTVK		P80313	T-complex protein 1 subunit eta OS=Mus musculus OX=10090 GN=Cct7 PE=1 SV=1	1.26691	DH376	Vehicle	0.306585	61.9794	70.4452	127.203	324.245	315.457	256.389	245.057	301.72	257.682	40.2735	127.203	322.329	413.278	274.804	280.913	406.983	299.935	0	0	1	0	0	0	1	1
35,24_999,6239n	0	1	#20252	3	35.2441	999.624	6.4371	IKEIAVTVK		P80313	T-complex protein 1 subunit eta OS=Mus musculus OX=10090 GN=Cct7 PE=1 SV=1	1.24476	DH376	Vehicle	0.337833	49.5114	52.2281	137.207	178.481	225.118	201.097	210.057	159.687	167.346	29.8588	137.207	177.426	294.925	215.54	240.792	215.398	194.786	0	0	1	0	0	0	1	1
39,36_839,5925n	1	1	#3095	2	39.3624	839.593	6.6893	RVILLVK		Q9DCD0	6-phosphogluconate dehydrogenase_ decarboxylating OS=Mus musculus OX=10090 GN=Pgd PE=1 SV=3	1.34709	DH376	Vehicle	0.249938	46.2067	809.411	1853.73	2413.07	1145.1	2630.85	2199.36	2175.3	1375.16	462.74	1853.73	2398.8	1500.18	2819.81	2521.16	2934.21	1600.65	0	1	1	0	1	1	1	0
44,26_931,5339n	1	1	#4023	2	44.2647	931.534	6.53	AIFQAIAAK		Q9DCD0	6-phosphogluconate dehydrogenase_ decarboxylating OS=Mus musculus OX=10090 GN=Pgd PE=1 SV=3	1.28059	Vehicle	DH376	0.875531	85.2452	1211.78	1798.65	5399.7	1126.65	2456.89	2012.88	1879.54	1097.9	692.774	1798.65	5367.78	1476.02	2633.35	2307.39	2535.26	1277.93	0	0	0	0	1	1	1	0
41,42_1191,5724n	1	1	#5225	2	41.4217	1191.57	7.0266	AGQAVDDFIEK		Q9DCD0	6-phosphogluconate dehydrogenase_ decarboxylating OS=Mus musculus OX=10090 GN=Pgd PE=1 SV=3	1.07575	DH376	Vehicle	0.541634	69.4002	370.469	1208.46	2177.48	744.063	1318.63	1465.6	1184.52	872.619	211.797	1208.46	2164.61	974.79	1413.34	1680.04	1597.77	1015.71	0	1	1	0	1	1	1	0
41,34_1120,5348n	0	1	#6826	2	41.3398	1120.53	6.5705	VDDFLANEAK		Q9DCD0	6-phosphogluconate dehydrogenase_ decarboxylating OS=Mus musculus OX=10090 GN=Pgd PE=1 SV=3	1.34701	DH376	Vehicle	0.341688	74.345	273.537	924.301	1849.58	603.969	1525.93	1431.31	1337.84	623.389	156.381	924.301	1838.65	791.254	1635.53	1640.73	1804.58	725.607	0	0	1	0	0	1	1	0
48,36_1590,7912n	0	1	#8173	2	48.3633	1590.79	7.024	GILFVGSGVSGGEEGAR		Q9DCD0	6-phosphogluconate dehydrogenase_ decarboxylating OS=Mus musculus OX=10090 GN=Pgd PE=1 SV=3	1.28602	DH376	Vehicle	0.390298	77.7879	237.447	1039.32	2055.65	662.91	1577.74	1443.22	1478.85	638.249	135.748	1039.32	2043.5	868.473	1691.06	1654.39	1994.78	742.905	0	1	1	0	1	1	1	0
45,04_2275,9619n	0	1	#13881	3	45.0354	2275.96	6.7287	VGTGEPCCDWVGDEGAGHFVK	[7] Carbamidomethyl C|[8] Carbamidomethyl C	Q9DCD0	6-phosphogluconate dehydrogenase_ decarboxylating OS=Mus musculus OX=10090 GN=Pgd PE=1 SV=3	2.43625	DH376	Vehicle	0.16402	98.1941	51.0509	933.162	388.428	198.794	1472.09	1198.58	916.362	241.365	29.1858	933.162	386.132	260.438	1577.83	1373.95	1236.06	280.942	0	1	1	0	1	1	0	0
42,01_1006,5375n	0	1	#25948	3	42.0081	1006.54	6.934	SFLEDIRK		Q9DCD0	6-phosphogluconate dehydrogenase_ decarboxylating OS=Mus musculus OX=10090 GN=Pgd PE=1 SV=3	1.40492	DH376	Vehicle	0.459059	70.9159	32.2376	129.763	207.941	66.2478	240.815	158.49	164.093	49.4132	18.4302	129.763	206.712	86.7906	258.112	181.679	221.341	57.5157	0	0	1	0	0	1	0	0
30,44_1072,5398n	0	1	#28314	3	30.4377	1072.54	7.1863	IQEAGTEVVK		P08249	Malate dehydrogenase_ mitochondrial OS=Mus musculus OX=10090 GN=Mdh2 PE=1 SV=3	1.86933	DH376	Vehicle	0.224054	101.176	0	45.0838	15.977	82.8676	34.9676	73.0739	93.2369	67.7716	0	45.0838	15.8826	108.564	37.4791	83.7658	125.765	78.8843	0	0	0	0	1	1	0	1
30,46_1072,5677n	1	1	#3158	2	30.4582	1072.57	7.1863	IQEAGTEVVK		P08249	Malate dehydrogenase_ mitochondrial OS=Mus musculus OX=10090 GN=Mdh2 PE=1 SV=3	1.06084	DH376	Vehicle	0.607453	53.2338	1244.61	1711.97	1699.46	3745.57	1716.31	2157.28	2643.82	2395.33	711.544	1711.97	1689.41	4907.04	1839.58	2472.93	3566.18	2788.1	0	0	0	0	1	1	0	1
56,24_1232,7042n	1	1	#4116	2	56.2384	1232.7	7.3358	IFGVTTLDIVR		P08249	Malate dehydrogenase_ mitochondrial OS=Mus musculus OX=10090 GN=Mdh2 PE=1 SV=3	1.13019	DH376	Vehicle	0.428783	55.7009	733.104	900.289	918.308	2149.09	1162.54	1493.73	1478.24	1178.28	419.115	900.289	912.88	2815.51	1246.04	1712.29	1993.96	1371.49	0	1	1	1	1	1	1	1
37,02_862,4377n	1	1	#5115	2	37.0239	862.438	6.8899	ITPFEEK		P08249	Malate dehydrogenase_ mitochondrial OS=Mus musculus OX=10090 GN=Mdh2 PE=1 SV=3	1.019	Vehicle	DH376	0.922542	30.4247	1105.85	1367	1924.82	2201.48	1608.96	1537.84	1757.24	1572.06	632.215	1367	1913.45	2884.13	1724.52	1762.85	2370.29	1829.84	0	0	0	0	1	0	1	1
46,79_1337,6937n	0	1	#7158	2	46.7879	1337.69	7.0263	GCDVVVIPAGVPR	[2] Carbamidomethyl C	P08249	Malate dehydrogenase_ mitochondrial OS=Mus musculus OX=10090 GN=Mdh2 PE=1 SV=3	1.11182	DH376	Vehicle	0.443696	30.6101	732.998	1187.94	1016.57	1555.43	1353.54	1197.65	1372.6	1071.54	419.055	1187.94	1010.56	2037.76	1450.76	1372.88	1851.47	1247.24	0	1	0	1	0	1	1	1
56,03_1757,8290n	0	1	#14702	2	56.0337	1757.83	6.3516	ETECTYFSTPLLLGK	[4] Carbamidomethyl C	P08249	Malate dehydrogenase_ mitochondrial OS=Mus musculus OX=10090 GN=Mdh2 PE=1 SV=3	2.06107	DH376	Vehicle	0.195932	83.8145	229.27	431.321	5.57752	650.384	555.146	728.804	760.586	668.974	131.074	431.321	5.54456	852.062	595.018	835.44	1025.94	778.668	0	1	0	1	1	0	0	1
41,95_1453,6892n	0	1	#25235	2	41.9467	1453.69	6.6618	AGAGSATLSMAYAGAR		P08249	Malate dehydrogenase_ mitochondrial OS=Mus musculus OX=10090 GN=Mdh2 PE=1 SV=3	1.64699	DH376	Vehicle	0.181109	108.636	86.0269	158.085	25.1768	484.565	291.064	386.565	376.949	187.013	49.1815	158.085	25.028	634.824	311.97	443.125	508.456	217.678	0	0	0	0	0	1	1	1
62,33_1792,0737n	0	1	#25685	2	62.3339	1792.07	6.9482	VAVLGASGGIGQPLSLLLK		P08249	Malate dehydrogenase_ mitochondrial OS=Mus musculus OX=10090 GN=Mdh2 PE=1 SV=3	1.25413	Vehicle	DH376	0.0983382	200	0	0	0	621.267	61.0971	198.095	51.3728	184.813	0	0	0	813.917	65.4853	227.08	69.2955	215.117	0	0	0	1	1	0	1	1
32,94_815,4657n	0	1	#3598	2	32.94	815.466	6.094	ALLTAATR		Q9CZU6	Citrate synthase_ mitochondrial OS=Mus musculus OX=10090 GN=Cs PE=1 SV=1	1.27658	DH376	Vehicle	0.335355	56.9153	294.612	1652.79	1930.01	1164.85	1747.32	1542.91	1454.85	1691.78	168.429	1652.79	1918.6	1526.05	1872.82	1768.66	1962.41	1969.19	0	0	0	1	1	0	0	1
48,47_1222,7200n	1	1	#4223	2	48.4656	1222.72	6.4246	IVPNILLEQGK		Q9CZU6	Citrate synthase_ mitochondrial OS=Mus musculus OX=10090 GN=Cs PE=1 SV=1	1.26635	DH376	Vehicle	0.245232	36.5245	916.951	1688.75	2445.33	2004.25	2359.1	2525.86	2255.82	1793.68	524.221	1688.75	2430.87	2625.75	2528.54	2895.43	3042.82	2087.8	0	1	1	1	1	0	1	1
31,49_757,4194n	1	1	#5526	2	31.4877	757.419	6.3756	LPCVAAK	[3] Carbamidomethyl C	Q9CZU6	Citrate synthase_ mitochondrial OS=Mus musculus OX=10090 GN=Cs PE=1 SV=1	1.57036	DH376	Vehicle	0.099148	43.6785	548.216	1467.1	1414.44	1967.51	1899.75	2079.72	2305.97	2190.21	313.415	1467.1	1406.08	2577.62	2036.2	2384.02	3110.47	2549.34	0	0	0	0	0	0	1	0
34,76_1080,4967n	0	1	#5753	2	34.7601	1080.5	6.3224	GYSIPECQK	[7] Carbamidomethyl C	Q9CZU6	Citrate synthase_ mitochondrial OS=Mus musculus OX=10090 GN=Cs PE=1 SV=1	1.13071	DH376	Vehicle	0.483886	31.1479	890.096	1430.03	1233.9	1909.03	1105.77	1739.88	1756.03	1575.45	508.868	1430.03	1226.61	2501	1185.19	1994.45	2368.66	1833.78	0	0	0	0	1	0	0	1
50,80_1761,8758n	1	1	#5830	2	50.804	1761.88	6.6042	GLVYETSVLDPDEGIR		Q9CZU6	Citrate synthase_ mitochondrial OS=Mus musculus OX=10090 GN=Cs PE=1 SV=1	1.31443	DH376	Vehicle	0.321706	57.9162	281.572	1292.83	1753.86	2078.43	1465.19	1799.17	1943.46	1898.88	160.975	1292.83	1743.5	2722.93	1570.43	2062.42	2621.49	2210.24	0	1	1	1	1	1	1	1
36,92_1166,6260n	0	1	#6637	2	36.9216	1166.63	6.1808	VVPGYGHAVLR		Q9CZU6	Citrate synthase_ mitochondrial OS=Mus musculus OX=10090 GN=Cs PE=1 SV=1	1.21979	DH376	Vehicle	0.387373	62.0736	82.7478	352.055	601.859	655.587	462.671	481.87	605.981	513.665	47.3069	352.055	598.302	858.878	495.901	552.375	817.392	597.892	0	1	1	1	1	1	1	1
35,89_1111,5809n	0	1	#11548	3	35.892	1111.58	6.1474	HLPKDPMFK		Q9CZU6	Citrate synthase_ mitochondrial OS=Mus musculus OX=10090 GN=Cs PE=1 SV=1	1.79102	DH376	Vehicle	0.14369	80.2641	96.9126	366.482	33.2154	321.691	296.075	363.941	387.176	418.401	55.4049	366.482	33.0191	421.445	317.34	417.192	522.252	487.007	0	0	0	1	0	1	0	1
36,10_851,4351n	1	1	#4576	2	36.0968	851.435	7.1771	ATFDAISK		P25444	40S ribosomal protein S2 OS=Mus musculus OX=10090 GN=Rps2 PE=1 SV=3	1.01703	Vehicle	DH376	0.968216	20.0659	1479.66	965.254	1026.88	1117.4	1114.29	1048.38	1185.17	1164.52	845.92	965.254	1020.81	1463.9	1194.32	1201.77	1598.65	1355.47	1	1	1	1	0	1	1	1
37,59_1024,5828n	1	1	#4765	2	37.5899	1024.58	6.8397	GTGIVSAPVPK		P25444	40S ribosomal protein S2 OS=Mus musculus OX=10090 GN=Rps2 PE=1 SV=3	1.2555	Vehicle	DH376	0.180796	27.2729	2538.95	1520.29	1805.43	1447.23	1261.79	1538.53	1490.39	1533.2	1451.52	1520.29	1794.76	1896	1352.42	1763.64	2010.35	1784.6	1	1	1	1	0	1	1	1
39,97_1138,5383n	1	1	#5170	2	39.9693	1138.54	6.5818	GCTATLGNFAK	[2] Carbamidomethyl C	P25444	40S ribosomal protein S2 OS=Mus musculus OX=10090 GN=Rps2 PE=1 SV=3	1.12468	Vehicle	DH376	0.901011	54.1289	1943.31	947.587	693.643	740.26	931.72	1098.25	1008.2	807.185	1110.99	947.587	689.543	969.808	998.639	1258.95	1359.93	939.542	1	1	1	1	0	1	1	1
30,92_789,4101n	0	1	#6866	2	30.9218	789.41	6.6425	CGSVLVR	[1] Carbamidomethyl C	P25444	40S ribosomal protein S2 OS=Mus musculus OX=10090 GN=Rps2 PE=1 SV=3	1.03877	Vehicle	DH376	0.817662	19.902	1042.11	706.392	933.606	705.903	855.72	749.529	891.009	765.287	595.774	706.392	928.088	924.797	917.181	859.197	1201.86	890.773	1	1	1	1	0	1	1	1
42,51_782,4963n	0	1	#10219	2	42.5127	782.496	6.7723	LSIVPVR		P25444	40S ribosomal protein S2 OS=Mus musculus OX=10090 GN=Rps2 PE=1 SV=3	1.26342	Vehicle	DH376	0.606758	56.4532	786.915	262.885	291.786	379.384	300.76	342.408	332.285	386.698	449.879	262.885	290.061	497.027	322.362	392.508	448.211	450.106	1	1	1	1	0	1	1	1
36,50_684,4438n	0	1	#11541	2	36.4989	684.444	6.8818	GAIILAK		P25444	40S ribosomal protein S2 OS=Mus musculus OX=10090 GN=Rps2 PE=1 SV=3	1.2244	Vehicle	DH376	0.207268	27.0333	891.258	537.532	624.631	512.187	506.45	527.017	524.976	536.96	509.532	537.532	620.939	671.012	542.825	604.128	708.127	625.006	1	1	0	0	0	1	0	1
54,36_1385,6735n	0	1	#18048	2	54.3636	1385.67	6.0854	TYSYLTPDLWK		P25444	40S ribosomal protein S2 OS=Mus musculus OX=10090 GN=Rps2 PE=1 SV=3	1.05632	DH376	Vehicle	0.485356	84.9064	753.12	318.101	23.8188	320.231	362.11	464.56	419.917	248.391	430.558	318.101	23.6781	419.531	388.118	532.532	566.416	289.121	0	0	0	0	0	0	0	1
38,98_1393,6793n	1	1	#5611	2	38.9807	1393.68	7.5375	GYDVIAQAQSGTGK		P60843	Eukaryotic initiation factor 4A-I OS=Mus musculus OX=10090 GN=Eif4a1 PE=1 SV=1	1.14512	DH376	Vehicle	0.437758	47.1816	684.979	835.888	1138.75	1891.74	1159.29	1166.48	1689.96	1196.13	391.602	835.888	1132.02	2478.35	1242.56	1337.16	2279.54	1392.26	0	1	0	1	1	1	1	1
29,17_956,5150n	1	1	#6046	2	29.1698	956.515	6.6436	ELAQQIQK		P60843	Eukaryotic initiation factor 4A-I OS=Mus musculus OX=10090 GN=Eif4a1 PE=1 SV=1	1.12477	DH376	Vehicle	0.446268	34.8059	594.292	468.564	844.931	1043.15	723.427	753.831	996.224	845.637	339.756	468.564	839.937	1366.63	775.386	864.128	1343.78	984.298	0	1	0	1	1	0	1	1
45,13_1067,5264n	1	1	#8119	2	45.1304	1067.53	6.4493	QFYINVER		P60843	Eukaryotic initiation factor 4A-I OS=Mus musculus OX=10090 GN=Eif4a1 PE=1 SV=1	1.21679	DH376	Vehicle	0.22131	28.8208	433.611	853.865	719.869	898.012	908.29	908.395	925.39	793.128	247.895	853.865	715.614	1176.48	973.526	1041.31	1248.24	923.179	0	1	0	1	1	1	1	1
36,16_1173,6393n	0	1	#9659	3	36.1582	1173.64	6.7536	RKVDWLTEK		P60843	Eukaryotic initiation factor 4A-I OS=Mus musculus OX=10090 GN=Eif4a1 PE=1 SV=1	2.10297	DH376	Vehicle	0.0570255	72.6946	83.7009	188.449	86.9864	363.838	256.901	324.835	518.842	419.815	47.8517	188.449	86.4723	476.66	275.353	372.363	699.854	488.653	0	0	0	0	0	0	1	1
45,46_893,4408n	0	1	#11198	2	45.4581	893.441	6.6419	VFDMLNR		P60843	Eukaryotic initiation factor 4A-I OS=Mus musculus OX=10090 GN=Eif4a1 PE=1 SV=1	1.81586	DH376	Vehicle	0.23353	75.1392	214.368	408.185	5.94798	440.669	464.406	484.531	605.002	387.529	122.554	408.185	5.91283	577.316	497.761	555.425	816.072	451.073	0	0	0	1	1	1	0	1
58,40_1554,6941n	0	1	#17625	2	58.3999	1554.69	6.9997	MFVLDEADEMLSR		P60843	Eukaryotic initiation factor 4A-I OS=Mus musculus OX=10090 GN=Eif4a1 PE=1 SV=1	1.77436	DH376	Vehicle	0.108737	172.519	0	55.3124	0	459.041	211.243	210.619	254.155	236.631	0	55.3124	0	601.386	226.415	241.436	342.824	275.432	0	1	0	1	1	1	1	1
53,16_1500,7423n	0	2	#30309,#21812	2.3	53.1634	1500.74	6.8203	GFKDQIYDIFQK		P60843	Eukaryotic initiation factor 4A-I OS=Mus musculus OX=10090 GN=Eif4a1 PE=1 SV=1	1.48651	DH376	Vehicle	0.207122	68.6123	77.4295	111.738	49.625	233.422	142.924	234.251	210.9	113.878	44.2664	111.738	49.3317	305.805	153.19	268.526	284.478	132.551	0	0	0	2	2	2	2	2
43,54_797,4333n	1	1	#4319	2	43.5422	797.433	7.3411	YIEVFK		Q9Z2X1	Heterogeneous nuclear ribonucleoprotein F OS=Mus musculus OX=10090 GN=Hnrnpf PE=1 SV=3	1.31529	DH376	Vehicle	0.282337	52.2729	1013.53	1579.62	619.891	2267.25	1367.39	1693.62	2477.96	1669.18	579.436	1579.62	616.227	2970.3	1465.6	1941.43	3342.46	1942.88	0	0	0	1	0	1	1	0
32,48_905,4482n	1	1	#10421	2	32.4763	905.448	6.6233	SYSDPPLK		Q9Z2X1	Heterogeneous nuclear ribonucleoprotein F OS=Mus musculus OX=10090 GN=Hnrnpf PE=1 SV=3	1.26039	DH376	Vehicle	0.334197	48.6282	343.173	983.222	1427.9	1389.47	1168.01	1262.04	1600.47	1192.22	196.192	983.222	1419.46	1820.34	1251.9	1446.7	2158.83	1387.72	0	0	0	1	1	1	1	0
46,55_2191,0108n	0	1	#26537	3	46.5494	2191.01	6.0095	VTGEADVEFATHEEAVAAMSK		Q9Z2X1	Heterogeneous nuclear ribonucleoprotein F OS=Mus musculus OX=10090 GN=Hnrnpf PE=1 SV=3	2.78879	DH376	Vehicle	0.114214	151.833	0	42.5263	0	172.11	36.86	210.259	244.577	106.881	0	42.5263	0	225.48	39.5075	241.023	329.903	124.406	0	0	0	0	0	0	1	0
36,64_1933,9446n	0	1	#27468	3	36.6423	1933.94	6.9342	FMSVQRPGPYDRPGTAR		Q9Z2X1	Heterogeneous nuclear ribonucleoprotein F OS=Mus musculus OX=10090 GN=Hnrnpf PE=1 SV=3	1.59307	DH376	Vehicle	0.172159	174.911	0	21.4336	0	197.866	17.892	62.8935	193.209	75.3644	0	21.4336	0	259.222	19.177	72.0958	260.615	87.7221	0	0	0	1	1	1	1	0
45,61_877,4405n	0	1	#6375	2	45.6145	877.44	6.9425	MSVIWDK		Q62188	Dihydropyrimidinase-related protein 3 OS=Mus musculus OX=10090 GN=Dpysl3 PE=1 SV=1	1.4262	DH376	Vehicle	0.297927	60.9896	1385.69	1087.22	101.37	1150.15	1546	1315.34	1349.79	1100.64	792.197	1087.22	100.771	1506.8	1657.04	1507.8	1820.7	1281.11	0	0	0	0	1	0	1	1
39,00_1106,5632n	1	1	#4091	2	39.0012	1106.56	6.2962	INCPVYITK	[3] Carbamidomethyl C	P97427	Dihydropyrimidinase-related protein 1 OS=Mus musculus OX=10090 GN=Crmp1 PE=1 SV=1	1.07303	DH376	Vehicle	0.683937	29.7733	748.817	1593.13	1563.09	1470.15	1188.64	1126.85	1604.54	1847.74	428.098	1593.13	1553.85	1926.04	1274.01	1291.73	2164.32	2150.71	0	1	0	0	0	0	0	0
46,73_1322,7405n	0	1	#5676	2	46.7264	1322.74	6.1735	QIGENLIVPGGVK		O08553	Dihydropyrimidinase-related protein 2 OS=Mus musculus OX=10090 GN=Dpysl2 PE=1 SV=2	1.07715	Vehicle	DH376	0.927491	45.1795	324.16	1220.25	870.856	1098.42	736.254	699.015	833.456	993.299	185.322	1220.25	865.709	1439.03	789.134	801.292	1124.23	1156.17	0	1	0	1	0	1	0	1
43,06_1724,7983n	0	1	#9267	2	43.0582	1724.8	7.0174	MDENQFVAVTSTNAAK		O08553	Dihydropyrimidinase-related protein 2 OS=Mus musculus OX=10090 GN=Dpysl2 PE=1 SV=2	1.30205	DH376	Vehicle	0.305894	65.5329	377.742	964.886	206.303	1083.96	757.859	713.117	833.829	1123.34	215.955	964.886	205.084	1420.08	812.291	817.458	1124.73	1307.54	0	1	0	1	0	1	0	1
39,02_1000,5319n	1	1	#9535	2	39.0217	1000.53	6.271	VFGLHSVSR		P97427	Dihydropyrimidinase-related protein 1 OS=Mus musculus OX=10090 GN=Crmp1 PE=1 SV=1	1.31731	DH376	Vehicle	0.3811	60.0207	44.4816	484.835	484.735	569.117	424.076	385.351	520.928	755.167	25.4301	484.835	481.87	745.595	454.535	441.734	702.667	878.994	0	1	0	0	0	1	0	0
39,02_1000,5434n	0	1	#9877	3	39.0217	1000.54	6.271	VFGLHSVSR		P97427	Dihydropyrimidinase-related protein 1 OS=Mus musculus OX=10090 GN=Crmp1 PE=1 SV=1	1.03523	DH376	Vehicle	0.967524	52.8801	186.417	445.316	400.704	256.587	313.944	152.445	292.615	575.427	106.575	445.316	398.336	336.152	336.492	174.75	394.702	669.782	0	1	0	0	0	1	0	0
47,96_999,5608n	1	1	#30723	2	47.9611	999.561	6.0212	SAADIIALAR		P97427	Dihydropyrimidinase-related protein 1 OS=Mus musculus OX=10090 GN=Crmp1 PE=1 SV=1	1.48852	DH376	Vehicle	0.268336	68.8291	98.2227	510.801	155.802	478.301	257.02	589.799	371.811	631.786	56.1538	510.801	154.881	626.618	275.48	676.096	501.526	735.381	0	1	0	0	0	0	0	0
39,14_1030,5285n	1	1	#3673	2	39.1445	1030.53	7.0466	SAADLISQAR		Q62188	Dihydropyrimidinase-related protein 3 OS=Mus musculus OX=10090 GN=Dpysl3 PE=1 SV=1	1.0993	DH376	Vehicle	0.0598724	7.38623	1588.96	1632.18	1636.12	1863.59	1777.75	1852.22	1954.71	1803.52	908.405	1632.18	1626.45	2441.47	1905.44	2123.23	2636.66	2099.25	0	1	1	1	1	1	1	1
43,32_1764,8923n	1	1	#9736	2	43.317	1764.89	6.6037	AITVASQTNCPLYVTK	[10] Carbamidomethyl C	Q62188	Dihydropyrimidinase-related protein 3 OS=Mus musculus OX=10090 GN=Dpysl3 PE=1 SV=1	1.28803	DH376	Vehicle	0.219681	39.524	236.732	695.809	467.865	577.87	599.446	648.757	689.096	610.787	135.339	695.809	465.099	757.062	642.5	743.681	929.504	710.94	0	1	1	0	1	1	1	1
43,12_2029,9518n	1	1	#13527	3	43.1196	2029.95	6.0636	NLHQSGFSLSGTQVDEGVR		Q62188	Dihydropyrimidinase-related protein 3 OS=Mus musculus OX=10090 GN=Dpysl3 PE=1 SV=1	1.11672	DH376	Vehicle	0.57792	38.2704	144.954	376.782	319.427	419.296	243.084	344.271	365.934	454.292	82.87	376.782	317.539	549.315	260.543	394.643	493.599	528.784	0	1	1	1	1	1	1	0
42,67_1747,8018n	0	1	#22629	2	42.6691	1747.8	6.5461	DNFTAIPEGTNGVEER		Q62188	Dihydropyrimidinase-related protein 3 OS=Mus musculus OX=10090 GN=Dpysl3 PE=1 SV=1	1.48123	DH376	Vehicle	0.149969	56.2273	71.9345	191.532	181.236	340.693	286.261	278.121	293.431	305.538	41.1249	191.532	180.165	446.338	306.821	318.815	395.801	355.638	0	1	1	1	1	1	1	1
45,13_906,5087n	1	1	#2654	2	45.1304	906.509	7.0397	NLLSVAYK		P61982	14-3-3 protein gamma OS=Mus musculus OX=10090 GN=Ywhag PE=1 SV=2	1.01339	Vehicle	DH376	0.895238	35.1772	2710.9	1921.49	1291.96	3042.15	2118.6	2466.42	2513.05	1749.95	1549.82	1921.49	1284.33	3985.49	2270.76	2827.29	3389.78	2036.9	1	1	1	1	1	1	1	1
42,01_668,3912n	0	1	#3888	2	42.0081	668.391	7.252	VFYLK		P61982	14-3-3 protein gamma OS=Mus musculus OX=10090 GN=Ywhag PE=1 SV=2	1.15792	Vehicle	DH376	0.308706	21.6234	1094.4	768.516	817.657	1199.59	799.43	799.905	966.612	785.043	625.668	768.516	812.824	1571.57	856.848	916.943	1303.84	913.769	1	1	0	0	1	0	1	0
32,01_1278,6363n	1	1	#3938	3	32.0128	1278.64	6.6582	YLAEVAAGDDKK		P63101	14-3-3 protein zeta/delta OS=Mus musculus OX=10090 GN=Ywhaz PE=1 SV=1	1.02567	Vehicle	DH376	0.811631	14.097	1939.17	1543.51	1426.11	1814.88	1542.58	1634.63	1844.7	1533.47	1108.62	1543.51	1417.68	2377.66	1653.37	1873.8	2488.27	1784.91	1	1	0	0	0	1	0	0
43,80_1329,6665n	1	1	#4591	2	43.801	1329.67	6.2322	FLIPNASQPESK		P63101	14-3-3 protein zeta/delta OS=Mus musculus OX=10090 GN=Ywhaz PE=1 SV=1	1.10061	Vehicle	DH376	0.509584	21.6002	2789.58	2218.47	1926.18	3127.94	2277.9	2143.54	2452.67	2268.28	1594.8	2218.47	1914.79	4097.89	2441.51	2457.17	3308.35	2640.21	0	0	0	0	0	1	0	0
60,84_1188,6445n	0	1	#6862	2	60.8407	1188.64	7.2064	DSTLIMQLLR		P61982	14-3-3 protein gamma OS=Mus musculus OX=10090 GN=Ywhag PE=1 SV=2	1.10503	DH376	Vehicle	0.391314	103.708	495.153	521.514	60.9963	1779.1	735.657	665.235	908.541	847.383	283.079	521.514	60.6358	2330.79	788.495	762.57	1225.51	986.331	1	1	0	1	1	1	1	1
33,17_1547,6975n	0	1	#6972	2	33.1652	1547.7	7.4639	SVTEQGAELSNEER		P63101	14-3-3 protein zeta/delta OS=Mus musculus OX=10090 GN=Ywhaz PE=1 SV=1	1.0644	Vehicle	DH376	0.995692	47.6357	901.332	575.848	853.391	1690.62	713.521	937.173	1136.09	991.116	515.291	575.848	848.347	2214.87	764.768	1074.3	1532.45	1153.63	1	1	1	1	1	1	1	1
36,01_1080,5421n	1	1	#1364	2	36.0149	1080.54	8.3376	TLSDYNIQK		P62984	Ubiquitin-60S ribosomal protein L40 OS=Mus musculus OX=10090 GN=Uba52 PE=1 SV=2	1.11087	DH376	Vehicle	0.394074	28.8465	3699.9	3654.22	3629.42	6128.62	4219.12	4895.67	5388.37	4506.24	2115.23	3654.22	3607.97	8029.04	4522.15	5611.98	7268.24	5245.14	1	1	1	1	1	1	1	1
48,06_1786,9135n	1	1	#2651	2	48.0635	1786.91	8.161	TITLEVEPSDTIENVK		P62984	Ubiquitin-60S ribosomal protein L40 OS=Mus musculus OX=10090 GN=Uba52 PE=1 SV=2	1.32755	DH376	Vehicle	0.191399	41.8833	1612.77	2762.3	3229.17	4732.21	3905.24	4731.91	4378.53	3361.51	922.019	2762.3	3210.08	6199.62	4185.73	5424.27	5906.08	3912.71	1	1	1	1	1	1	1	1
42,33_764,4231n	1	1	#3012	2	42.3284	764.423	8.1426	MQIFVK		P62984	Ubiquitin-60S ribosomal protein L40 OS=Mus musculus OX=10090 GN=Uba52 PE=1 SV=2	1.20397	DH376	Vehicle	0.250557	37.8984	1156.82	1367.42	1396.34	2505.73	2070.29	1942.79	2094.35	1629.68	661.352	1367.42	1388.09	3282.74	2218.99	2227.05	2825.01	1896.9	1	1	0	1	1	1	1	1
39,32_647,3985n	0	1	#4283	2	39.3214	647.399	8.164	LIFAGK		P62984	Ubiquitin-60S ribosomal protein L40 OS=Mus musculus OX=10090 GN=Uba52 PE=1 SV=2	1.14133	DH376	Vehicle	0.273844	23.6553	1072.02	1417.89	1616.77	1921.87	1695.67	1639.5	1880.04	1665.37	612.875	1417.89	1607.22	2517.83	1817.46	1879.38	2535.94	1938.45	1	1	1	1	1	1	1	1
42,89_1066,6080n	0	2	#5728,#8592	2.3	42.8943	1066.61	7.617	ESTLHLVLR		P62984	Ubiquitin-60S ribosomal protein L40 OS=Mus musculus OX=10090 GN=Uba52 PE=1 SV=2	1.34541	DH376	Vehicle	0.266007	60.4647	778.793	1577.43	550.69	2258.9	1777.12	1201.87	2191.61	1779.52	445.235	1577.43	547.436	2959.37	1904.76	1377.72	2956.21	2071.32	0	2	1	2	2	1	2	2
40,07_1474,7743n	0	1	#301	2	40.0717	1474.77	8.445	FLEQQNQVLQTK		Q6IFZ6	Keratin_ type II cytoskeletal 1b OS=Mus musculus OX=10090 GN=Krt77 PE=1 SV=1	1.17552	DH376	Vehicle	0.521974	113.292	18706	3787.15	2688.3	45935.9	34014	21944	23118.3	4523.47	10694.2	3787.15	2672.41	60180.2	36457	25154.8	31183.8	5265.19	1	1	1	1	1	1	1	1
37,60_1392,7212n	2	2	#4518,#1235	2.3	37.6002	1392.72	8.4093	TNAENEFVTIKK		P04104	Keratin_ type II cytoskeletal 1 OS=Mus musculus OX=10090 GN=Krt1 PE=1 SV=4	1.31434	DH376	Vehicle	0.479712	111.165	6319.41	1263.6	2444.56	18735	15485.3	9353.83	10847.1	2117.47	3612.8	1263.6	2430.11	24544.5	16597.5	10722.4	14631.3	2464.68	2	0	0	0	2	2	2	2
42,16_1264,6264n	1	1	#1381	2	42.1646	1264.63	7.7299	TNAENEFVTIK		P04104	Keratin_ type II cytoskeletal 1 OS=Mus musculus OX=10090 GN=Krt1 PE=1 SV=4	1.2548	DH376	Vehicle	0.538459	108.699	5673.34	767.748	3571.83	18051.4	15320.6	8717.45	9362.92	1814.31	3243.44	767.748	3550.72	23649	16420.9	9992.95	12629.4	2111.8	1	0	1	1	1	0	1	0
39,40_1783,8500n	1	1	#27254	3	39.4034	1783.85	6.1807	QISQIQQNINDAEQR		P04104	Keratin_ type II cytoskeletal 1 OS=Mus musculus OX=10090 GN=Krt1 PE=1 SV=4	1.14759	DH376	Vehicle	0.515755	52.0646	135.265	81.3181	52.6882	186.725	124.599	87.9425	179.533	131.224	77.3312	81.3181	52.3768	244.627	133.548	100.81	242.168	152.741	0	0	0	1	0	0	1	0
34,84_1387,6361n	0	1	#27720	2	34.842	1387.64	6.2799	SKAEAETFYQSK		P04104	Keratin_ type II cytoskeletal 1 OS=Mus musculus OX=10090 GN=Krt1 PE=1 SV=4	1.9567	DH376	Vehicle	0.203649	133.096	0	27.3298	25.2039	149.96	53.6545	70.6249	187.312	84.627	0	27.3298	25.0549	196.461	57.5081	80.9584	252.66	98.5035	0	0	1	1	0	0	0	0
38,90_1251,6287n	1	1	#777	2	38.8988	1251.63	8.1457	YQAVTATLEEK		P19253	60S ribosomal protein L13a OS=Mus musculus OX=10090 GN=Rpl13a PE=1 SV=4	1.04126	DH376	Vehicle	0.6758	33.6852	5190.03	7462.11	11241.4	6692	7832.87	7508.56	7158.32	9347.68	2967.14	7462.11	11175	8767.12	8395.46	8607.19	9655.67	10880.4	0	1	1	1	1	1	1	1
36,80_735,4156n	1	1	#1297	2	36.7987	735.416	7.9878	FTEVLK		P19253	60S ribosomal protein L13a OS=Mus musculus OX=10090 GN=Rpl13a PE=1 SV=4	1.00058	DH376	Vehicle	0.858804	25.4614	2673.33	3942.84	4751.69	3105.18	3529.86	3489.55	3588.16	3873.82	1528.34	3942.84	4723.61	4068.07	3783.39	4000.12	4839.97	4509.02	0	1	1	1	1	1	1	1
32,84_684,4494n	1	1	#1621	2	32.8376	684.449	8.007	LAAIVAK		P19253	60S ribosomal protein L13a OS=Mus musculus OX=10090 GN=Rpl13a PE=1 SV=4	1.0977	DH376	Vehicle	0.457848	30.0801	2098.74	3899.47	4430.36	3088.48	3622.22	3726.4	3605.23	3883.87	1199.85	3899.47	4404.17	4046.18	3882.38	4271.63	4863	4520.72	0	1	1	1	1	1	1	1
46,75_1428,6561n	0	1	#4310	2	46.7469	1428.66	7.8945	CEGINISGNFYR	[1] Carbamidomethyl C	P19253	60S ribosomal protein L13a OS=Mus musculus OX=10090 GN=Rpl13a PE=1 SV=4	1.07466	DH376	Vehicle	0.540087	30.8701	1147.85	2542.8	2002.72	1784.35	2044.64	2054.58	1832.51	2104.31	656.223	2542.8	1990.88	2337.67	2191.49	2355.2	2471.83	2449.36	0	1	1	1	1	1	1	1
30,56_775,3762n	0	1	#4677	2	30.5606	775.376	6.9504	GPYHFR		P19253	60S ribosomal protein L13a OS=Mus musculus OX=10090 GN=Rpl13a PE=1 SV=4	1.3653	DH376	Vehicle	0.170883	38.1871	842.946	1859.82	2467.16	1940.34	2548	2249.03	2807.41	2103.17	481.912	1859.82	2452.57	2542.02	2731.01	2578.1	3786.84	2448.03	0	1	1	0	0	0	0	0
42,25_1155,6166n	0	1	#6374	2	42.2465	1155.62	7.5593	AEGQVLVLDGR		P19253	60S ribosomal protein L13a OS=Mus musculus OX=10090 GN=Rpl13a PE=1 SV=4	1.06533	DH376	Vehicle	0.568098	73.5973	310.411	1096.47	2338.41	893.56	1361.09	1536.18	1260.05	784.584	177.462	1096.47	2324.59	1170.64	1458.85	1760.95	1699.65	913.235	0	1	1	1	1	1	1	1
39,91_1454,6726n	1	1	#1719	2	39.9079	1454.67	7.7464	DLTTAGAVTQCYR	[11] Carbamidomethyl C	P62717	60S ribosomal protein L18a OS=Mus musculus OX=10090 GN=Rpl18a PE=1 SV=1	1.09308	DH376	Vehicle	0.549946	27.7824	2301.17	3593.95	4659.55	4220.4	3429.85	3786.85	5063.68	3869.93	1315.58	3593.95	4632.01	5529.1	3676.2	4340.93	6830.27	4504.5	0	1	1	1	1	1	1	1
34,67_1094,6255n	1	1	#2449	3	34.6651	1094.63	7.7194	IFAPNHVVAK		P62717	60S ribosomal protein L18a OS=Mus musculus OX=10090 GN=Rpl18a PE=1 SV=1	1.17596	DH376	Vehicle	0.387442	35.1748	1044.1	2174.7	2305.34	2757.12	2081.06	2536.7	2949.44	2171.18	596.911	2174.7	2291.71	3612.07	2230.52	2907.86	3978.43	2527.2	0	1	1	1	1	1	1	1
44,75_780,3896n	1	1	#9563	2	44.7487	780.39	7.3677	RPNTFF		P62717	60S ribosomal protein L18a OS=Mus musculus OX=10090 GN=Rpl18a PE=1 SV=1	1.07121	DH376	Vehicle	0.697208	51.7375	94.8077	492.327	537.497	539.338	264.205	473.377	713.032	331.852	54.2015	492.327	534.321	706.582	283.182	542.639	961.791	386.267	0	1	1	1	0	1	1	1
28,82_1023,5031n	0	1	#18380	2	28.8217	1023.5	6.1292	ASGTLREYK		P62717	60S ribosomal protein L18a OS=Mus musculus OX=10090 GN=Rpl18a PE=1 SV=1	1.04266	Vehicle	DH376	0.821239	61.2792	46.8408	75.36	201.285	189.855	99.6426	91.6652	186.389	114.639	26.7788	75.36	200.095	248.727	106.799	105.077	251.415	133.436	0	0	1	0	0	0	0	0
26,10_815,4342n	0	1	#18904	2	26.1016	815.434	7.145	VEEIAAGK		P62717	60S ribosomal protein L18a OS=Mus musculus OX=10090 GN=Rpl18a PE=1 SV=1	1.24221	Vehicle	DH376	0.513838	96.2522	0	116.103	417.022	198.448	124.276	116.08	250.724	97.8473	0	116.103	414.557	259.985	133.202	133.065	338.196	113.892	0	0	0	0	0	0	1	0
31,04_1042,5006n	0	1	#21952	3	31.0446	1042.5	6.2452	CHTPPLYR	[1] Carbamidomethyl C	P62717	60S ribosomal protein L18a OS=Mus musculus OX=10090 GN=Rpl18a PE=1 SV=1	1.10627	DH376	Vehicle	0.554155	57.4556	44.3592	415.602	371.253	407.502	201.082	372.729	438.284	358.263	25.3601	415.602	369.058	533.865	215.525	427.265	591.19	417.008	0	0	0	1	0	0	0	0
43,54_1344,7184n	1	1	#2767	2	43.5422	1344.72	7.4592	AGVNTVTTLVENK		P12970	60S ribosomal protein L7a OS=Mus musculus OX=10090 GN=Rpl7a PE=1 SV=2	1.19066	DH376	Vehicle	0.180381	21.7578	1702.97	2950.71	2667.89	2549.06	3122.44	3060.91	2616.71	2952.54	973.586	2950.71	2652.12	3339.51	3346.7	3508.77	3529.61	3436.67	1	1	1	1	1	1	1	1
33,00_699,4261n	1	1	#3494	2	33.0014	699.426	6.9418	LVEAIR		P12970	60S ribosomal protein L7a OS=Mus musculus OX=10090 GN=Rpl7a PE=1 SV=2	1.05726	DH376	Vehicle	0.605464	30.9507	986.603	1676.98	2238.02	1778.14	1647.44	1805.64	1898.72	1710.45	564.041	1676.98	2224.79	2329.52	1765.76	2069.84	2561.14	1990.92	0	1	0	0	0	0	1	1
30,88_850,5202n	0	1	#5461	2	30.8808	850.52	6.6884	VAPAPAVVK		P12970	60S ribosomal protein L7a OS=Mus musculus OX=10090 GN=Rpl7a PE=1 SV=2	1.17599	DH376	Vehicle	0.295892	34.8825	626.934	1217.22	1420.26	842.711	1224.64	1212.22	1217.02	1176.06	358.418	1217.22	1411.86	1104.03	1312.6	1389.59	1641.6	1368.9	0	1	1	1	1	1	0	1
40,56_2140,0337n	0	1	#7033	3	40.5559	2140.03	6.4825	TCTTVAFTQVNSEDKGALAK	[2] Carbamidomethyl C	P12970	60S ribosomal protein L7a OS=Mus musculus OX=10090 GN=Rpl7a PE=1 SV=2	1.20886	DH376	Vehicle	0.365426	46.808	395.727	1134.75	1362.95	750.67	933.306	1078.44	1020.14	1373.31	226.237	1134.75	1354.9	983.446	1000.34	1236.23	1376.04	1598.5	0	1	0	1	1	1	1	1
34,40_1457,6576n	0	1	#26053	2	34.3987	1457.66	6.7672	TNYNDRYDEIR		P12970	60S ribosomal protein L7a OS=Mus musculus OX=10090 GN=Rpl7a PE=1 SV=2	1.23854	DH376	Vehicle	0.448441	64.0916	7.80107	64.6952	105.63	81.998	42.9269	77.5683	101.844	99.8353	4.45987	64.6952	105.006	107.425	46.0101	88.9178	137.375	116.206	1	1	1	1	1	1	1	1
54,47_1809,9942n	1	1	#11690	3	54.466	1809.99	6.3067	LKVPPAINQFTQALDR		P12970	60S ribosomal protein L7a OS=Mus musculus OX=10090 GN=Rpl7a PE=1 SV=2	1.17369	DH376	Vehicle	0.399662	74.5557	229.884	1119.17	2269.51	924.364	1392.01	1466.69	1334.3	1139.01	131.425	1119.17	2256.1	1211	1491.98	1681.29	1799.8	1325.77	0	1	1	0	1	1	0	0
59,59_1168,5632n	1	1	#2959	2	59.5859	1168.56	7.6401	EQGFLSFWR		P48962	ADP/ATP translocase 1 OS=Mus musculus OX=10090 GN=Slc25a4 PE=1 SV=4	1.74895	DH376	Vehicle	0.175923	72.4688	1089.17	1716.99	159.72	2500.82	2114.57	2663.99	2476.4	2306.01	622.676	1716.99	158.776	3276.3	2266.44	3053.78	3340.35	2684.13	0	1	1	1	1	1	1	1
44,11_1252,5719n	1	1	#3625	2	44.1082	1252.57	7.528	EFNGLGDCLTK	[8] Carbamidomethyl C	P48962	ADP/ATP translocase 1 OS=Mus musculus OX=10090 GN=Slc25a4 PE=1 SV=4	1.36143	DH376	Vehicle	0.0442954	16.9772	1968.3	2188.91	2814.12	2462.09	3617.44	3302.84	3505.91	2416.78	1125.28	2188.91	2797.48	3225.56	3877.26	3786.1	4729.03	2813.07	0	1	1	1	1	1	1	1
44,51_1003,5388n	1	1	#4207	2	44.5104	1003.54	7.0891	QIFLGGVDR		P48962	ADP/ATP translocase 1 OS=Mus musculus OX=10090 GN=Slc25a4 PE=1 SV=4	1.24399	DH376	Vehicle	0.0996248	20.3916	1703.92	1991.72	2686.03	2502.36	2670.23	3075.91	2913.59	2391.88	974.133	1991.72	2670.16	3278.32	2862.02	3525.96	3930.07	2784.09	0	1	1	0	0	1	1	1
44,11_997,4469n	0	1	#4660	2	44.1082	997.447	6.6147	DEGANAFFK		P48962	ADP/ATP translocase 1 OS=Mus musculus OX=10090 GN=Slc25a4 PE=1 SV=4	1.19931	DH376	Vehicle	0.0658597	14.0615	1095.18	1365.91	1515.09	1489.15	1564.25	1734.1	1751.49	1504.78	626.113	1365.91	1506.14	1950.92	1676.6	1987.83	2362.54	1751.53	0	1	1	0	1	0	0	1
40,71_1309,6731n	0	1	#9043	3	40.7124	1309.67	6.2355	IAKDEGANAFFK		P48962	ADP/ATP translocase 1 OS=Mus musculus OX=10090 GN=Slc25a4 PE=1 SV=4	1.97817	DH376	Vehicle	0.118557	72.8808	385.261	917.705	89.9618	1009.32	1273.65	1117.72	1347.51	1013.18	220.254	917.705	89.43	1322.3	1365.12	1281.26	1817.62	1179.31	0	0	0	1	0	0	0	0
40,81_1309,6498n	0	1	#19656	2	40.8147	1309.65	6.2355	IAKDEGANAFFK		P48962	ADP/ATP translocase 1 OS=Mus musculus OX=10090 GN=Slc25a4 PE=1 SV=4	2.08554	DH376	Vehicle	0.100895	105.308	9.67094	71.2634	30.5145	184.143	140.688	158.466	196.533	120.781	5.52887	71.2634	30.3341	241.244	150.793	181.652	265.099	140.586	0	0	0	1	0	0	0	0
47,29_977,5203n	0	1	#23421	2	47.2925	977.52	6.0064	GDQALSFLK		P48962	ADP/ATP translocase 1 OS=Mus musculus OX=10090 GN=Slc25a4 PE=1 SV=4	1.4231	DH376	Vehicle	0.280318	89.0104	5.39413	62.3375	18.9229	91.6052	69.1327	58.4093	87.8842	38.2551	3.08382	62.3375	18.811	120.011	74.0981	66.9555	118.545	44.5279	0	0	0	0	1	0	0	0
36,06_945,5058n	1	1	#2920	2	36.0558	945.506	6.4411	IILSTEDR		Q3U9G9	Lamin-B receptor OS=Mus musculus OX=10090 GN=Lbr PE=1 SV=2	1.27989	DH376	Vehicle	0.255227	39.3382	1133.48	3442.74	3249.49	2957.11	3678.02	3244.15	3483.01	3395.62	648.011	3442.74	3230.29	3874.08	3942.19	3718.82	4698.15	3952.41	0	1	0	0	0	0	0	1
36,96_1417,6873n	0	1	#4445	2	36.9625	1417.69	6.3865	EIESEEQNLVTK		Q3U9G9	Lamin-B receptor OS=Mus musculus OX=10090 GN=Lbr PE=1 SV=2	1.14143	DH376	Vehicle	0.422949	76.0704	83.8439	1523.02	2427.9	1086.02	1375.2	1388.18	1445.87	1635.74	47.9335	1523.02	2413.55	1422.78	1473.97	1591.3	1950.29	1903.96	0	1	0	1	0	0	0	1
35,91_1194,6092n	0	1	#4687	3	35.9125	1194.61	6.6748	YKDGTELELK		Q3U9G9	Lamin-B receptor OS=Mus musculus OX=10090 GN=Lbr PE=1 SV=2	1.12068	DH376	Vehicle	0.479669	53.9673	308.624	1216.73	1625.91	946.896	1124.86	1114.09	1228.67	1125.12	176.44	1216.73	1616.3	1240.52	1205.65	1277.1	1657.32	1309.61	0	1	0	1	0	0	0	0
35,53_1112,6515n	1	1	#4723	2	35.5308	1112.65	6.175	VAEGTPLVDGR		Q3U9G9	Lamin-B receptor OS=Mus musculus OX=10090 GN=Lbr PE=1 SV=2	1.26434	DH376	Vehicle	0.306305	44.0828	787.144	2580.79	2871.57	2127.01	2972.51	2254.48	2576.58	2774.51	450.01	2580.79	2854.6	2786.58	3186	2584.35	3475.49	3229.45	0	0	0	0	0	0	0	1
44,77_762,4222n	0	1	#6937	2	44.7692	762.422	6.9409	LGAFDLK		Q3U9G9	Lamin-B receptor OS=Mus musculus OX=10090 GN=Lbr PE=1 SV=2	1.10758	DH376	Vehicle	0.470922	69.1965	59.5144	778.553	869.311	426.724	690.707	530.323	506.857	635.801	34.0243	778.553	864.173	559.047	740.316	607.917	683.687	740.055	0	1	0	1	0	0	0	1
35,87_933,4844n	1	1	#7011	2	35.8715	933.484	6.5278	FVEGEVVR		Q3U9G9	Lamin-B receptor OS=Mus musculus OX=10090 GN=Lbr PE=1 SV=2	1.19321	Vehicle	DH376	0.89568	80.4064	592.513	1343.67	4096.78	1548.76	1542.69	1492.83	1815.88	1502.65	338.739	1343.67	4072.57	2029.01	1653.49	1711.26	2449.4	1749.05	0	0	0	1	0	0	0	1
46,53_831,4710n	1	1	#10689	2	46.529	831.471	6.0306	LHFIFR		P35564	Calnexin OS=Mus musculus OX=10090 GN=Canx PE=1 SV=1	1.50858	DH376	Vehicle	0.101042	37.0585	142.737	296.129	379.889	374.463	388.487	488.323	531.41	391.847	81.6028	296.129	377.644	490.58	416.39	559.772	716.806	456.099	0	0	0	1	1	0	0	1
27,59_2042,9342n	1	1	#14117	4	27.5947	2042.93	6.427	TDAPQPDVKDEEGKEEEK		P35564	Calnexin OS=Mus musculus OX=10090 GN=Canx PE=1 SV=1	1.67609	DH376	Vehicle	0.187976	58.1757	45.1623	249.737	348.931	361.121	346.696	516.357	494.532	326.803	25.8193	249.737	346.868	473.102	371.597	591.908	667.062	380.39	0	0	0	0	0	1	1	1
42,23_774,4386n	0	1	#15885	2	42.226	774.439	6.6632	GLVLMSR		P35564	Calnexin OS=Mus musculus OX=10090 GN=Canx PE=1 SV=1	1.78305	DH376	Vehicle	0.0753445	51.2048	70.1799	155.081	84.282	215.077	176.445	205.178	346.975	206.823	40.1218	155.081	83.7838	281.771	189.118	235.199	468.025	240.737	0	0	0	1	1	0	1	1
42,67_1402,6642n	0	1	#17627	2	42.6691	1402.66	7.1234	TAELSLDQFHDK		P35564	Calnexin OS=Mus musculus OX=10090 GN=Canx PE=1 SV=1	1.50427	DH376	Vehicle	0.273331	57.2391	33.6089	243.102	181.943	156.126	174.352	346.585	247.951	155.91	19.2142	243.102	180.868	204.539	186.875	397.295	334.454	181.475	0	0	0	1	1	1	1	1
58,82_1834,9045n	1	1	#18082	3	58.8226	1834.9	6.0181	KIPNPDFFEDLEPFK		P35564	Calnexin OS=Mus musculus OX=10090 GN=Canx PE=1 SV=1	1.91289	DH376	Vehicle	0.15819	72.3765	21.0221	152.46	302.96	348.91	348.876	404.342	499.661	325.924	12.0183	152.46	301.17	457.104	373.934	463.504	673.98	379.367	0	0	0	0	0	0	1	0
45,21_1025,5788n	1	1	#7533	2	45.2123	1025.58	6.4811	AVDSLVPIGR		Q03265	ATP synthase subunit alpha_ mitochondrial OS=Mus musculus OX=10090 GN=Atp5f1a PE=1 SV=1	1.43049	DH376	Vehicle	0.10469	36.5926	635.113	603.733	387.526	961.279	907.658	1075.89	1011.49	706.577	363.094	603.733	385.235	1259.36	972.849	1233.31	1364.38	822.437	0	1	0	1	0	1	1	1
43,42_999,5594n	1	1	#7674	2	43.4194	999.559	6.6801	VLSIGDGIAR		Q03265	ATP synthase subunit alpha_ mitochondrial OS=Mus musculus OX=10090 GN=Atp5f1a PE=1 SV=1	1.51509	DH376	Vehicle	0.192718	61.3697	1020.78	1671.25	342.023	2191.67	1871.76	2211.79	2231.19	1602.68	583.578	1671.25	340.001	2871.28	2006.2	2535.41	3009.6	1865.48	0	1	0	1	0	1	1	1
39,44_814,4468n	1	1	#7819	2	39.4443	814.447	6.5983	ELIIGDR		Q03265	ATP synthase subunit alpha_ mitochondrial OS=Mus musculus OX=10090 GN=Atp5f1a PE=1 SV=1	1.17542	DH376	Vehicle	0.323795	34.7386	583.663	900.911	1082.67	1409.94	1104.7	1170.29	1340.23	1059.66	333.68	900.911	1076.27	1847.16	1184.04	1341.52	1807.8	1233.41	0	1	0	1	0	1	1	1
47,17_1552,7217n	0	1	#9853	3	47.1696	1552.72	6.4602	EAYPGDVFYLHSR		Q03265	ATP synthase subunit alpha_ mitochondrial OS=Mus musculus OX=10090 GN=Atp5f1a PE=1 SV=1	1.90789	DH376	Vehicle	0.176308	78.6084	238.236	386.619	20.4739	602.562	577.297	594.664	729.917	478.957	136.199	386.619	20.3529	789.411	618.761	681.673	984.566	557.493	0	0	0	0	0	0	1	0
48,12_1315,7189n	0	1	#14418	2	48.1175	1315.72	6.0877	TSIAIDTIINQK		Q03265	ATP synthase subunit alpha_ mitochondrial OS=Mus musculus OX=10090 GN=Atp5f1a PE=1 SV=1	1.24387	DH376	Vehicle	0.292885	43.1855	235.957	432.269	321.366	643.801	420.53	560.255	625.697	425.24	134.896	432.269	319.467	843.437	450.734	642.229	843.988	494.968	0	0	0	1	0	1	0	1
47,25_859,4871n	0	1	#16362	2	47.2516	859.487	6.2375	QMSLLLR		Q03265	ATP synthase subunit alpha_ mitochondrial OS=Mus musculus OX=10090 GN=Atp5f1a PE=1 SV=1	1.93703	DH376	Vehicle	0.167201	112.373	7.86892	285.483	0	288.715	249.696	251.162	415.282	211.342	4.49866	285.483	0	378.242	267.63	287.911	560.164	245.997	0	0	0	0	0	0	1	0
35,51_1258,5636n	1	1	#4955	2	35.5103	1258.56	6.9393	IDEPLEGSEDR		P61979	Heterogeneous nuclear ribonucleoprotein K OS=Mus musculus OX=10090 GN=Hnrnpk PE=1 SV=1	1.1195	DH376	Vehicle	0.434821	33.6893	1469.9	1523.9	2191.11	2926.95	2007.94	2081.46	2692.89	2298.95	840.343	1523.9	2178.16	3834.57	2152.16	2386.01	3632.37	2675.92	0	0	1	1	0	1	1	1
57,71_1339,7836n	1	1	#6495	2	57.7111	1339.78	6.886	IILDLISESPIK		P61979	Heterogeneous nuclear ribonucleoprotein K OS=Mus musculus OX=10090 GN=Hnrnpk PE=1 SV=1	1.25757	DH376	Vehicle	0.218924	46.4521	672.57	834.382	874.155	1733.27	1208.17	1150.48	1504.66	1310.81	384.508	834.382	868.989	2270.74	1294.94	1318.82	2029.59	1525.74	0	0	1	1	0	1	1	1
33,91_1052,6228n	0	1	#16240	2	33.9081	1052.62	6.1936	VVLIGGKPDR		P61979	Heterogeneous nuclear ribonucleoprotein K OS=Mus musculus OX=10090 GN=Hnrnpk PE=1 SV=1	1.13195	DH376	Vehicle	0.537258	75.7743	143.392	169.743	102.126	468.654	136.133	268.459	343.775	252.179	81.9771	169.743	101.522	613.979	145.911	307.739	463.71	293.53	0	0	1	1	0	1	1	1
39,93_1105,5080n	1	1	#8381	2	39.9284	1105.51	6.3801	NTDEMVELR		P61979	Heterogeneous nuclear ribonucleoprotein K OS=Mus musculus OX=10090 GN=Hnrnpk PE=1 SV=1	1.04601	DH376	Vehicle	0.745486	27.3771	682.825	1017.92	768.964	1244.89	945.772	985.798	1213.42	740.518	390.371	1017.92	764.419	1630.93	1013.7	1130.04	1636.76	861.943	0	0	0	1	0	0	0	1
37,81_1779,7858n	0	1	#9863	2	37.8078	1779.79	6.9503	TDYNASVSVPDSSGPER		P61979	Heterogeneous nuclear ribonucleoprotein K OS=Mus musculus OX=10090 GN=Hnrnpk PE=1 SV=1	1.02705	Vehicle	DH376	0.966216	39.2773	559.646	567.471	752.685	1205.68	582.25	773.686	949.309	698.967	319.949	567.471	748.237	1579.56	624.069	886.888	1280.5	813.578	0	0	1	1	0	1	1	1
57,08_2588,3622n	0	1	#10742	3	57.0837	2588.36	6.2364	IITITGTQDQIQNAQYLLQNSVK		P61979	Heterogeneous nuclear ribonucleoprotein K OS=Mus musculus OX=10090 GN=Hnrnpk PE=1 SV=1	2.04552	DH376	Vehicle	0.0644008	195.773	0	20.0202	0	1236.26	442.675	929.847	450.824	746.413	0	20.0202	0	1619.62	474.469	1065.9	608.104	868.805	0	0	0	1	0	1	0	1
39,32_1277,5868n	1	1	#7508	2	39.3214	1277.59	7.3163	EFDELSPSAQR		O55143	Sarcoplasmic/endoplasmic reticulum calcium ATPase 2 OS=Mus musculus OX=10090 GN=Atp2a2 PE=1 SV=2	1.50277	DH376	Vehicle	0.140506	43.1945	434.437	1241.05	1524.45	1474.31	1604.03	1709.8	2010.9	1699.61	248.368	1241.05	1515.44	1931.48	1719.24	1959.97	2712.45	1978.3	0	1	0	0	0	1	1	1
38,09_1106,5077n	1	1	#8716	2	38.0945	1106.51	6.4044	EWGSGSDTLR		O55143	Sarcoplasmic/endoplasmic reticulum calcium ATPase 2 OS=Mus musculus OX=10090 GN=Atp2a2 PE=1 SV=2	1.68273	DH376	Vehicle	0.0256819	38.4063	461.517	834.607	511.726	1037.66	1190.95	1129.71	1267.6	1199.96	263.849	834.607	508.701	1359.43	1276.49	1295	1709.84	1396.72	0	1	0	0	0	1	1	1
31,77_1475,6906n	0	1	#26342	2	31.7671	1475.69	6.3027	IRDEMVATEQER		O55143	Sarcoplasmic/endoplasmic reticulum calcium ATPase 2 OS=Mus musculus OX=10090 GN=Atp2a2 PE=1 SV=2	3.95286	DH376	Vehicle	0.0597389	150.176	0	30.1899	0	116.36	145.287	118.972	188.278	126.752	0	30.1899	0	152.442	155.722	136.38	253.963	147.536	0	1	0	0	0	1	1	1
31,79_1475,6986n	0	1	#8845	3	31.7875	1475.7	6.3027	IRDEMVATEQER		O55143	Sarcoplasmic/endoplasmic reticulum calcium ATPase 2 OS=Mus musculus OX=10090 GN=Atp2a2 PE=1 SV=2	1.7937	DH376	Vehicle	0.121239	79.7908	80.6755	504.258	98.1257	467.521	543.368	590.917	525.602	403.906	46.1221	504.258	97.5457	612.495	582.395	677.377	708.972	470.135	0	1	0	0	0	1	1	1
36,34_1467,6722n	1	1	#9013	2	36.3351	1467.67	6.9075	TGTLTTNQMSVCR	[12] Carbamidomethyl C	O55143	Sarcoplasmic/endoplasmic reticulum calcium ATPase 2 OS=Mus musculus OX=10090 GN=Atp2a2 PE=1 SV=2	2.00554	DH376	Vehicle	0.0916661	81.2319	149.24	794.029	135.073	834.725	818.621	849.229	983.276	1185.6	85.3206	794.029	134.275	1093.57	877.418	973.484	1326.32	1380.01	0	1	0	0	0	1	1	1
56,52_1655,7982n	0	1	#14683	3	56.5177	1655.8	6.025	VSFYQLSHFLQCK	[12] Carbamidomethyl C	O55143	Sarcoplasmic/endoplasmic reticulum calcium ATPase 2 OS=Mus musculus OX=10090 GN=Atp2a2 PE=1 SV=2	2.43533	DH376	Vehicle	0.110315	70.8043	9.52147	198.699	133.527	102.675	225.66	198.936	300.061	357.659	5.44342	198.699	132.738	134.513	241.867	228.043	404.744	416.305	0	0	0	0	0	1	1	1
32,70_1525,7006n	0	1	#15109	3	32.7016	1525.7	6.2735	SMSVYCTPNKPSR	[6] Carbamidomethyl C	O55143	Sarcoplasmic/endoplasmic reticulum calcium ATPase 2 OS=Mus musculus OX=10090 GN=Atp2a2 PE=1 SV=2	1.98687	DH376	Vehicle	0.12443	89.8036	21.8243	360.505	66.4876	287.151	324.126	324.493	355.727	457.927	12.4769	360.505	66.0946	376.194	347.406	371.972	479.831	533.014	0	1	0	0	0	1	1	1
29,37_902,4909n	1	1	#5198	2	29.3672	902.491	6.2151	VISSIEQK		P61982	14-3-3 protein gamma OS=Mus musculus OX=10090 GN=Ywhag PE=1 SV=2	1.01344	DH376	Vehicle	0.882905	32.8433	1322.58	1395.98	2016.88	2611.81	1495.07	1941.93	2483.77	1525.23	756.121	1395.98	2004.96	3421.7	1602.45	2226.06	3350.29	1775.32	0	1	0	1	0	0	0	0
40,23_1642,7746n	1	1	#20685	2	40.2283	1642.77	6.4611	NVTELNEPLSNEER		P61982	14-3-3 protein gamma OS=Mus musculus OX=10090 GN=Ywhag PE=1 SV=2	1.55057	DH376	Vehicle	0.299356	81.4723	122.863	125.076	11.9341	279.09	154.916	285.83	288.032	106.92	70.2408	125.076	11.8636	365.633	166.043	327.652	388.519	124.452	0	0	0	0	0	0	1	1
44,45_1349,7117n	1	1	#16200	2	44.4489	1349.71	6.1208	YLILNATQAESK		Q9CQV8	14-3-3 protein beta/alpha OS=Mus musculus OX=10090 GN=Ywhab PE=1 SV=3	1.09009	DH376	Vehicle	0.791997	51.4621	166.353	212.596	428.249	524.695	329.478	499.901	464.465	158.037	95.1042	212.596	425.718	687.398	353.142	573.044	626.505	183.95	0	0	0	1	0	1	1	1
32,46_1531,6997n	1	1	#16562	2	32.4559	1531.7	6.3579	AVTEQGAELSNEER		P68254	14-3-3 protein theta OS=Mus musculus OX=10090 GN=Ywhaq PE=1 SV=1	1.05581	Vehicle	DH376	0.802802	77.9657	180.837	231.151	176.789	693.787	216.588	261.625	435.29	301.264	103.385	231.151	175.744	908.924	232.144	299.905	587.151	350.663	0	0	0	1	0	1	1	0
32,88_1417,7630n	1	1	#3059	3	32.8785	1417.76	6.9912	LHKPPVDVGVDSR		P57787	Monocarboxylate transporter 4 OS=Mus musculus OX=10090 GN=Slc16a3 PE=1 SV=1	1.22802	DH376	Vehicle	0.567134	64.6755	325.546	2579.25	2444.44	2777.51	1722.37	1532.75	1815.75	4908.93	186.115	2579.25	2430	3638.79	1846.07	1757.01	2449.22	5713.86	0	1	0	0	0	1	0	1
35,75_1198,5872n	1	1	#3952	2	35.7487	1198.59	7.0006	GGAVVDEGPTGIK		P57787	Monocarboxylate transporter 4 OS=Mus musculus OX=10090 GN=Slc16a3 PE=1 SV=1	1.30462	DH376	Vehicle	0.388592	58.7838	489.876	3704.81	2339.9	3509.49	2736.89	2446.42	2823.89	5096.5	280.062	3704.81	2326.07	4597.75	2933.46	2804.38	3809.08	5932.19	0	1	0	0	0	1	0	1
34,25_900,4697n	1	1	#4824	2	34.2527	900.47	6.6049	EVEHFLK		P57787	Monocarboxylate transporter 4 OS=Mus musculus OX=10090 GN=Slc16a3 PE=1 SV=1	1.22548	DH376	Vehicle	0.266008	36.2811	1026.4	1730.31	2201.7	2634.9	2134.55	2219.83	2296.08	2654.99	586.792	1730.31	2188.69	3451.96	2287.86	2544.63	3097.13	3090.33	0	1	0	0	0	1	0	1
32,56_1855,9065n	0	1	#8687	3	32.5583	1855.91	6.6185	KRPEVTEPEEVASEEK		P57787	Monocarboxylate transporter 4 OS=Mus musculus OX=10090 GN=Slc16a3 PE=1 SV=1	1.24823	DH376	Vehicle	0.88482	98.553	288.537	1054.99	1329.88	1177.97	526.894	579.441	727.081	2973.99	164.957	1054.99	1322.02	1543.25	564.737	664.222	980.741	3461.64	0	0	0	0	0	1	0	1
46,91_796,4413n	0	1	#15510	2	46.9108	796.441	6.5981	AVSVFFK		P57787	Monocarboxylate transporter 4 OS=Mus musculus OX=10090 GN=Slc16a3 PE=1 SV=1	1.13356	Vehicle	DH376	0.707372	110.722	0	101.946	131.061	112.099	26.7074	27.6791	48.4361	201.621	0	101.946	130.286	146.86	28.6256	31.729	65.3342	234.681	0	0	0	0	0	0	0	1
32,50_1299,6227n	1	1	#3428	3	32.4968	1299.62	6.044	DREEALHQFR		Q62167	ATP-dependent RNA helicase DDX3X OS=Mus musculus OX=10090 GN=Ddx3x PE=1 SV=3	1.14255	DH376	Vehicle	0.439367	38.7959	481.934	1193.9	1406.68	1378.89	1157.43	1258.51	1349.02	1332.43	275.522	1193.9	1398.37	1806.47	1240.56	1442.65	1819.66	1550.92	0	0	0	1	0	1	1	0
45,72_1167,6822n	1	1	#6227	2	45.7169	1167.68	6.0413	SPILVATAVAAR		Q62167	ATP-dependent RNA helicase DDX3X OS=Mus musculus OX=10090 GN=Ddx3x PE=1 SV=3	1.27294	DH376	Vehicle	0.0919368	20.2372	767.428	1031.95	919.206	1243.44	1531.01	1122.43	1253.26	1136.71	438.738	1031.95	913.773	1629.02	1640.98	1286.66	1690.49	1323.09	0	0	0	1	0	0	1	1
35,49_797,3877n	1	1	#7908	2	35.4898	797.388	6.1934	FSGGFGAR		Q62167	ATP-dependent RNA helicase DDX3X OS=Mus musculus OX=10090 GN=Ddx3x PE=1 SV=3	1.00425	DH376	Vehicle	0.897312	22.6927	438.217	744.623	719.837	749.624	612.341	561.482	744.467	745.286	250.529	744.623	715.583	982.075	656.322	643.636	1004.19	867.492	0	0	0	1	0	1	1	1
25,78_1162,5756n	0	1	#9645	2	25.7813	1162.58	6.0461	VGSTSENITQK		P16381	Putative ATP-dependent RNA helicase Pl10 OS=Mus musculus OX=10090 GN=D1Pas1 PE=1 SV=1	1.10954	DH376	Vehicle	0.504264	58.7493	71.7051	349.367	460.789	565.349	365.09	417.469	477.355	345.819	40.9937	349.367	458.066	740.659	391.312	478.552	643.892	402.524	0	1	0	1	0	0	0	1
63,32_1290,7056n	0	1	#15049	2	63.3225	1290.71	6.3792	SFLLDLLNATGK		Q62167	ATP-dependent RNA helicase DDX3X OS=Mus musculus OX=10090 GN=Ddx3x PE=1 SV=3	1.40343	DH376	Vehicle	0.247435	144.359	0	71.0564	87.5995	582.212	285.829	194.532	229.612	329.785	0	71.0564	87.0818	762.75	306.358	222.995	309.718	383.86	0	0	0	1	0	1	1	1
44,63_1403,6837n	1	1	#3647	2	44.6258	1403.68	6.7895	LAPDYDALDVANK		P62751	60S ribosomal protein L23a OS=Mus musculus OX=10090 GN=Rpl23a PE=1 SV=1	1.23844	Vehicle	DH376	0.50575	60.1171	672.618	1940.85	1597.73	1055.09	892.535	504.634	871.427	1983.77	384.535	1940.85	1588.28	1382.26	956.64	578.469	1175.45	2309.05	0	1	1	0	0	0	0	1
32,80_1240,6727n	0	1	#7063	3	32.7966	1240.67	7.1222	VNTLIRPDGEK		P62751	60S ribosomal protein L23a OS=Mus musculus OX=10090 GN=Rpl23a PE=1 SV=1	1.1371	DH376	Vehicle	0.461471	64.4483	86.9798	607.456	861.629	454.821	524.91	504.173	574.099	683.388	49.7263	607.456	856.536	595.857	562.611	577.941	774.387	795.445	0	1	1	0	0	0	1	1
39,00_1063,5812n	1	1	#8994	2	39.0012	1063.58	6.3592	KLYDIDVAK		P62751	60S ribosomal protein L23a OS=Mus musculus OX=10090 GN=Rpl23a PE=1 SV=1	1.46869	DH376	Vehicle	0.270568	58.138	92.4648	673.401	864.089	819.027	885.674	712.509	867.099	1131.51	52.8621	673.401	858.982	1073	949.286	816.76	1169.61	1317.05	0	1	0	0	0	0	1	0
28,94_1368,7544n	1	1	#10813	4	28.9445	1368.75	6.5842	VNTLIRPDGEKK		P62751	60S ribosomal protein L23a OS=Mus musculus OX=10090 GN=Rpl23a PE=1 SV=1	1.27256	DH376	Vehicle	0.267028	43.398	241.088	631.167	791.301	488.101	654.962	593.308	696.341	793.491	137.83	631.167	786.624	639.457	702.004	680.119	939.276	923.602	0	1	1	0	0	0	1	0
41,46_935,4963n	0	1	#14409	2	41.4626	935.496	6.1233	LYDIDVAK		P62751	60S ribosomal protein L23a OS=Mus musculus OX=10090 GN=Rpl23a PE=1 SV=1	1.00712	Vehicle	DH376	0.830306	38.7056	133.208	395.687	370.922	347.479	339.553	252.296	267.583	379.053	76.1549	395.687	368.73	455.229	363.94	289.21	360.936	441.207	0	1	0	0	0	0	1	0
32,98_1204,5692n	1	1	#6815	2	32.9809	1204.57	6.6272	VGSVLQEGCEK	[9] Carbamidomethyl C	Q8K2B3	Succinate dehydrogenase [ubiquinone] flavoprotein subunit_ mitochondrial OS=Mus musculus OX=10090 GN=Sdha PE=1 SV=1	1.32773	DH376	Vehicle	0.296494	56.9824	125.437	435.493	601.233	772.434	527.53	642.88	745.431	652.777	71.7124	435.493	597.68	1011.96	565.419	736.943	1005.49	759.815	0	0	0	1	0	1	1	0
41,18_1331,7331n	1	1	#7473	3	41.176	1331.73	6.1059	VTLEYRPVIDK		Q8K2B3	Succinate dehydrogenase [ubiquinone] flavoprotein subunit_ mitochondrial OS=Mus musculus OX=10090 GN=Sdha PE=1 SV=1	1.06342	Vehicle	DH376	0.945497	32.6551	395.967	702.896	869.468	917.081	658.361	689.83	744.14	621.004	226.374	702.896	864.329	1201.46	705.647	790.763	1003.75	722.831	0	0	0	1	0	0	0	0
31,59_764,3789n	0	1	#10016	2	31.5901	764.379	6.1464	FADGSIR		Q8K2B3	Succinate dehydrogenase [ubiquinone] flavoprotein subunit_ mitochondrial OS=Mus musculus OX=10090 GN=Sdha PE=1 SV=1	1.03365	DH376	Vehicle	0.607487	60.3356	102.628	419.133	768.768	582.272	422.576	489.582	617.99	405.676	58.6723	419.133	764.224	762.829	452.927	561.215	833.591	472.196	0	0	0	0	0	1	1	0
35,03_1107,5486n	1	1	#12109	2	35.0263	1107.55	6.459	NTVIATGGYGR		Q8K2B3	Succinate dehydrogenase [ubiquinone] flavoprotein subunit_ mitochondrial OS=Mus musculus OX=10090 GN=Sdha PE=1 SV=1	1.12167	DH376	Vehicle	0.501386	53.1471	338.116	994.452	1066.67	1654.61	915.875	1084.87	1360.42	1185.9	193.301	994.452	1060.37	2167.69	981.657	1243.6	1835.03	1380.36	0	0	0	1	0	1	1	0
32,27_1055,5273n	0	1	#14330	3	32.2716	1055.53	6.0344	KPFGEHWR		Q8K2B3	Succinate dehydrogenase [ubiquinone] flavoprotein subunit_ mitochondrial OS=Mus musculus OX=10090 GN=Sdha PE=1 SV=1	1.32901	DH376	Vehicle	0.278228	83.298	68.2289	458.707	172.262	726.631	414.519	507.004	433.688	539.727	39.0064	458.707	171.243	951.952	444.292	581.187	584.991	628.228	0	0	0	1	0	0	0	0
60,64_1214,6617n	0	1	#6131	2	60.636	1214.66	6.3828	LASDLLEWIR		P57780	Alpha-actinin-4 OS=Mus musculus OX=10090 GN=Actn4 PE=1 SV=1	1.90433	DH376	Vehicle	0.245088	100.908	231.847	549.67	0	1090.68	837.826	880.412	814.361	1032.68	132.547	549.67	0	1428.89	898.002	1009.23	1098.47	1202.01	0	0	0	0	1	1	1	0
58,64_1420,6905n	1	1	#6814	2	58.6383	1420.69	6.3072	GYEEWLLNEIR		P57780	Alpha-actinin-4 OS=Mus musculus OX=10090 GN=Actn4 PE=1 SV=1	1.55263	DH376	Vehicle	0.196462	65.3586	611.708	761.176	189.267	1333.72	1269.77	1290.12	735.742	1200.57	349.713	761.176	188.149	1747.29	1360.97	1478.89	992.423	1397.43	0	1	0	1	1	0	0	1
63,04_1385,7590n	1	1	#8648	2	63.0358	1385.76	6.8308	VGWEQLLTTIAR		P57780	Alpha-actinin-4 OS=Mus musculus OX=10090 GN=Actn4 PE=1 SV=1	1.67148	DH376	Vehicle	0.266038	89.0308	339.105	707.862	3.34788	1133.79	1002.56	789.633	750.261	1108.23	193.866	707.862	3.32809	1485.36	1074.57	905.169	1012.01	1289.95	0	1	0	1	1	1	1	1
46,20_1815,8627n	1	1	#11114	3	46.2011	1815.86	6.0095	MLDAEDIVNTARPDEK		P57780	Alpha-actinin-4 OS=Mus musculus OX=10090 GN=Actn4 PE=1 SV=1	1.18228	DH376	Vehicle	0.0917725	15.1464	729.982	760.056	534.431	735.318	759.401	878.83	813.871	810.727	417.331	760.056	531.272	963.334	813.944	1007.42	1097.81	943.664	0	0	0	1	1	0	1	0
46,34_1513,7875n	0	1	#19894	2	46.3447	1513.79	6.2129	LVSIGAEEIVDGNAK		P57780	Alpha-actinin-4 OS=Mus musculus OX=10090 GN=Actn4 PE=1 SV=1	1.41522	DH376	Vehicle	0.336481	71.7931	0	250.971	177.218	293.599	221.454	274.688	295.175	230.174	0	250.971	176.171	384.641	237.359	314.879	398.154	267.916	0	0	0	1	1	1	1	0
34,84_1381,6690n	0	1	#5537	2	34.842	1381.67	6.6221	SEPIPESNEGPVK		P27773	Protein disulfide-isomerase A3 OS=Mus musculus OX=10090 GN=Pdia3 PE=1 SV=2	1.16364	Vehicle	DH376	0.673408	45.8294	1153.02	1223.87	1540.56	2810.14	1029.89	1725.64	1668.93	1357.03	659.182	1223.87	1531.46	3681.54	1103.86	1978.13	2251.17	1579.55	0	1	0	0	1	0	0	1
59,16_1328,7117n	1	1	#2159	2	59.1633	1328.71	6.1576	NLDLDSIIAEVK		Q8VED5	Keratin_ type II cytoskeletal 79 OS=Mus musculus OX=10090 GN=Krt79 PE=1 SV=2	1.45933	DH376	Vehicle	0.215198	181.382	82.8473	314.119	83.9076	6365.58	5791.42	1241.94	2494.07	463.829	47.3638	314.119	83.4117	8339.49	6207.38	1423.65	3364.18	539.884	0	1	0	0	1	0	0	0
35,11_1190,5861n	1	1	#5638	2	35.1082	1190.59	6.1816	LAPEYEAAATR		P27773	Protein disulfide-isomerase A3 OS=Mus musculus OX=10090 GN=Pdia3 PE=1 SV=2	1.03041	Vehicle	DH376	0.797805	15.3727	1075.35	1171.29	1440.57	1478.12	1000.6	1318.1	1297.28	1396.89	614.775	1171.29	1432.05	1936.47	1072.47	1510.96	1749.86	1625.94	0	1	0	1	1	1	1	1
56,36_1396,6911n	1	1	#7489	2	56.3613	1396.69	6.5564	ELNDFISYLQR		P27773	Protein disulfide-isomerase A3 OS=Mus musculus OX=10090 GN=Pdia3 PE=1 SV=2	1.09379	DH376	Vehicle	0.516521	34.3339	489.514	802.997	932.753	1196.19	885.345	915.625	1088.61	852.784	279.855	802.997	927.24	1567.12	948.934	1049.6	1468.4	992.618	0	1	0	1	1	1	1	1
35,67_1039,5807n	1	1	#30721	2	35.6741	1039.58	6.4991	TADGIVSHLK		P27773	Protein disulfide-isomerase A3 OS=Mus musculus OX=10090 GN=Pdia3 PE=1 SV=2	1.04831	DH376	Vehicle	0.642403	43.9048	780.375	451.154	900.71	1382.14	917.855	773.196	1068.54	924.58	446.14	451.154	895.387	1810.73	983.779	886.326	1441.33	1076.19	0	1	0	0	1	1	1	1
35,79_1039,5630n	0	1	#9777	3	35.7896	1039.56	6.4991	TADGIVSHLK		P27773	Protein disulfide-isomerase A3 OS=Mus musculus OX=10090 GN=Pdia3 PE=1 SV=2	1.15423	DH376	Vehicle	0.22408	18.3766	322.679	402.265	448.498	505.104	409.119	486.614	539.494	502.198	184.475	402.265	445.847	661.732	438.503	557.813	727.71	584.545	0	1	0	0	1	1	1	1
60,57_1969,9828n	0	1	#17697	3	60.5745	1969.98	6.3276	ALEQFLQEYFDGNLKR		P27773	Protein disulfide-isomerase A3 OS=Mus musculus OX=10090 GN=Pdia3 PE=1 SV=2	1.69895	DH376	Vehicle	0.198976	153.413	0	67.3937	65.9931	615.308	225.215	396.727	223.396	426.653	0	67.3937	65.6031	806.109	241.391	454.775	301.334	496.612	0	0	0	1	1	1	1	1
40,96_1178,5904n	1	1	#566	2	40.9581	1178.59	6.8002	YEELQVTAVK		Q3TTY5	Keratin_ type II cytoskeletal 2 epidermal OS=Mus musculus OX=10090 GN=Krt2 PE=1 SV=1	1.29456	DH376	Vehicle	0.471947	112.164	8099.68	1205.18	3219.74	23574.9	19693.8	12355.6	11993.8	2689.83	4630.58	1205.18	3200.71	30885.3	21108.2	14163.4	16178.2	3130.89	0	0	0	0	0	1	0	0
33,74_1253,5973n	1	1	#2815	2	33.7443	1253.6	7.7389	GFSSGSAVVSGGSR		Q3TTY5	Keratin_ type II cytoskeletal 2 epidermal OS=Mus musculus OX=10090 GN=Krt2 PE=1 SV=1	1.3706	DH376	Vehicle	0.345661	144.392	435.805	677.979	92.9733	4478.93	2142.48	1145.97	3985.24	519.095	249.15	677.979	92.4238	5867.81	2296.36	1313.65	5375.59	604.212	0	0	0	1	1	1	1	0
31,85_1156,5092n	1	1	#2881	2	31.8489	1156.51	7.3558	DYQELMNTK	[6] Oxidation M	Q3TTY5	Keratin_ type II cytoskeletal 2 epidermal OS=Mus musculus OX=10090 GN=Krt2 PE=1 SV=1	1.49163	DH376	Vehicle	0.278697	98.8108	1179.57	548.898	1351.53	4916.75	4333.32	2764.84	3575.19	1254.79	674.358	548.898	1343.54	6441.39	4644.55	3169.38	4822.48	1460.54	0	0	0	1	1	1	1	0
24,91_1193,6050n	0	1	#5871	3	24.9082	1193.61	7.6275	KYEDEINKR		Q3TTY5	Keratin_ type II cytoskeletal 2 epidermal OS=Mus musculus OX=10090 GN=Krt2 PE=1 SV=1	1.50536	DH376	Vehicle	0.364461	123.189	206.364	670.294	147.729	2395.23	1661.68	639.923	2470.64	375.5	117.978	670.294	146.856	3137.97	1781.03	733.554	3332.59	437.072	0	0	0	1	1	1	1	0
43,54_1179,6118n	1	1	#458	2	43.5422	1179.61	9.2532	ISGLIYEETR		P62806	Histone H4 OS=Mus musculus OX=10090 GN=Hist1h4a PE=1 SV=2	1.08447	Vehicle	DH376	0.899828	43.0279	37935.7	19421.1	17746.1	17274.5	22285.8	21537.8	19448.1	21910.3	21687.8	19421.1	17641.2	22631.2	23886.4	24689.2	26233	25503	1	1	1	1	1	1	1	1
37,32_1324,7452n	2	2	#916,#466	2.3	37.3237	1324.75	9.0603	DNIQGITKPAIR		P62806	Histone H4 OS=Mus musculus OX=10090 GN=Hist1h4a PE=1 SV=2	1.0161	DH376	Vehicle	0.779751	25.7961	29504.4	17331.5	24667	18064.8	23532.2	21233.9	21601.3	24642	16867.7	17331.5	24521.2	23666.5	25222.4	24340.8	29137.5	28682.6	2	2	2	2	2	2	2	2
49,57_988,5700n	1	1	#1011	2	49.5697	988.57	8.4673	VFLENVIR		P62806	Histone H4 OS=Mus musculus OX=10090 GN=Hist1h4a PE=1 SV=2	1.05625	Vehicle	DH376	0.928717	33.4934	14880.8	8258.44	11475	7112.6	10594.4	10614.5	9040.24	9255.64	8507.37	8258.44	11407.1	9318.15	11355.3	12167.6	12194.2	10773.3	1	1	0	1	1	1	1	1
27,13_1133,5350n	0	2	#1028,#1730	2.3	27.1312	1133.53	8.41	DAVTYTEHAK		P62806	Histone H4 OS=Mus musculus OX=10090 GN=Hist1h4a PE=1 SV=2	1.03511	DH376	Vehicle	0.70976	26.0065	11628.9	7821.54	9854.63	6333.66	10565.1	9457.04	8597.2	8270.84	6648.22	7821.54	9796.38	8297.67	11323.9	10840.8	11596.5	9627.03	2	2	2	2	2	0	2	2
40,79_1335,6985n	0	1	#10696	2	40.7943	1335.7	6.8657	RISGLIYEETR		P62806	Histone H4 OS=Mus musculus OX=10090 GN=Hist1h4a PE=1 SV=2	1.03388	DH376	Vehicle	0.65216	48.8111	1002.33	582.115	298.365	524.445	664.999	666.864	536.989	619.977	573.034	582.115	296.602	687.071	712.761	764.437	724.331	721.636	0	0	0	0	0	1	0	0
29,35_1190,6229n	1	1	#7070	3	29.3467	1190.62	6.8522	VYEGERPLTK		P20029	Endoplasmic reticulum chaperone BiP OS=Mus musculus OX=10090 GN=Hspa5 PE=1 SV=3	1.04874	Vehicle	DH376	0.788092	21.5811	1182.51	785.087	1157.05	1361.48	846.068	1152.42	1343.61	935.523	676.04	785.087	1150.21	1783.66	906.836	1321.03	1812.37	1088.92	0	1	1	1	0	1	1	1
46,66_1565,7525n	1	1	#11989	2	46.6649	1565.75	6.5393	ITPSYVAFTPEGER		P20029	Endoplasmic reticulum chaperone BiP OS=Mus musculus OX=10090 GN=Hspa5 PE=1 SV=3	1.0708	DH376	Vehicle	0.605255	45.6151	455.19	462.754	610.104	1088.93	584.652	702.857	892.946	621.809	260.232	462.754	606.498	1426.59	626.644	805.696	1204.47	723.769	0	0	0	0	0	1	0	1
43,36_1676,7855n	1	1	#12461	2	43.3579	1676.79	7.3698	NQLTSNPENTVFDAK		P20029	Endoplasmic reticulum chaperone BiP OS=Mus musculus OX=10090 GN=Hspa5 PE=1 SV=3	1.04656	Vehicle	DH376	0.984561	41.6966	657.274	427.819	421.832	969.83	494.622	678.664	681.67	511.619	375.763	427.819	419.339	1270.57	530.147	777.964	919.488	595.51	0	1	0	1	1	0	1	0
28,04_1045,5506n	0	1	#22138	3	28.0378	1045.55	6.2998	VLEDSDLKK		P20029	Endoplasmic reticulum chaperone BiP OS=Mus musculus OX=10090 GN=Hspa5 PE=1 SV=3	1.06313	Vehicle	DH376	0.726142	22.2845	181.278	116.526	134.575	186.238	125.445	145.178	173.838	137.42	103.636	116.526	133.78	243.988	134.455	166.42	234.486	159.953	0	0	0	1	0	0	0	0
38,62_1219,5892n	1	1	#2715	2	38.6195	1219.59	7.2387	ASLENSLEETK		Q9Z2K1	Keratin_ type I cytoskeletal 16 OS=Mus musculus OX=10090 GN=Krt16 PE=1 SV=3	1.00894	Vehicle	DH376	0.86894	115.854	1586.25	290.456	3056.68	3873.61	5915.39	1018.52	1438.01	357.077	906.861	290.456	3038.62	5074.79	6340.26	1167.55	1939.69	415.628	0	0	0	1	1	1	1	0
43,24_1249,6517n	1	1	#1619	2	43.2351	1249.65	8.2654	QVVDSAYEVIK		P06151	L-lactate dehydrogenase A chain OS=Mus musculus OX=10090 GN=Ldha PE=1 SV=3	1.14943	DH376	Vehicle	0.244417	23.9248	3079.18	4587.34	3175.17	4895.57	4276.52	4543.17	4859.21	4409.94	1760.37	4587.34	3156.4	6413.64	4583.67	5207.91	6554.47	5133.05	1	1	1	1	1	1	1	1
54,99_1054,6347n	1	1	#3010	2	54.991	1054.63	8.0758	DQLIVNLLK		P06151	L-lactate dehydrogenase A chain OS=Mus musculus OX=10090 GN=Ldha PE=1 SV=3	1.0468	Vehicle	DH376	0.793953	19.4925	1859.41	2897.97	2939	2772.84	2360.5	2835.5	2336.75	2468.45	1063.03	2897.97	2921.62	3632.67	2530.04	3250.38	3151.99	2873.2	1	1	1	1	1	1	1	1
35,03_741,4453n	1	1	#6055	2	35.0263	741.445	6.8344	LNLVQR		P06151	L-lactate dehydrogenase A chain OS=Mus musculus OX=10090 GN=Ldha PE=1 SV=3	1.14372	DH376	Vehicle	0.346531	26.9855	1082.48	1923.65	1729.27	2171.09	1709.64	2074.72	2106.56	2008.16	618.855	1923.65	1719.05	2844.32	1832.43	2378.29	2841.49	2337.45	0	1	0	0	0	0	0	0
36,56_1024,5680n	0	1	#7340	2	36.5604	1024.57	6.7446	VHPISTMIK		P06151	L-lactate dehydrogenase A chain OS=Mus musculus OX=10090 GN=Ldha PE=1 SV=3	1.31857	DH376	Vehicle	0.0704264	25.0855	621.778	1051.57	794.598	1096.88	1188.21	1115.35	1283.44	1113.47	355.47	1051.57	789.901	1437.01	1273.55	1278.55	1731.2	1296.04	0	0	0	0	0	1	0	0
28,50_1056,4493n	0	1	#7670	2	28.5014	1056.45	7.0679	DYCVTANSK	[3] Carbamidomethyl C	P06151	L-lactate dehydrogenase A chain OS=Mus musculus OX=10090 GN=Ldha PE=1 SV=3	1.26717	DH376	Vehicle	0.29471	42.5199	338.424	877.69	1133.03	767.666	882.984	1016.64	1215.64	834.26	193.477	877.69	1126.33	1005.71	946.403	1165.4	1639.75	971.056	1	1	1	1	0	1	1	1
44,14_1477,7621n	1	1	#7287	2	44.1418	1477.76	6.1473	ETLLNSATTSLNSK		P80315	T-complex protein 1 subunit delta OS=Mus musculus OX=10090 GN=Cct4 PE=1 SV=3	1.09483	DH376	Vehicle	0.743058	29.4052	598.746	731.106	992.753	1111	1029.43	1132.84	1066.67	530.269	342.303	731.106	986.886	1455.51	1103.36	1298.59	1438.81	617.218	0	1	1	1	1	1	1	0
43,52_1455,7547n	0	1	#18287	2	43.5217	1455.75	6.1626	GIHPTIISESFQK		P80315	T-complex protein 1 subunit delta OS=Mus musculus OX=10090 GN=Cct4 PE=1 SV=3	1.02439	DH376	Vehicle	0.640042	58.7177	89.4789	100.929	251.88	312.247	154.241	213.017	192.317	213.366	51.155	100.929	250.392	409.072	165.32	244.184	259.412	248.353	0	1	0	0	1	0	0	1
44,47_1551,7394n	1	1	#9247	3	44.4694	1551.74	6.1078	DVEREDIEFICK	[11] Carbamidomethyl C	P80315	T-complex protein 1 subunit delta OS=Mus musculus OX=10090 GN=Cct4 PE=1 SV=3	1.15543	DH376	Vehicle	0.427429	39.6038	239.408	572.79	729.585	523.157	573.078	704.493	604.463	503.868	136.869	572.79	725.273	685.383	614.239	807.571	815.344	586.489	0	0	0	0	1	0	1	0
54,56_1549,8752n	0	1	#12273	2	54.561	1549.88	6.4785	ALIAGGGAPEIELALR		P80315	T-complex protein 1 subunit delta OS=Mus musculus OX=10090 GN=Cct4 PE=1 SV=3	1.43529	DH376	Vehicle	0.207034	101.269	83.0193	94.8187	220.86	647.989	400.175	504.217	300.329	297.582	47.4621	94.8187	219.554	848.925	428.917	577.992	405.106	346.377	0	0	1	1	1	1	1	1
61,60_1455,7700n	1	1	#12468	3	61.6041	1455.77	6.4889	DALSDLALHFLNK		P80315	T-complex protein 1 subunit delta OS=Mus musculus OX=10090 GN=Cct4 PE=1 SV=3	1.97451	DH376	Vehicle	0.104671	118.56	27.3115	101.707	152.46	615.563	474.263	334.485	483.53	478.941	15.614	101.707	151.559	806.443	508.326	383.425	652.222	557.474	0	1	1	1	1	1	1	1
61,60_1455,7724n	0	1	#19444	2	61.6041	1455.77	6.2615	DALSDLALHFLNK		P80315	T-complex protein 1 subunit delta OS=Mus musculus OX=10090 GN=Cct4 PE=1 SV=3	1.43242	DH376	Vehicle	0.311235	92.152	0	96.4218	115.731	266.81	199.466	167.299	147.498	171.811	0	96.4218	115.047	349.545	213.793	191.778	198.957	199.984	0	1	1	1	1	1	0	1
42,21_949,4875n	1	1	#3347	2	42.2055	949.488	7.648	IGDTIEFR		Q9DCN2	NADH-cytochrome b5 reductase 3 OS=Mus musculus OX=10090 GN=Cyb5r3 PE=1 SV=3	1.15436	DH376	Vehicle	0.476667	39.4512	1450.22	3138.04	4319.04	3033.59	3762.86	3792.42	3845.8	2383.06	829.092	3138.04	4293.51	3974.28	4033.12	4347.32	5187.5	2773.81	0	1	1	1	1	1	1	1
37,00_1384,7455n	0	1	#18151	2	37.0035	1384.75	6.4991	LIDKEVISPDTR		Q9DCN2	NADH-cytochrome b5 reductase 3 OS=Mus musculus OX=10090 GN=Cyb5r3 PE=1 SV=3	1.28825	DH376	Vehicle	0.343669	62.9425	62.2213	200.472	372.47	431.343	279.984	301.304	457.533	335.101	35.5719	200.472	370.268	565.099	300.094	345.389	617.154	390.049	0	0	0	1	1	1	1	0
37,02_1384,7530n	1	1	#5248	3	37.0239	1384.75	6.4991	LIDKEVISPDTR		Q9DCN2	NADH-cytochrome b5 reductase 3 OS=Mus musculus OX=10090 GN=Cyb5r3 PE=1 SV=3	1.24706	DH376	Vehicle	0.326872	43.4946	464.989	1550.09	1686.12	1602.92	1552.79	1608.9	1826.65	1626.2	265.834	1550.09	1676.16	2099.97	1664.32	1844.31	2463.92	1892.86	0	0	0	1	1	1	1	0
42,11_1144,6151n	1	1	#5378	2	42.1105	1144.62	7.1	GPNGLLVYQGK		Q9DCN2	NADH-cytochrome b5 reductase 3 OS=Mus musculus OX=10090 GN=Cyb5r3 PE=1 SV=3	1.27084	DH376	Vehicle	0.311494	47.3245	614.956	1169.33	2161.93	1563.2	1715.07	2156.45	1858.69	1271.37	351.57	1169.33	2149.15	2047.93	1838.26	2471.98	2507.14	1479.84	0	1	1	0	0	1	0	0
44,65_1397,7270n	0	1	#5898	2	44.6463	1397.73	6.7222	STPAITLENPDIK		Q9DCN2	NADH-cytochrome b5 reductase 3 OS=Mus musculus OX=10090 GN=Cyb5r3 PE=1 SV=3	1.27578	DH376	Vehicle	0.340348	61.3643	213.234	1025.52	1742.23	1107.38	1190.29	1396.74	1434.4	1194.42	121.906	1025.52	1731.93	1450.77	1275.78	1601.11	1934.83	1390.28	0	1	1	1	1	1	1	1
51,73_1494,8223n	0	1	#29800	2	51.7313	1494.82	6.247	DILLRPELEELR		Q9DCN2	NADH-cytochrome b5 reductase 3 OS=Mus musculus OX=10090 GN=Cyb5r3 PE=1 SV=3	1.89525	DH376	Vehicle	0.123108	189.049	0	0	175.789	7.64517	71.5102	114.987	148.212	12.9437	0	0	174.75	10.0159	76.6463	131.812	199.92	15.0662	0	0	1	0	1	1	0	1
51,79_1494,8069n	0	1	#22322	3	51.7927	1494.81	6.247	DILLRPELEELR		Q9DCN2	NADH-cytochrome b5 reductase 3 OS=Mus musculus OX=10090 GN=Cyb5r3 PE=1 SV=3	1.79945	DH376	Vehicle	0.239178	189.875	10.3949	6.95189	553.056	4.4965	313.823	470.366	241.2	9.11571	5.94278	6.95189	549.787	5.89082	336.363	539.188	325.349	10.6104	0	1	1	0	1	1	0	1
46,62_1461,7861n	1	1	#3643	3	46.624	1461.79	6.1604	LTLHGLQQYYVK		Q9Z1N5	Spliceosome RNA helicase Ddx39b OS=Mus musculus OX=10090 GN=Ddx39b PE=1 SV=1	1.17543	DH376	Vehicle	0.207085	20.9076	1242.81	1827.31	2116.16	1825.46	1961.03	2177.48	2279.77	1823.54	710.512	1827.31	2103.66	2391.52	2101.88	2496.08	3075.12	2122.55	0	1	0	1	0	0	1	1
44,29_905,4580n	1	1	#8875	2	44.2851	905.458	6.0829	DVQEIFR		Q9Z1N5	Spliceosome RNA helicase Ddx39b OS=Mus musculus OX=10090 GN=Ddx39b PE=1 SV=1	1.0941	DH376	Vehicle	0.776828	31.284	532.173	797.052	869.827	1091.51	1058.87	1042.12	1020.86	478.337	304.243	797.052	864.686	1429.98	1134.92	1194.6	1377.02	556.771	0	0	0	1	0	0	1	1
53,47_1242,7162n	0	1	#13048	2	53.4706	1242.72	6.3078	DFLLKPELLR		Q9Z1N5	Spliceosome RNA helicase Ddx39b OS=Mus musculus OX=10090 GN=Ddx39b PE=1 SV=1	1.24065	DH376	Vehicle	0.384455	49.8297	73.1021	334.215	348.373	376.282	303.457	374.07	426.667	300.188	41.7925	334.215	346.314	492.964	325.252	428.803	575.52	349.41	0	1	0	1	0	0	1	1
53,49_1242,7262n	0	1	#11152	3	53.4911	1242.73	6.3078	DFLLKPELLR		Q9Z1N5	Spliceosome RNA helicase Ddx39b OS=Mus musculus OX=10090 GN=Ddx39b PE=1 SV=1	1.03132	DH376	Vehicle	0.853001	31.5234	229.046	417.502	400.546	530.197	387.455	406.962	555.849	276.42	130.945	417.502	398.179	694.607	415.283	466.507	749.771	321.746	0	1	0	1	0	0	1	1
57,19_1136,6488n	0	1	#14090	2	57.1861	1136.65	6.0027	VAVFFGGLSIK		Q9Z1N5	Spliceosome RNA helicase Ddx39b OS=Mus musculus OX=10090 GN=Ddx39b PE=1 SV=1	1.15454	DH376	Vehicle	0.440038	38.0625	127.471	233.571	286.163	352.836	244.377	347.5	319.24	243.469	72.8749	233.571	284.472	462.247	261.929	398.344	430.614	283.392	0	0	0	1	0	0	0	1
48,20_1478,7122n	1	1	#15712	2	48.1994	1478.71	6.5602	GLAITFVSDENDAK		Q9Z1N5	Spliceosome RNA helicase Ddx39b OS=Mus musculus OX=10090 GN=Ddx39b PE=1 SV=1	1.22705	DH376	Vehicle	0.361252	50.7871	172.437	366.434	554.583	694.181	526.713	516.424	697	453.386	98.5819	366.434	551.305	909.44	564.543	591.985	940.165	527.729	0	1	0	1	0	0	1	1
39,44_912,4655n	1	1	#3784	2	39.4443	912.465	6.3038	QFSQYIK		P47962	60S ribosomal protein L5 OS=Mus musculus OX=10090 GN=Rpl5 PE=1 SV=3	1.16473	DH376	Vehicle	0.279537	25.9691	861.412	1615.37	1456.29	1627.44	1588.39	1544.25	1599.85	1744.01	492.469	1615.37	1447.68	2132.1	1702.47	1770.2	2158	2029.98	0	0	1	1	1	0	0	0
37,65_1532,6650n	1	1	#4026	3	37.6514	1532.67	7.2111	YLMEEDEDAYKK		P47962	60S ribosomal protein L5 OS=Mus musculus OX=10090 GN=Rpl5 PE=1 SV=3	1.48491	DH376	Vehicle	0.0983706	39.5556	1092.91	1508.39	562.074	1585.74	1659.53	1851.48	1708.89	1832.1	624.813	1508.39	558.751	2077.46	1778.72	2122.39	2305.09	2132.52	0	1	0	1	1	1	1	1
37,79_1337,6833n	1	1	#10423	2	37.7873	1337.68	6.9712	GAVDGGLSIPHSTK		P47962	60S ribosomal protein L5 OS=Mus musculus OX=10090 GN=Rpl5 PE=1 SV=3	1.37426	DH376	Vehicle	0.245521	56.3357	128.87	374.138	426.55	682.466	449.129	510.899	609.134	646.184	73.6749	374.138	424.028	894.092	481.387	585.652	821.646	752.141	0	1	1	1	1	1	1	1
57,53_1925,9885n	0	1	#13521	2	57.5268	1925.99	6.561	VGLTNYAAAYCTGLLLAR	[11] Carbamidomethyl C	P47962	60S ribosomal protein L5 OS=Mus musculus OX=10090 GN=Rpl5 PE=1 SV=3	2.94785	DH376	Vehicle	0.171986	95.2541	0	236.626	171.176	541.817	582.749	803.36	597.826	815.395	0	236.626	170.164	709.829	624.604	920.905	806.392	949.097	0	1	1	1	1	1	1	1
57,53_1926,0053n	0	1	#13552	3	57.5268	1926.01	6.561	VGLTNYAAAYCTGLLLAR	[11] Carbamidomethyl C	P47962	60S ribosomal protein L5 OS=Mus musculus OX=10090 GN=Rpl5 PE=1 SV=3	3.14087	DH376	Vehicle	0.0958759	124.317	0	4.97629	159.183	309.004	345.227	339.942	350.558	450.417	0	4.97629	158.243	404.823	370.023	389.681	472.859	524.273	0	0	1	1	1	1	1	1
47,31_1600,6426n	0	1	#15125	2	47.313	1600.64	6.8934	NNVTPDMMEEMYK		P47962	60S ribosomal protein L5 OS=Mus musculus OX=10090 GN=Rpl5 PE=1 SV=3	2.03728	DH376	Vehicle	0.189843	102.224	31.9764	257.62	0.273251	253.914	221.739	295.949	317.155	272.999	18.2809	257.62	0.271636	332.65	237.665	339.25	427.803	317.764	0	1	0	1	1	1	1	1
37,13_900,5280n	1	1	#5001	2	37.1263	900.528	6.1421	TTAQVLIR		P45376	Aldose reductase OS=Mus musculus OX=10090 GN=Akr1b1 PE=1 SV=3	1.06839	DH376	Vehicle	0.487151	19.3151	662.922	849.967	1049.9	987.193	884.673	1024.15	974.296	909.657	378.992	849.967	1043.69	1293.31	948.213	1173.99	1314.2	1058.82	0	1	1	1	1	1	1	1
34,14_971,5184n	1	1	#5950	2	34.1356	971.518	6.422	EVGVALQEK		P45376	Aldose reductase OS=Mus musculus OX=10090 GN=Akr1b1 PE=1 SV=3	1.04403	DH376	Vehicle	0.645543	34.2267	1435.95	2261.63	2460.27	3433.74	2351.92	2543.04	2411.28	2707.64	820.935	2261.63	2445.73	4498.51	2520.84	2915.12	3252.52	3151.62	0	1	1	0	1	1	1	1
28,82_881,5572n	0	1	#12092	3	28.8217	881.557	6.1615	ILNKPGLK		P45376	Aldose reductase OS=Mus musculus OX=10090 GN=Akr1b1 PE=1 SV=3	1.01918	DH376	Vehicle	0.80802	20.8262	275.321	423.098	453.392	359.96	368.957	343.511	449.735	378.561	157.401	423.098	450.712	471.581	395.457	393.772	606.636	440.635	0	0	0	1	1	1	1	1
28,86_881,5470n	0	1	#21959	2	28.8626	881.547	6.1615	ILNKPGLK		P45376	Aldose reductase OS=Mus musculus OX=10090 GN=Akr1b1 PE=1 SV=3	1.95199	DH376	Vehicle	0.276806	80.9127	1.50679	28.6927	63.5236	79.6303	33.0854	90.2729	167.395	47.6304	0.861429	28.6927	63.1481	104.323	35.4617	103.481	225.794	55.4405	0	0	0	0	0	1	1	0
53,63_1586,8230n	1	1	#12997	2	53.6271	1586.82	6.2015	TIGVSNFNPLQIER		P45376	Aldose reductase OS=Mus musculus OX=10090 GN=Akr1b1 PE=1 SV=3	1.19455	DH376	Vehicle	0.354577	38.7002	288.156	599.465	810.207	780.514	757.833	840.66	728.156	633.856	164.739	599.465	805.418	1022.54	812.263	963.662	982.192	737.792	0	1	1	1	0	0	0	1
28,38_1048,4998n	0	1	#13853	3	28.3786	1048.5	6.581	LIEYCHSK	[5] Carbamidomethyl C	P45376	Aldose reductase OS=Mus musculus OX=10090 GN=Akr1b1 PE=1 SV=3	1.26522	DH376	Vehicle	0.123336	23.4715	209.369	324.799	373.149	279.617	374.881	363.897	441.668	321.292	119.696	324.799	370.943	366.324	401.806	417.141	595.755	373.975	0	1	1	1	1	1	1	0
26,69_1431,6297n	1	1	#5632	3	26.688	1431.63	7.8452	CGETGHVAINCSK	[1] Carbamidomethyl C|[11] Carbamidomethyl C	P53996	Cellular nucleic acid-binding protein OS=Mus musculus OX=10090 GN=Cnbp PE=1 SV=2	2.13116	DH376	Vehicle	0.31407	92.9804	226.595	277.075	413.738	1346.23	291.905	1625.24	2408.69	498.332	129.545	277.075	411.292	1763.68	312.871	1863.04	3249.02	580.045	0	0	0	1	0	1	1	0
36,44_1484,6167n	0	1	#30254	2	36.4375	1484.62	7.0694	CYSCGEFGHIQK	[1] Carbamidomethyl C|[4] Carbamidomethyl C	P53996	Cellular nucleic acid-binding protein OS=Mus musculus OX=10090 GN=Cnbp PE=1 SV=2	3.15874	DH376	Vehicle	0.46632	163.26	0	0	9.83284	57.2327	0	73.6221	131.926	6.29461	0	0	9.77472	74.98	0	84.3942	177.951	7.32675	0	0	0	0	0	1	1	0
36,46_1484,6181n	1	1	#5969	3	36.458	1484.62	7.0694	CYSCGEFGHIQK	[1] Carbamidomethyl C|[4] Carbamidomethyl C	P53996	Cellular nucleic acid-binding protein OS=Mus musculus OX=10090 GN=Cnbp PE=1 SV=2	1.56843	DH376	Vehicle	0.724702	83.755	880.298	402.027	681.371	1552.7	361.934	2021.95	2679.97	451.372	503.266	402.027	677.344	2034.18	387.93	2317.79	3614.94	525.385	0	0	0	0	0	1	1	0
26,71_1027,4356n	0	1	#9576	2	26.7085	1027.44	8.0034	TSEVNCYR	[6] Carbamidomethyl C	P53996	Cellular nucleic acid-binding protein OS=Mus musculus OX=10090 GN=Cnbp PE=1 SV=2	4.9826	DH376	Vehicle	0.225111	106.887	15.6373	71.3214	120.166	359.664	79.7963	1094.81	1558.68	90.8031	8.93981	71.3214	119.456	471.193	85.5275	1254.99	2102.46	105.692	0	0	0	1	0	1	1	0
55,41_1774,8277n	1	1	#12333	2	55.4136	1774.83	7.4707	GFQFVSSSLPDICYR	[13] Carbamidomethyl C	P53996	Cellular nucleic acid-binding protein OS=Mus musculus OX=10090 GN=Cnbp PE=1 SV=2	4.66164	DH376	Vehicle	0.19744	186.972	0	23.3359	12.8399	700.22	17.0551	1592.41	1715.55	107.797	0	23.3359	12.764	917.352	18.28	1825.41	2314.06	125.472	0	0	0	1	0	1	1	0
27,03_1848,8230n	0	1	#18598	4	27.0288	1848.82	6.4909	EQCCYNCGKPGHLAR	[3] Carbamidomethyl C|[4] Carbamidomethyl C|[7] Carbamidomethyl C	P53996	Cellular nucleic acid-binding protein OS=Mus musculus OX=10090 GN=Cnbp PE=1 SV=2	2.88571	DH376	Vehicle	0.300403	121.119	13.3456	25.7391	107.521	316.732	51.7253	464.4	762.705	58.2253	7.62965	25.7391	106.886	414.948	55.4404	532.349	1028.79	67.7727	0	0	0	1	0	0	1	0
38,52_907,4744n	1	1	#10961	2	38.5171	907.474	6.0302	ISALEGYR		Q8BP47	Asparagine--tRNA ligase_ cytoplasmic OS=Mus musculus OX=10090 GN=Nars PE=1 SV=2	1.25608	DH376	Vehicle	0.301373	42.2904	296.52	624.689	753.242	961.606	710.464	757.778	1041.84	801.008	169.52	624.689	748.79	1259.79	761.492	868.653	1405.31	932.351	0	0	0	1	0	0	0	1
46,81_1610,7583n	1	1	#11193	3	46.8084	1610.76	6.4475	SWDSEEILEGYKR		Q8BP47	Asparagine--tRNA ligase_ cytoplasmic OS=Mus musculus OX=10090 GN=Nars PE=1 SV=2	1.4458	DH376	Vehicle	0.256599	65.9911	71.3646	423.104	231.108	548.458	316.621	538.633	556.288	430.46	40.7991	423.104	229.742	718.53	339.361	617.443	750.363	501.044	0	0	0	1	0	0	1	0
60,64_1004,5808n	0	1	#12242	2	60.636	1004.58	6.638	NLMFLVLR		Q8BP47	Asparagine--tRNA ligase_ cytoplasmic OS=Mus musculus OX=10090 GN=Nars PE=1 SV=2	1.49652	DH376	Vehicle	0.228525	93.837	78.5561	338.857	15.939	450.949	338.069	367.072	314.429	303.804	44.9105	338.857	15.8448	590.784	362.35	420.78	424.125	353.62	0	0	0	1	0	0	1	1
57,45_1047,5715n	0	1	#12976	2	57.4523	1047.57	6.5983	FLSWILNR		Q8BP47	Asparagine--tRNA ligase_ cytoplasmic OS=Mus musculus OX=10090 GN=Nars PE=1 SV=2	1.46452	DH376	Vehicle	0.25997	108.7	50.5802	340.322	0	533.217	316.243	384.832	291.224	361.087	28.9167	340.322	0	698.563	338.957	441.139	392.825	420.296	0	0	0	1	0	0	1	1
39,40_1325,6251n	1	1	#15901	2	39.4034	1325.63	6.0321	NDPSLPEPACVK	[10] Carbamidomethyl C	Q8BP47	Asparagine--tRNA ligase_ cytoplasmic OS=Mus musculus OX=10090 GN=Nars PE=1 SV=2	1.17774	DH376	Vehicle	0.434606	58.3477	70.7484	634.543	637.587	738.618	645.662	551.257	656.287	598.252	40.4469	634.543	633.818	967.657	692.036	631.915	885.249	696.349	0	0	0	0	0	0	1	1
37,61_1187,6443n	1	1	#3383	2	37.6104	1187.64	6.8955	VLVDQTTGLSR		P70372	ELAV-like protein 1 OS=Mus musculus OX=10090 GN=Elavl1 PE=1 SV=2	1.14248	Vehicle	DH376	0.374222	21.8515	2173.8	2674.64	3051.36	3673.48	2210.36	2638.58	2899.86	2381.12	1242.76	2674.64	3033.33	4812.59	2369.12	3024.64	3911.55	2771.56	0	0	0	1	0	1	1	1
44,69_833,4937n	1	1	#9031	2	44.6873	833.494	6.6286	ILQVSFK		P70372	ELAV-like protein 1 OS=Mus musculus OX=10090 GN=Elavl1 PE=1 SV=2	1.05131	Vehicle	DH376	0.904327	35.9982	389.533	700.09	714.177	1009.44	559.987	628.837	988.07	499.036	222.696	700.09	709.956	1322.45	600.207	720.846	1332.78	580.864	0	0	0	1	0	1	1	1
48,12_1217,6180n	1	1	#11488	2	48.1175	1217.62	6.1206	DANLYISGLPR		P70372	ELAV-like protein 1 OS=Mus musculus OX=10090 GN=Elavl1 PE=1 SV=2	1.13118	DH376	Vehicle	0.436442	24.1916	556.17	658.243	594.82	799.686	628.013	687.993	1002.38	632.773	317.962	658.243	591.304	1047.66	673.119	788.657	1352.09	736.531	0	0	0	1	0	0	1	1
45,78_997,4173n	0	1	#15084	2	45.7783	997.417	6.3739	DVEDMFSR		P70372	ELAV-like protein 1 OS=Mus musculus OX=10090 GN=Elavl1 PE=1 SV=2	1.11211	DH376	Vehicle	0.47504	36.9684	310.285	248.597	205.693	465.368	350.878	331.438	404.702	280.819	177.39	248.597	204.477	609.674	376.079	379.933	545.893	326.865	0	0	0	1	0	1	0	1
33,93_916,4765n	1	1	#3457	2	33.9286	916.476	6.5013	LGVTADDVK		P14152	Malate dehydrogenase_ cytoplasmic OS=Mus musculus OX=10090 GN=Mdh1 PE=1 SV=3	1.08153	DH376	Vehicle	0.456147	24.6396	1684.55	2391.23	1954.02	2950.61	2281.05	2395.07	2424.39	2612.1	963.057	2391.23	1942.47	3865.57	2444.88	2745.5	3270.2	3040.41	0	0	0	1	0	1	1	1
52,26_1392,6932n	1	1	#14302	2	52.2563	1392.69	6.3482	FVEGLPINDFSR		P14152	Malate dehydrogenase_ cytoplasmic OS=Mus musculus OX=10090 GN=Mdh1 PE=1 SV=3	1.45844	DH376	Vehicle	0.181757	49.1001	186.346	461.775	649.431	767.808	669.053	801.599	908.065	633.489	106.534	461.775	645.592	1005.9	717.107	918.886	1224.87	737.364	0	0	0	1	0	0	1	0
42,19_1756,8957n	1	1	#22364	2	42.185	1756.9	6.2676	VIVVGNPANTNCLTASK	[12] Carbamidomethyl C	P14152	Malate dehydrogenase_ cytoplasmic OS=Mus musculus OX=10090 GN=Mdh1 PE=1 SV=3	1.67819	DH376	Vehicle	0.164578	51.2627	60.5135	293.509	230.327	314.731	329.491	483.114	446.091	250.132	34.5955	293.509	228.965	412.326	353.156	553.802	601.721	291.147	0	0	0	1	0	1	1	1
43,12_1336,6120n	1	1	#4329	2	43.1196	1336.61	7.052	YALYDATYETK		P18760	Cofilin-1 OS=Mus musculus OX=10090 GN=Cfl1 PE=1 SV=3	1.1646	Vehicle	DH376	0.600794	39.566	1937.61	1503.46	1395.23	3113.28	1481.25	1829.65	1918.2	1596.91	1107.73	1503.46	1386.98	4078.68	1587.64	2097.36	2587.41	1858.76	1	1	1	1	1	1	1	1
44,87_1308,6686n	1	1	#6544	3	44.8716	1308.67	6.5523	AVLFCLSEDKK	[5] Carbamidomethyl C	P18760	Cofilin-1 OS=Mus musculus OX=10090 GN=Cfl1 PE=1 SV=3	1.13309	DH376	Vehicle	0.383397	27.5794	566.922	535.779	348.225	710.634	646.175	553.642	700.893	548.543	324.109	535.779	346.167	930.995	692.585	634.649	945.417	638.489	1	1	0	1	1	1	1	1
38,35_914,4915n	1	1	#11269	2	38.3533	914.491	6.273	NIILEEGK		P18760	Cofilin-1 OS=Mus musculus OX=10090 GN=Cfl1 PE=1 SV=3	1.13142	DH376	Vehicle	0.451942	71.7352	161.079	204.674	357.806	737.225	395.026	415.499	528.628	313.611	92.0891	204.674	355.691	965.832	423.398	476.293	713.054	365.035	0	0	1	1	1	1	0	1
31,34_752,3614n	0	1	#25552	2	31.3444	752.361	6.0726	VFNDMK		P18760	Cofilin-1 OS=Mus musculus OX=10090 GN=Cfl1 PE=1 SV=3	1.148	DH376	Vehicle	0.29951	132.838	0	67.3249	13.8713	215.12	71.1612	91.8667	125.669	51.4757	0	67.3249	13.7893	281.827	76.2723	105.308	169.511	59.9163	0	0	0	1	0	0	0	0
35,29_1014,5330n	1	1	#6004	2	35.2851	1014.53	6.3176	SAAEVIAQAR		O08553	Dihydropyrimidinase-related protein 2 OS=Mus musculus OX=10090 GN=Dpysl2 PE=1 SV=2	1.00408	Vehicle	DH376	0.983467	12.6739	2031.57	2653.54	2500.11	2734.47	2300.66	2510.14	2572.39	2496.16	1161.45	2653.54	2485.33	3582.4	2465.91	2877.41	3469.84	2905.46	0	0	0	1	0	0	0	1
56,93_1864,0274n	1	1	#9025	3	56.9273	1864.03	6.3753	GGPNIITLADIVKDPVSR		Q60737	Casein kinase II subunit alpha OS=Mus musculus OX=10090 GN=Csnk2a1 PE=1 SV=2	1.71423	DH376	Vehicle	0.282362	68.2396	5.66646	922.292	1126.08	836.97	1627.42	1326.21	1006.83	995.395	3.23951	922.292	1119.43	1096.51	1744.31	1520.25	1358.09	1158.61	0	1	1	0	1	1	1	1
25,84_1356,6822n	1	1	#10179	3	25.8354	1356.68	6.6383	VYTDVNTHRPR		Q60737	Casein kinase II subunit alpha OS=Mus musculus OX=10090 GN=Csnk2a1 PE=1 SV=2	1.27219	DH376	Vehicle	0.381072	65.677	27.1601	359.301	442.486	555.407	356.924	403.247	569.517	431.467	15.5274	359.301	439.87	727.633	382.559	462.248	768.207	502.216	0	1	1	0	1	1	1	1
58,17_1309,7441n	0	1	#14892	2	58.1747	1309.74	6.2169	GGPNIITLADIVK		Q60737	Casein kinase II subunit alpha OS=Mus musculus OX=10090 GN=Csnk2a1 PE=1 SV=2	1.4838	DH376	Vehicle	0.279848	67.3654	19.8534	280.315	452.274	327.095	364.257	387.514	434.545	415.498	11.3502	280.315	449.601	428.524	390.42	444.213	586.147	483.628	0	1	1	0	1	1	1	1
54,99_1105,5474n	1	1	#15347	2	54.991	1105.55	6.6245	FYMYEILK		Q60737	Casein kinase II subunit alpha OS=Mus musculus OX=10090 GN=Csnk2a1 PE=1 SV=2	1.57747	DH376	Vehicle	0.227971	98.9436	7.89481	524.526	98.7193	670.783	460.374	573.196	575.818	444.361	4.51346	524.526	98.1359	878.786	493.44	657.063	776.706	517.225	0	1	0	0	1	1	1	0
41,32_1136,5356n	1	1	#968	2	41.3193	1136.54	8.5181	ESYSVYVYK		Q64475	Histone H2B type 1-B OS=Mus musculus OX=10090 GN=Hist1h2bb PE=1 SV=3	1.49998	DH376	Vehicle	0.120792	39.0625	2844.7	5806.38	7136.81	3886.64	6706.38	8534.76	9162.53	5107.77	1626.31	5806.38	7094.63	5091.85	7188.06	9783.54	12359.1	5945.31	1	1	1	1	1	1	1	1
24,81_1167,5883n	2	2	#3463,#1169	2.3	24.8131	1167.59	8.7076	QVHPDTGISSK		Q64475	Histone H2B type 1-B OS=Mus musculus OX=10090 GN=Hist1h2bb PE=1 SV=3	1.11757	DH376	Vehicle	0.437148	47.0897	5493.04	9018.41	15468.6	7139.85	9935.75	10556.6	11284.4	9707.29	3140.37	9018.41	15377.2	9353.85	10649.4	12101.2	15221.3	11299	2	2	2	2	2	2	2	2
38,41_1264,6311n	1	1	#1707	2	38.4147	1264.63	8.4809	KESYSVYVYK		Q64475	Histone H2B type 1-B OS=Mus musculus OX=10090 GN=Hist1h2bb PE=1 SV=3	1.36901	DH376	Vehicle	0.0150547	16.4631	4129.93	3732.73	5280.93	5111.91	7058.28	5669.14	6157.47	6107.03	2361.08	3732.73	5249.72	6697.07	7565.23	6498.62	8305.66	7108.41	1	0	1	1	1	1	1	1
27,09_815,4461n	0	1	#4171	2	27.0902	815.446	8.2134	EIQTAVR		Q64475	Histone H2B type 1-B OS=Mus musculus OX=10090 GN=Hist1h2bb PE=1 SV=3	1.27383	DH376	Vehicle	0.448473	56.4668	698.023	1577.04	2530.62	961.052	2461.54	2216.06	1771.03	897.238	399.059	1577.04	2515.66	1259.07	2638.34	2540.31	2388.89	1044.36	0	1	1	1	1	1	1	0
39,95_1140,6035n	1	1	#8709	3	39.9489	1140.6	6.1181	SLHDALCVVK	[7] Carbamidomethyl C	P11983	T-complex protein 1 subunit alpha OS=Mus musculus OX=10090 GN=Tcp1 PE=1 SV=3	1.20983	DH376	Vehicle	0.328909	37.54	184.007	464.852	485.764	343.206	502.53	366.021	487.343	432.03	105.197	464.852	482.893	449.631	538.623	419.576	657.365	502.871	0	1	0	0	1	1	0	1
32,76_1105,6111n	1	1	#4492	3	32.7557	1105.61	6.6444	LLEVEHPAAK		P11983	T-complex protein 1 subunit alpha OS=Mus musculus OX=10090 GN=Tcp1 PE=1 SV=3	1.0186	DH376	Vehicle	0.781567	22.6804	716.813	1058.39	1281.88	1094.29	1001.24	1093.53	1158.86	974.967	409.802	1058.39	1274.3	1433.62	1073.15	1253.53	1563.16	1134.84	0	1	0	0	1	1	1	1
51,12_1230,6477n	1	1	#6396	2	51.1243	1230.65	6.5693	ICDDELILIK	[2] Carbamidomethyl C	P11983	T-complex protein 1 subunit alpha OS=Mus musculus OX=10090 GN=Tcp1 PE=1 SV=3	1.7729	DH376	Vehicle	0.0620647	47.2901	278.863	533.18	833.665	968.622	1119.48	1362.84	1230.12	922.513	159.426	533.18	828.738	1268.98	1199.88	1562.25	1659.27	1073.78	0	0	0	1	1	1	1	0
26,29_1538,7558n	0	1	#17259	4	26.2859	1538.76	6.1844	AFHNEAQVNPERK		P11983	T-complex protein 1 subunit alpha OS=Mus musculus OX=10090 GN=Tcp1 PE=1 SV=3	1.10152	DH376	Vehicle	0.543686	47.3737	136.689	274.089	493.261	361.813	287.816	327.903	442.203	336.445	78.1452	274.089	490.346	474.007	308.488	375.881	596.477	391.612	0	0	0	1	0	0	1	0
32,66_757,4222n	0	1	#29164	3	32.6606	757.422	7.0595	SIVFHR		P62827	GTP-binding nuclear protein Ran OS=Mus musculus OX=10090 GN=Ran PE=1 SV=3	1.89767	DH376	Vehicle	0.0413894	48.1384	19.2707	24.9733	36.329	56.7004	44.2568	75.8016	79.6934	60.7477	11.017	24.9733	36.1143	74.2827	47.4355	86.8926	107.496	70.7086	0	0	0	0	0	0	1	1
29,41_959,4697n	1	1	#2595	2	29.4081	959.47	7.7174	HLTGEFEK		P62827	GTP-binding nuclear protein Ran OS=Mus musculus OX=10090 GN=Ran PE=1 SV=3	1.07357	DH376	Vehicle	0.595856	18.6913	1683.72	1457.53	1892.5	2040.04	1523	1960.62	2358.4	1752.15	962.58	1457.53	1881.31	2672.63	1632.39	2247.49	3181.18	2039.46	1	1	0	1	1	1	1	1
58,30_1783,9073n	1	1	#26277	2	58.2976	1783.91	7.2943	SNYNFEKPFLWLAR		P62827	GTP-binding nuclear protein Ran OS=Mus musculus OX=10090 GN=Ran PE=1 SV=3	2.84864	DH376	Vehicle	0.107218	135.093	0	36.3699	0	91.1086	35.8894	167.159	85.9534	74.1382	0	36.3699	0	119.361	38.4671	191.617	115.94	86.2949	0	1	0	1	1	0	1	1
42,49_1213,5871n	1	1	#7052	2	42.4922	1213.59	7.4935	NLQYYDISAK		P62827	GTP-binding nuclear protein Ran OS=Mus musculus OX=10090 GN=Ran PE=1 SV=3	1.08002	DH376	Vehicle	0.428534	16.2608	2008.32	1883.42	2345.9	2691.05	2086.6	2508.87	2349.57	2698.13	1148.16	1883.42	2332.04	3525.52	2236.46	2875.96	3169.27	3140.55	1	1	0	1	1	1	1	1
35,29_1622,8443n	2	2	#24473,#4004	2.3	35.2851	1622.84	7.2794	EQIVPKPEEEVAQK		Q9CPR4	60S ribosomal protein L17 OS=Mus musculus OX=10090 GN=Rpl17 PE=1 SV=3	1.30976	DH376	Vehicle	0.297422	44.0161	1082.01	2169.9	3099.48	3537.5	2227.53	3391.57	4196.2	3136.73	618.583	2169.9	3081.16	4634.45	2387.52	3887.81	5660.15	3651.07	0	2	2	2	0	0	2	2
38,98_1162,5482n	1	1	#5084	2	38.9807	1162.55	6.6088	YSLDPENPTK		Q9CPR4	60S ribosomal protein L17 OS=Mus musculus OX=10090 GN=Rpl17 PE=1 SV=3	1.13865	DH376	Vehicle	0.464837	35.7485	1341.96	2304.29	3292.98	3163.35	2438.58	2746.9	3666.89	2650.97	767.197	2304.29	3273.52	4144.27	2613.73	3148.82	4946.18	3085.66	0	1	1	1	0	1	0	1
47,84_1315,7276n	1	1	#7705	3	47.8382	1315.73	6.6729	KSAEFLLHMLK		Q9CPR4	60S ribosomal protein L17 OS=Mus musculus OX=10090 GN=Rpl17 PE=1 SV=3	1.24638	DH376	Vehicle	0.407029	67.8299	426.85	664.313	115.667	1001.47	505.12	682.225	1021.95	543.099	244.03	664.313	114.984	1312.02	541.399	782.045	1378.48	632.152	0	1	0	1	0	1	1	1
53,71_1187,6256n	0	1	#27691	3	53.7103	1187.63	6.2316	SAEFLLHMLK		Q9CPR4	60S ribosomal protein L17 OS=Mus musculus OX=10090 GN=Rpl17 PE=1 SV=3	1.27347	DH376	Vehicle	0.40538	119.918	7.0526	41.0349	0	91.9977	14.158	20.5398	108.274	35.4229	4.03197	41.0349	0	120.525	15.1748	23.5451	146.048	41.2313	0	0	0	1	0	1	0	1
37,63_1925,9891n	1	1	#6260	3	37.6309	1925.99	6.5464	LVKPGNQNTQVTEAWNK		P50580	Proliferation-associated protein 2G4 OS=Mus musculus OX=10090 GN=Pa2g4 PE=1 SV=3	1.1974	DH376	Vehicle	0.418174	66.8278	1171.83	936.351	279.456	2085.82	915.457	1373.43	1570.48	1497.16	669.937	936.351	277.804	2732.62	981.208	1574.38	2118.38	1742.65	0	0	0	1	0	1	1	1
33,51_1284,6529n	1	1	#7565	2	33.5059	1284.65	6.4406	TIIQNPTDQQK		P50580	Proliferation-associated protein 2G4 OS=Mus musculus OX=10090 GN=Pa2g4 PE=1 SV=3	1.05377	Vehicle	DH376	0.98786	42.5915	767.059	654.227	1142.04	1648.55	728.124	1068.81	1218	982.033	438.527	654.227	1135.29	2159.75	780.42	1225.19	1642.93	1143.06	0	1	0	1	0	1	1	1
44,03_1053,5145n	1	1	#13173	2	44.0263	1053.51	6.3767	EGEFVAQFK		P50580	Proliferation-associated protein 2G4 OS=Mus musculus OX=10090 GN=Pa2g4 PE=1 SV=3	1.01234	Vehicle	DH376	0.949774	21.3874	704.839	699.547	978.302	1053.54	824.396	916.346	1017.64	635.952	402.956	699.547	972.52	1380.23	883.607	1050.42	1372.67	740.231	0	1	0	1	0	1	1	0
53,41_1628,8364n	0	1	#22223	3	53.4092	1628.84	6.3945	HELLQPFNVLYEK		P50580	Proliferation-associated protein 2G4 OS=Mus musculus OX=10090 GN=Pa2g4 PE=1 SV=3	1.39922	DH376	Vehicle	0.292808	80.4599	137.484	147.044	20.3373	329.203	146.129	243.889	250.416	246.766	78.5993	147.044	20.2171	431.285	156.624	279.574	337.779	287.229	0	0	0	1	0	0	1	0
35,85_968,5281n	1	1	#1518	2	35.8511	968.528	7.9817	GGGQIIPTAR		O08810	116 kDa U5 small nuclear ribonucleoprotein component OS=Mus musculus OX=10090 GN=Eftud2 PE=1 SV=1	1.14076	DH376	Vehicle	0.0848111	12.1802	7440.8	9626.58	9339.97	9858.43	10500	9893.17	10613	10364.2	4253.9	9626.58	9284.76	12915.4	11254.2	11340.7	14315.6	12063.7	1	1	1	1	1	1	1	1
37,36_1401,7823n	1	1	#1819	3	37.3647	1401.78	7.3652	KEDLYLKPIQR		P58252	Elongation factor 2 OS=Mus musculus OX=10090 GN=Eef2 PE=1 SV=2	1.13054	DH376	Vehicle	0.222414	18.4706	2614.51	3343.99	4015.85	3901.13	3933.27	3774.46	3858.51	4120.59	1494.71	3343.99	3992.12	5110.83	4215.77	4326.73	5204.64	4796.25	0	1	1	1	0	1	1	1
27,27_1016,4844n	1	1	#2942	2	27.2745	1016.48	6.3337	GEGQLSAAER		P58252	Elongation factor 2 OS=Mus musculus OX=10090 GN=Eef2 PE=1 SV=2	1.08389	DH376	Vehicle	0.575692	18.7345	1698.97	2160.3	2345.6	2102.39	2623.22	2281.09	2445.66	1654.17	971.298	2160.3	2331.74	2754.33	2811.63	2614.85	3298.88	1925.41	0	0	0	0	0	0	0	1
40,54_1438,6671n	0	1	#14887	2	40.5354	1438.67	6.9063	DLEEDHACIPIK	[8] Carbamidomethyl C	P58252	Elongation factor 2 OS=Mus musculus OX=10090 GN=Eef2 PE=1 SV=2	1.38919	DH376	Vehicle	0.143761	43.2549	80.6442	217.006	114.716	202.807	227.193	233.183	196.612	197.604	46.1042	217.006	114.038	265.696	243.511	267.301	265.205	230.005	0	1	1	0	0	0	0	0
34,62_1136,5784n	1	1	#3930	2	34.6241	1136.58	6.9028	DPQALSEHLK		Q60864	Stress-induced-phosphoprotein 1 OS=Mus musculus OX=10090 GN=Stip1 PE=1 SV=1	1.07264	Vehicle	DH376	0.597879	18.9686	1488.18	1436.57	2015.42	2054.74	1493.44	1564.28	1577.45	1886.01	850.794	1436.57	2003.5	2691.9	1600.71	1793.16	2127.78	2195.26	0	1	1	1	1	1	1	1
41,30_1050,5336n	1	1	#4904	2	41.2988	1050.53	6.836	SLLSDPTYR		Q60864	Stress-induced-phosphoprotein 1 OS=Mus musculus OX=10090 GN=Stip1 PE=1 SV=1	1.15613	DH376	Vehicle	0.480754	34.4214	407.601	616.213	933.5	878.846	737.166	827.78	1107.59	606.436	233.026	616.213	927.983	1151.37	790.112	948.897	1494	705.875	0	0	1	1	1	1	1	1
50,52_1487,7688n	1	1	#5888	2	50.5247	1487.77	6.6851	LAYINPDLALEEK		Q60864	Stress-induced-phosphoprotein 1 OS=Mus musculus OX=10090 GN=Stip1 PE=1 SV=1	1.09957	DH376	Vehicle	0.457081	30.6911	1273.87	1931.15	2365.85	2769.07	2262.1	2320.54	2388.75	2198.98	728.272	1931.15	2351.86	3627.74	2424.57	2660.07	3222.12	2559.56	0	1	1	1	1	1	0	1
34,20_1213,6100n	0	1	#22333	2	34.1981	1213.61	6.1888	IGNSYFKEEK		Q60864	Stress-induced-phosphoprotein 1 OS=Mus musculus OX=10090 GN=Stip1 PE=1 SV=1	1.13537	DH376	Vehicle	0.416654	89.7033	28.2756	161.05	217.217	519.408	205.193	226.889	303.085	316.125	16.1651	161.05	215.933	680.471	219.93	260.086	408.824	367.961	0	0	0	0	0	0	1	1
48,49_1231,6533n	1	1	#1646	2	48.4861	1231.65	8.3046	LWTLVSEQTR		P14115	60S ribosomal protein L27a OS=Mus musculus OX=10090 GN=Rpl27a PE=1 SV=5	1.68158	DH376	Vehicle	0.0650058	55.1354	3039.48	7983.51	2326.65	5015.16	8511.47	8234.49	6685.58	7450.35	1737.67	7983.51	2312.89	6570.32	9122.79	9439.32	9018	8672	1	1	0	1	1	1	1	1
49,21_1138,6681n	1	1	#1774	2	49.2085	1138.67	7.7654	TGVAPIIDVVR		P14115	60S ribosomal protein L27a OS=Mus musculus OX=10090 GN=Rpl27a PE=1 SV=5	1.84286	DH376	Vehicle	0.130419	65.2385	755.023	4142.85	5509.83	2332.8	6296.06	7338.79	6187.57	3656.5	431.646	4142.85	5477.27	3056.18	6748.26	8412.57	8346.25	4256.06	1	1	1	1	1	1	1	1
34,18_967,4549n	2	2	#2397,#3998	2.3	34.1773	967.455	7.3691	YHPGYFGK		P14115	60S ribosomal protein L27a OS=Mus musculus OX=10090 GN=Rpl27a PE=1 SV=5	1.21204	DH376	Vehicle	0.371429	56.3056	1455.43	6199.13	8208.98	4463.26	6346.67	6286.49	5757.43	6246.31	832.069	6199.13	8160.46	5847.28	6802.51	7206.31	7766.05	7270.54	2	2	2	0	2	2	2	2
31,53_635,3278n	0	1	#6293	2	31.5287	635.328	7.5494	INFDK		P14115	60S ribosomal protein L27a OS=Mus musculus OX=10090 GN=Rpl27a PE=1 SV=5	1.30125	DH376	Vehicle	0.33105	64.0992	178.674	1259.64	1153.58	575.058	1278.03	1011.27	1059.23	772.483	102.148	1259.64	1146.76	753.378	1369.82	1159.23	1428.77	899.149	0	1	1	1	1	1	1	1
45,80_1058,5748n	1	1	#2580	2	45.7988	1058.57	7.1686	VWQVTIGTR		P68040	Receptor of activated protein C kinase 1 OS=Mus musculus OX=10090 GN=Rack1 PE=1 SV=3	1.12196	DH376	Vehicle	0.476897	40.1405	2752.75	2408.76	863.401	2253.71	2313.83	2280.4	2207.99	2486.1	1573.75	2408.76	858.298	2952.57	2480.01	2614.06	2978.3	2893.75	0	0	0	1	1	1	1	1
47,54_1263,6384n	1	1	#3533	2	47.5384	1263.64	7.4008	LWDLTTGTTTR		P68040	Receptor of activated protein C kinase 1 OS=Mus musculus OX=10090 GN=Rack1 PE=1 SV=3	1.38649	DH376	Vehicle	0.157086	42.0014	1037.97	1529.4	563.594	1672.78	1741.7	1745.89	1716.35	1456.39	593.405	1529.4	560.263	2191.49	1866.79	2001.34	2315.14	1695.2	0	1	0	1	1	1	1	1
45,25_859,4459n	1	1	#5256	2	45.2533	859.446	6.2221	IWDLEGK		P68040	Receptor of activated protein C kinase 1 OS=Mus musculus OX=10090 GN=Rack1 PE=1 SV=3	1.57989	DH376	Vehicle	0.178494	63.5503	1121.98	2322.75	313.395	2138.74	2291.49	2341.39	2241.42	2442.07	641.437	2322.75	311.543	2801.94	2456.07	2683.97	3023.4	2842.5	0	0	0	1	1	0	0	0
47,48_790,4315n	0	1	#9048	2	47.4768	790.431	6.6889	TIIMWK		P68040	Receptor of activated protein C kinase 1 OS=Mus musculus OX=10090 GN=Rack1 PE=1 SV=3	1.11415	DH376	Vehicle	0.487349	61.7111	206.339	214.716	12.4825	188.74	156.373	131.614	212.459	192.863	117.964	214.716	12.4088	247.266	167.604	150.872	286.58	224.488	0	1	0	1	0	1	1	0
56,64_1245,6536n	1	1	#6491	2	56.6406	1245.65	6.5076	GIDPFSLDALAK		P80317	T-complex protein 1 subunit zeta OS=Mus musculus OX=10090 GN=Cct6a PE=1 SV=3	1.13917	DH376	Vehicle	0.385226	27.1197	660.96	869.92	1161.48	1237.13	975.526	1215.87	1304.52	980.448	377.87	869.92	1154.62	1620.75	1045.59	1393.78	1759.63	1141.21	0	0	0	1	0	1	1	1
35,47_1020,4993n	1	1	#6860	2	35.4694	1020.5	6.2767	SETDTSLIR		P80317	T-complex protein 1 subunit zeta OS=Mus musculus OX=10090 GN=Cct6a PE=1 SV=3	1.10745	DH376	Vehicle	0.430705	24.5156	774.036	1360.32	1389.75	1370.44	1217.68	1330.79	1514.13	1357.88	442.516	1360.32	1381.54	1795.4	1305.14	1525.5	2042.37	1580.53	0	0	0	1	0	0	1	1
48,38_1074,5921n	0	1	#7228	2	48.3837	1074.59	6.4338	IGDLQAFVGR		P10852	4F2 cell-surface antigen heavy chain OS=Mus musculus OX=10090 GN=Slc3a2 PE=1 SV=1	1.0033	DH376	Vehicle	0.943731	21.1188	2225.2	2508.23	2874.48	2842.8	2614.51	3242.31	2729.57	1898.84	1272.15	2508.23	2857.49	3724.33	2802.29	3716.72	3681.85	2210.19	0	0	0	1	0	0	0	0
45,31_1190,5612n	1	1	#8578	2	45.3147	1190.56	6.29	TEVNSGFFYK		P80317	T-complex protein 1 subunit zeta OS=Mus musculus OX=10090 GN=Cct6a PE=1 SV=3	1.08486	Vehicle	DH376	0.57647	20.207	1164.97	1067.8	1627.91	1526.4	1193.67	1448.09	1286.84	1037.1	666.013	1067.8	1618.29	1999.73	1279.41	1659.97	1735.78	1207.15	0	0	0	0	0	1	0	1
27,92_1042,5246n	0	1	#2177	2	27.915	1042.52	6.9967	TVGVEPAADGK		P41105	60S ribosomal protein L28 OS=Mus musculus OX=10090 GN=Rpl28 PE=1 SV=2	1.01881	Vehicle	DH376	0.940419	30.2785	2724.88	2773.34	4507.33	2440.3	2978.91	3239.49	2970.58	3027.05	1557.82	2773.34	4480.69	3197.01	3192.87	3713.48	4006.94	3523.41	0	0	1	1	1	1	1	1
31,03_871,4601n	2	2	#3596,#12609	2.3	31.0344	871.46	7.495	YNGLIHR		P41105	60S ribosomal protein L28 OS=Mus musculus OX=10090 GN=Rpl28 PE=1 SV=2	1.11046	DH376	Vehicle	0.265431	17.9588	3434.56	4265.27	5174.74	3816.15	4757.25	4409.29	5007.37	4360.45	1963.53	4265.27	5144.15	4999.5	5098.94	5054.44	6754.31	5075.45	0	2	2	2	2	2	2	1
28,44_818,4392n	1	1	#7414	3	28.44	818.439	7.858	YRPDLR		P41105	60S ribosomal protein L28 OS=Mus musculus OX=10090 GN=Rpl28 PE=1 SV=2	1.21758	DH376	Vehicle	0.165022	25.7486	427.391	637.663	733.672	461.019	626.123	712.597	773.072	639.631	244.339	637.663	729.336	603.977	671.093	816.861	1042.78	744.513	0	1	1	1	1	1	1	1
42,16_967,4758n	1	1	#5169	2	42.1646	967.476	7.4188	NCSSFLIK	[2] Carbamidomethyl C	P41105	60S ribosomal protein L28 OS=Mus musculus OX=10090 GN=Rpl28 PE=1 SV=2	1.09108	DH376	Vehicle	0.549265	31.2241	1550.21	2371.72	2560.84	1316.61	2281.72	2344.15	2244.51	1639.38	886.256	2371.72	2545.71	1724.87	2445.6	2687.13	3027.56	1908.2	0	1	1	1	1	1	0	1
37,36_1040,5947n	1	1	#2351	2	37.3647	1040.59	7.7754	AAIAAAAAAAAAK		Q9CR57	60S ribosomal protein L14 OS=Mus musculus OX=10090 GN=Rpl14 PE=1 SV=3	1.15365	DH376	Vehicle	0.109638	15.0468	1343.9	1619.07	1804.94	1920.56	1960.96	1840.91	1900.86	2013.46	768.307	1619.07	1794.28	2516.11	2101.8	2110.26	2564.03	2343.61	0	1	0	1	1	1	1	1
53,08_1353,7492n	1	1	#10465	2	53.0814	1353.75	7.2369	LVAIVDVIDQNR		Q9CR57	60S ribosomal protein L14 OS=Mus musculus OX=10090 GN=Rpl14 PE=1 SV=3	1.22855	DH376	Vehicle	0.38665	37.3292	413.851	990.969	984.323	1187.47	1229.57	1442.67	864.35	857.447	236.598	990.969	978.506	1555.69	1317.89	1653.75	1165.9	998.045	0	1	0	1	1	1	1	1
35,61_720,3648n	1	1	#11982	2	35.6127	720.365	6.0229	QAMPFK		Q9CR57	60S ribosomal protein L14 OS=Mus musculus OX=10090 GN=Rpl14 PE=1 SV=3	1.43487	DH376	Vehicle	0.1546	48.9422	157.09	442.202	286.893	562.485	498.147	455.007	582.315	543.179	89.8084	442.202	285.197	736.906	533.926	521.582	785.47	632.245	0	0	0	0	0	0	0	1
30,98_783,3234n	0	1	#18501	2	30.9832	783.323	6.3759	MTDFDR		Q9CR57	60S ribosomal protein L14 OS=Mus musculus OX=10090 GN=Rpl14 PE=1 SV=3	1.21914	DH376	Vehicle	0.480708	53.6249	43.0404	218.656	143.685	222.509	256.878	137.322	244.699	126.589	24.6062	218.656	142.835	291.507	275.328	157.414	330.068	147.346	0	0	0	0	0	1	0	0
39,02_1255,6649n	1	1	#4585	2	39.0217	1255.66	7.0494	VPAINVNDSVTK		P50247	Adenosylhomocysteinase OS=Mus musculus OX=10090 GN=Ahcy PE=1 SV=3	1.31281	DH376	Vehicle	0.278923	46.5786	491.921	1637.19	1949.14	2035.91	1951.24	1888.04	2255.51	1931.94	281.231	1637.19	1937.62	2667.22	2091.38	2164.29	3042.4	2248.72	0	1	1	1	0	0	1	1
39,00_1133,5956n	1	1	#5947	2	39.0012	1133.6	7.3511	VAVVAGYGDVGK		P50247	Adenosylhomocysteinase OS=Mus musculus OX=10090 GN=Ahcy PE=1 SV=3	1.16868	DH376	Vehicle	0.386062	33.5122	546.791	1076.42	1235.24	1337.14	1086.33	1060.15	1424.64	1332.18	312.6	1076.42	1227.94	1751.77	1164.35	1215.27	1921.66	1550.62	0	1	1	1	0	1	1	1
39,12_1101,5401n	1	1	#7323	2	39.124	1101.54	6.1926	WLNENAVEK		P50247	Adenosylhomocysteinase OS=Mus musculus OX=10090 GN=Ahcy PE=1 SV=3	1.42562	DH376	Vehicle	0.119906	41.2869	382.563	1038.82	604.842	966.107	994.659	1021.58	1195.9	1053.79	218.711	1038.82	601.267	1265.69	1066.1	1171.06	1613.12	1226.58	0	1	0	0	0	1	1	0
50,56_1127,5994n	0	1	#17188	2	50.5583	1127.6	6.4358	VADIGLAAWGR		P50247	Adenosylhomocysteinase OS=Mus musculus OX=10090 GN=Ahcy PE=1 SV=3	1.90837	DH376	Vehicle	0.151107	85.2143	34.3151	448.834	121.638	524.109	544.517	566.12	705.639	338.077	19.6179	448.834	120.919	686.63	583.626	648.952	951.819	393.513	0	1	0	1	0	1	0	1
37,63_1627,7713n	1	1	#4703	3	37.6309	1627.77	6.9772	SSGPYGGGGQYFAKPR		P49312	Heterogeneous nuclear ribonucleoprotein A1 OS=Mus musculus OX=10090 GN=Hnrnpa1 PE=1 SV=2	1.2276	Vehicle	DH376	0.380253	29.7581	4295.16	2066.95	2976.08	3802.23	1903.37	2728.46	3098.97	2973.33	2455.54	2066.95	2958.49	4981.26	2040.07	3127.68	4180.12	3460.87	1	1	1	1	1	1	0	1
27,15_1436,7298n	1	1	#5430	3	27.1516	1436.73	6.2804	EDSQRPGAHLTVK		P49312	Heterogeneous nuclear ribonucleoprotein A1 OS=Mus musculus OX=10090 GN=Hnrnpa1 PE=1 SV=2	1.02474	Vehicle	DH376	0.866859	18.4677	1127.57	855.139	1007.43	1327.2	894.005	1169.26	1230.73	919.109	644.63	855.139	1001.48	1738.75	958.216	1340.34	1660.1	1069.82	0	0	1	0	0	0	1	0
52,46_1217,6243n	1	1	#6113	2	52.4612	1217.62	7.6578	IEVIEIMTDR		P49312	Heterogeneous nuclear ribonucleoprotein A1 OS=Mus musculus OX=10090 GN=Hnrnpa1 PE=1 SV=2	1.02843	DH376	Vehicle	0.661115	50.582	1828.21	1049.21	503.96	1906.35	1217.4	1564.3	1479.37	1176.98	1045.19	1049.21	500.982	2497.5	1304.84	1793.18	1995.49	1369.98	1	1	0	1	1	1	1	1
26,86_1693,6835n	0	1	#7068	2	26.865	1693.68	7.0631	NQGGYGGSSSSSSYGSGR		P49312	Heterogeneous nuclear ribonucleoprotein A1 OS=Mus musculus OX=10090 GN=Hnrnpa1 PE=1 SV=2	1.06865	DH376	Vehicle	0.739451	30.0966	958.516	623.635	812.281	1277.98	859.786	970.265	1376.86	717.595	547.983	623.635	807.48	1674.27	921.539	1112.23	1857.22	835.261	1	1	1	1	1	1	1	1
32,50_936,4911n	1	1	#3285	2	32.4968	936.491	6.4031	IAIQHLDK		P80316	T-complex protein 1 subunit epsilon OS=Mus musculus OX=10090 GN=Cct5 PE=1 SV=1	1.00876	DH376	Vehicle	0.86715	19.1023	1549.01	1245.82	1378.13	1917.03	1349.78	1526.51	1713.12	1553.93	885.57	1245.82	1369.98	2511.48	1446.73	1749.87	2310.79	1808.74	0	0	0	1	0	0	0	0
30,40_1092,5142n	1	1	#6258	2	30.3968	1092.51	6.4709	IADGYEQAAR		P80316	T-complex protein 1 subunit epsilon OS=Mus musculus OX=10090 GN=Cct5 PE=1 SV=1	1.05452	Vehicle	DH376	0.896794	34.0885	459.613	413.458	502.262	826.688	416.923	545.137	584.709	541.4	262.76	413.458	499.294	1083.04	446.868	624.899	788.699	630.175	0	0	0	1	0	0	0	1
50,42_1762,9565n	1	1	#11115	2	50.4224	1762.96	6.0743	VLVDINNPEPLIQTAK		P80316	T-complex protein 1 subunit epsilon OS=Mus musculus OX=10090 GN=Cct5 PE=1 SV=1	1.23298	Vehicle	DH376	0.705836	51.5345	353.174	485.743	867.246	1167.26	524.683	711.819	587.089	506.882	201.91	485.743	862.12	1529.21	562.368	815.97	791.91	589.996	0	0	0	1	0	0	0	1
59,16_1652,8532n	0	1	#20132	2	59.1633	1652.85	6.3345	LGFAGVVQEISFGTTK		P80316	T-complex protein 1 subunit epsilon OS=Mus musculus OX=10090 GN=Cct5 PE=1 SV=1	1.47355	DH376	Vehicle	0.103005	189.447	0	21.5237	0	514.699	156.409	292.636	114.997	226.109	0	21.5237	0	674.303	167.643	335.453	155.116	263.185	0	0	0	1	0	0	0	1
34,36_1058,5309n	1	1	#3690	2	34.3569	1058.53	6.3239	GEEILSGAQR		Q922B2	Aspartate--tRNA ligase_ cytoplasmic OS=Mus musculus OX=10090 GN=Dars PE=1 SV=2	1.01489	Vehicle	DH376	0.823077	39.5486	1011.99	2890.13	2685.42	3119.84	1909.71	2590.66	2428.98	2635.61	578.556	2890.13	2669.55	4087.28	2046.87	2969.72	3276.4	3067.78	0	1	0	0	1	1	1	0
37,22_1179,5856n	1	1	#5401	2	37.2214	1179.59	6.377	FQTEIQTVSK		Q922B2	Aspartate--tRNA ligase_ cytoplasmic OS=Mus musculus OX=10090 GN=Dars PE=1 SV=2	1.08693	DH376	Vehicle	0.547565	43.4992	561.703	1219.18	1764.9	1802.63	1337.77	1339.25	1547.17	1589.13	321.125	1219.18	1754.46	2361.61	1433.86	1535.21	2086.94	1849.7	0	1	0	1	1	1	1	0
48,36_1214,6312n	1	1	#10404	2	48.3633	1214.63	6.1848	ESIIDVEGVVR		Q922B2	Aspartate--tRNA ligase_ cytoplasmic OS=Mus musculus OX=10090 GN=Dars PE=1 SV=2	1.12775	DH376	Vehicle	0.328224	29.5875	530.744	705.277	605.826	1011.05	765.921	786.208	823.292	841.924	303.426	705.277	602.245	1324.56	820.932	901.243	1110.52	979.976	0	0	0	0	0	1	0	0
54,06_1093,5652n	0	1	#17549	2	54.0564	1093.57	6.3909	VFCIGPVFR	[3] Carbamidomethyl C	Q922B2	Aspartate--tRNA ligase_ cytoplasmic OS=Mus musculus OX=10090 GN=Dars PE=1 SV=2	1.8943	DH376	Vehicle	0.0924048	74.4613	59.9607	308.151	108.837	409.76	451.466	358.738	451.368	418.12	34.2795	308.151	108.194	536.823	483.892	411.227	608.839	486.68	0	0	0	1	1	1	1	1
57,57_1024,5547n	1	1	#3675	2	57.5678	1024.55	6.9578	FAISELFAK		P09405	Nucleolin OS=Mus musculus OX=10090 GN=Ncl PE=1 SV=2	1.10203	Vehicle	DH376	0.509626	20.5763	1481.47	998.668	1394.27	1014.89	1128.05	1174	1242.96	891.594	846.956	998.668	1386.03	1329.6	1209.07	1345.78	1676.6	1037.79	0	1	1	1	0	1	1	1
47,48_1395,7550n	1	1	#6229	2	47.4768	1395.75	6.6774	TLVLSNLSYSATK		P09405	Nucleolin OS=Mus musculus OX=10090 GN=Ncl PE=1 SV=2	1.19246	Vehicle	DH376	0.304141	22.1505	1771.58	1036.77	1373.4	1303.24	1083.85	1425.17	1245.43	845.269	1012.81	1036.77	1365.28	1707.36	1161.69	1633.7	1679.92	983.87	0	1	1	1	0	1	1	1
36,10_1321,6158n	0	1	#9449	2	36.0968	1321.62	6.0403	GLSEDTTEETLK		P09405	Nucleolin OS=Mus musculus OX=10090 GN=Ncl PE=1 SV=2	1.06988	Vehicle	DH376	0.70498	22.4485	604.673	371.016	471.072	611.6	438.842	419.814	578.981	486.273	345.691	371.016	468.288	801.252	470.361	481.239	780.973	566.008	0	1	1	0	0	0	0	1
48,20_939,5010n	1	1	#9824	2	48.1994	939.501	6.3399	GIAYIEFK		P09405	Nucleolin OS=Mus musculus OX=10090 GN=Ncl PE=1 SV=2	1.09921	Vehicle	DH376	0.415162	16.6524	1075.44	772.028	836.135	773.465	704.508	818.027	934.826	687.698	614.83	772.028	831.193	1013.31	755.108	937.717	1260.96	800.462	0	0	1	1	0	1	1	1
47,72_1239,7754n	1	1	#3704	3	47.7154	1239.78	6.0831	LINRPIIVFR		Q61553	Fascin OS=Mus musculus OX=10090 GN=Fscn1 PE=1 SV=4	1.12926	Vehicle	DH376	0.437756	21.1108	895.956	1131.61	1395.29	1455.15	1182.87	960.361	1257.97	918.429	512.218	1131.61	1387.04	1906.37	1267.83	1100.88	1696.85	1069.03	0	1	1	0	0	0	1	1
36,48_1127,5707n	1	1	#6782	3	36.4785	1127.57	6.436	FLVVAHDDGR		Q61553	Fascin OS=Mus musculus OX=10090 GN=Fscn1 PE=1 SV=4	1.00905	DH376	Vehicle	0.822804	23.075	527.353	724.813	876.668	912.971	776.245	707.793	773.43	811.852	301.487	724.813	871.486	1196.08	831.997	811.354	1043.26	944.973	0	1	1	1	0	1	1	1
52,54_1145,5778n	1	1	#14209	2	52.5357	1145.58	6.1076	YLTAEAFGFK		Q61553	Fascin OS=Mus musculus OX=10090 GN=Fscn1 PE=1 SV=4	1.13665	Vehicle	DH376	0.713796	95.9154	119.381	149.118	874.883	319.228	262.033	304.011	416.597	304.134	68.2501	149.118	869.712	418.218	280.854	348.493	561.938	354.004	0	1	1	1	0	1	0	0
24,31_1091,4932n	0	1	#20961	3	24.3085	1091.49	6.2666	YSVQTSDHR		Q61553	Fascin OS=Mus musculus OX=10090 GN=Fscn1 PE=1 SV=4	1.43637	Vehicle	DH376	0.268966	42.3227	88.2704	119.035	236.918	181.337	113.636	94.0757	155.025	72.7769	50.4641	119.035	235.518	237.568	121.798	107.84	209.109	84.7103	0	1	1	1	0	1	1	0
33,85_1187,6207n	1	1	#4064	2	33.8466	1187.62	6.1932	HFVALSTNTAK		P06745	Glucose-6-phosphate isomerase OS=Mus musculus OX=10090 GN=Gpi PE=1 SV=4	1.07858	DH376	Vehicle	0.570927	34.6017	917.943	1618.05	1780.85	2306.4	1481.57	1827.68	1870.06	1964.39	524.787	1618.05	1770.33	3021.6	1587.98	2095.1	2522.47	2286.5	0	0	1	1	0	1	0	1
39,57_1654,7977n	1	1	#6656	2	39.5672	1654.8	7.1913	TFTTQETITNAETAK		P06745	Glucose-6-phosphate isomerase OS=Mus musculus OX=10090 GN=Gpi PE=1 SV=4	1.09694	DH376	Vehicle	0.530926	35.0701	424.049	948.821	1011.45	1106.57	961.124	878.845	885.463	1103.85	242.429	948.821	1005.47	1449.7	1030.16	1007.43	1194.38	1284.85	0	0	1	1	0	1	0	0
38,14_877,5442n	2	2	#8620,#15298	2.3	38.1354	877.544	6.4906	AVLHVALR		P06745	Glucose-6-phosphate isomerase OS=Mus musculus OX=10090 GN=Gpi PE=1 SV=4	1.18314	DH376	Vehicle	0.273648	26.7193	268.741	470.64	539.627	455.398	450.634	482.783	552.707	565.928	153.639	470.64	536.437	596.612	483	553.421	745.533	658.725	0	0	2	2	0	2	0	2
50,12_1585,7949n	0	1	#11519	2	50.1152	1585.79	6.2799	VWFVSNIDGTHIAK		P06745	Glucose-6-phosphate isomerase OS=Mus musculus OX=10090 GN=Gpi PE=1 SV=4	1.46463	DH376	Vehicle	0.320791	105.994	0	161.397	42.0133	291.845	145.458	141.391	78.7043	359.815	0	161.397	41.7649	382.344	155.906	162.078	106.162	418.815	0	0	0	0	0	0	0	1
38,16_944,5118n	1	1	#4610	2	38.1559	944.512	6.5711	IIALDGDTK		P40142	Transketolase OS=Mus musculus OX=10090 GN=Tkt PE=1 SV=1	1.0478	DH376	Vehicle	0.619552	23.1814	959.191	1625.42	1687.48	1586.47	1450.33	1566.58	1562.03	1559.62	548.369	1625.42	1677.5	2078.42	1554.5	1795.79	2106.99	1815.36	0	1	1	1	0	0	0	1
35,03_868,5023n	1	1	#6809	2	35.0263	868.502	6.0121	LAVSQVPR		P40142	Transketolase OS=Mus musculus OX=10090 GN=Tkt PE=1 SV=1	1.16491	DH376	Vehicle	0.418565	42.4318	327.308	714.713	1074.22	895.995	797.138	759.4	936.097	1016.35	187.122	714.713	1067.87	1173.84	854.391	870.512	1262.68	1183	0	1	0	1	0	0	0	0
28,04_977,5618n	0	1	#6957	2	28.0378	977.562	6.7742	HQPTAIIAK		P40142	Transketolase OS=Mus musculus OX=10090 GN=Tkt PE=1 SV=1	1.0815	Vehicle	DH376	0.927047	58.0104	171.722	276.313	496.852	711.729	297.589	289.948	505.865	438.375	98.1735	276.313	493.915	932.43	318.963	332.372	682.349	510.256	0	1	1	0	0	0	0	1
43,46_2480,1783n	1	1	#12403	3	43.4603	2480.18	6.3845	TSRPENAIIYSNNEDFQVGQAK		P40142	Transketolase OS=Mus musculus OX=10090 GN=Tkt PE=1 SV=1	1.40459	DH376	Vehicle	0.314697	56.4644	116.079	381.005	462.925	673.677	349.074	474.836	646.002	824.753	66.3625	381.005	460.189	882.579	374.146	544.312	871.376	959.99	0	1	0	1	0	0	0	1
35,29_937,4810n	1	1	#4720	2	35.2851	937.481	6.4445	LYSESLAR		Q61598	Rab GDP dissociation inhibitor beta OS=Mus musculus OX=10090 GN=Gdi2 PE=1 SV=1	1.1568	DH376	Vehicle	0.244172	20.9916	913.734	1423.85	1507.67	1470.9	1417.77	1632.58	1661.41	1437.98	522.381	1423.85	1498.76	1927.01	1519.6	1871.46	2241.03	1673.77	0	1	1	1	1	1	1	1
45,66_1119,6026n	1	1	#8703	2	45.6555	1119.6	6.5237	FLMANGQLVK		Q61598	Rab GDP dissociation inhibitor beta OS=Mus musculus OX=10090 GN=Gdi2 PE=1 SV=1	1.12055	DH376	Vehicle	0.437377	36.3534	496.378	658.147	1162.33	810.8	999.76	847.469	904.683	752.769	283.779	658.147	1155.46	1062.22	1071.57	971.467	1220.3	876.202	0	1	0	1	0	1	1	0
60,19_1250,6840n	1	1	#9075	2	60.1928	1250.68	6.7532	FVSISDLFVPK		Q61598	Rab GDP dissociation inhibitor beta OS=Mus musculus OX=10090 GN=Gdi2 PE=1 SV=1	1.20651	DH376	Vehicle	0.335931	40.7829	324.557	548.289	757.575	926.668	688.571	858.925	880.736	656.915	185.549	548.289	753.097	1214.02	738.026	984.599	1188	764.631	0	1	1	1	1	1	1	1
40,56_2198,0434n	0	1	#17974	3	40.5559	2198.04	6.5545	NTNDANSCQIIIPQNQVNR	[8] Carbamidomethyl C	P50396	Rab GDP dissociation inhibitor alpha OS=Mus musculus OX=10090 GN=Gdi1 PE=1 SV=3	1.38963	DH376	Vehicle	0.105744	31.4392	94.907	176.447	220.652	173.282	203.188	257.683	258.069	205.568	54.2583	176.447	219.348	227.016	217.781	295.386	348.102	239.275	0	1	1	1	1	1	1	1
30,48_1224,6472n	1	1	#6236	2	30.4787	1224.65	6.1368	VLANPGNSQVAR		P70168	Importin subunit beta-1 OS=Mus musculus OX=10090 GN=Kpnb1 PE=1 SV=2	1.01277	DH376	Vehicle	0.822501	23.3968	925.369	1296.21	1563.51	1615.69	1250.38	1288.68	1561.15	1369.52	529.033	1296.21	1554.27	2116.7	1340.19	1477.23	2105.8	1594.08	0	0	0	0	0	0	1	0
39,12_1555,8072n	1	1	#8423	3	39.124	1555.81	6.1274	TVSPDRLELEAAQK		P70168	Importin subunit beta-1 OS=Mus musculus OX=10090 GN=Kpnb1 PE=1 SV=2	1.28659	DH376	Vehicle	0.191818	33.965	366.988	825.157	600.553	843.443	795.398	734.854	916.154	945.227	209.807	825.157	597.004	1104.99	852.527	842.375	1235.78	1100.22	0	0	0	1	0	0	1	1
36,04_798,4865n	1	1	#8686	2	36.0354	798.486	6.2128	VAAGLQIK		P70168	Importin subunit beta-1 OS=Mus musculus OX=10090 GN=Kpnb1 PE=1 SV=2	1.23974	DH376	Vehicle	0.103771	19.7087	518.732	591.618	762.367	788.828	769.162	749.505	974.642	806.303	296.559	591.618	757.861	1033.44	824.406	859.169	1314.67	938.514	0	0	0	1	0	0	0	1
57,31_1604,8524n	0	1	#16293	2	57.3089	1604.85	6.1026	LAATNALLNSLEFTK		P70168	Importin subunit beta-1 OS=Mus musculus OX=10090 GN=Kpnb1 PE=1 SV=2	1.61735	DH376	Vehicle	0.230104	86.8404	16.188	467.41	185.67	669.726	586.185	512.932	462.271	604.242	9.25467	467.41	184.573	877.402	628.286	587.982	623.546	703.321	0	0	0	1	0	0	1	1
47,72_974,5459n	1	1	#8103	2	47.7154	974.546	6.5263	IGLFGGAGVGK		P56480	ATP synthase subunit beta_ mitochondrial OS=Mus musculus OX=10090 GN=Atp5f1b PE=1 SV=2	1.24545	DH376	Vehicle	0.34806	45.7896	279.364	829.141	976.217	1115.81	977.798	924.829	1228.21	855.249	159.712	829.141	970.447	1461.81	1048.03	1060.15	1656.7	995.486	0	0	1	1	1	1	0	1
55,90_1987,0172n	0	1	#13652	2	55.8977	1987.02	6.6202	AIAELGIYPAVDPLDSTSR		P56480	ATP synthase subunit beta_ mitochondrial OS=Mus musculus OX=10090 GN=Atp5f1b PE=1 SV=2	1.74147	DH376	Vehicle	0.331214	98.5831	68.6818	286.357	0	397.853	570.135	119.243	520.958	100.805	39.2654	286.357	0	521.224	611.085	136.69	702.708	117.335	0	1	0	0	1	0	1	0
58,09_1438,7675n	1	1	#14949	2	58.0928	1438.77	6.2635	VALTGLTVAEYFR		P56480	ATP synthase subunit beta_ mitochondrial OS=Mus musculus OX=10090 GN=Atp5f1b PE=1 SV=2	1.45215	DH376	Vehicle	0.182437	77.451	107.463	214.809	339.728	721.806	490.949	541.11	482.876	494.554	61.4368	214.809	337.72	945.632	526.211	620.283	651.34	575.647	0	1	1	1	1	1	1	1
59,20_2022,0037n	1	1	#16235	3	59.2043	2022	6.5759	FLSQPFQVAEVFTGHMGK		P56480	ATP synthase subunit beta_ mitochondrial OS=Mus musculus OX=10090 GN=Atp5f1b PE=1 SV=2	2.82485	DH376	Vehicle	0.116568	116.398	8.69375	250.024	0	367.621	389.723	367.219	440.339	572.03	4.97021	250.024	0	481.617	417.714	420.95	593.962	665.828	0	1	0	1	1	0	1	1
46,85_1476,6832n	1	1	#3253	2	46.8493	1476.68	7.2645	WMEEQAQSLIDK		Q62241	U1 small nuclear ribonucleoprotein C OS=Mus musculus OX=10090 GN=Snrpc PE=1 SV=1	2.50921	DH376	Vehicle	0.252355	185.114	13.8953	199.077	16.7902	3832.53	172.204	2859.43	6972.36	189.173	7.94391	199.077	16.691	5020.96	184.572	3277.81	9404.83	220.193	0	0	0	1	0	0	1	0
45,29_2297,9152n	1	1	#4362	3	45.2942	2297.92	7.1174	FYCDYCDTYLTHDSPSVR	[3] Carbamidomethyl C|[6] Carbamidomethyl C	Q62241	U1 small nuclear ribonucleoprotein C OS=Mus musculus OX=10090 GN=Snrpc PE=1 SV=1	2.5405	DH376	Vehicle	0.241869	196.783	0	24.6185	28.4412	4340.91	74.2137	2974.47	8028.98	85.2369	0	24.6185	28.2731	5686.99	79.544	3409.68	10830.1	99.2135	0	0	0	1	0	0	1	0
25,52_950,4738n	1	1	#20713	2	25.5151	950.474	6.2057	TTAAFQQGK		Q62241	U1 small nuclear ribonucleoprotein C OS=Mus musculus OX=10090 GN=Snrpc PE=1 SV=1	13.4202	DH376	Vehicle	0.350131	149.843	0	0	5.27492	20.134	0	99.0631	239.508	2.42235	0	0	5.24374	26.3774	0	113.558	323.066	2.81954	0	0	0	0	0	0	1	0
45,10_974,5275n	1	1	#5974	2	45.0968	974.528	6.8413	YDGIILPGK		Q9CXW4	60S ribosomal protein L11 OS=Mus musculus OX=10090 GN=Rpl11 PE=1 SV=4	1.02273	DH376	Vehicle	0.866142	15.406	1129.45	983.936	852.795	1118.92	1129.65	1125.53	1119.57	803.195	645.707	983.936	847.755	1465.88	1210.78	1290.21	1510.16	934.897	0	1	1	1	1	1	1	1
46,95_1545,8301n	1	1	#11760	2	46.9517	1545.83	6.4677	VLEQLTGQTPVFSK		Q9CXW4	60S ribosomal protein L11 OS=Mus musculus OX=10090 GN=Rpl11 PE=1 SV=4	1.06738	DH376	Vehicle	0.582935	26.8265	537.589	495.362	753.267	871.119	686.827	808.944	741.432	599.18	307.34	495.362	748.815	1141.24	736.158	927.305	1000.1	697.429	0	1	1	0	1	1	1	0
39,40_1127,6137n	1	1	#6127	2	39.4034	1127.61	6.3514	IIGNTENLVR		Q99K85	Phosphoserine aminotransferase OS=Mus musculus OX=10090 GN=Psat1 PE=1 SV=1	1.23572	DH376	Vehicle	0.287865	40.4796	611.868	1243.83	1637.5	1834.31	1524.04	1729.7	1740.92	1588.64	349.805	1243.83	1627.82	2403.12	1633.5	1982.78	2348.29	1849.13	0	0	0	1	0	1	0	0
47,94_1036,5570n	1	1	#7012	2	47.9406	1036.56	6.2642	FGVIFAGAQK		Q99K85	Phosphoserine aminotransferase OS=Mus musculus OX=10090 GN=Psat1 PE=1 SV=1	1.02061	DH376	Vehicle	0.905152	18.737	633.236	802.888	716.846	958.231	573.753	900.05	841.449	860.06	362.021	802.888	712.609	1255.37	614.962	1031.74	1135.01	1001.09	0	0	0	1	0	1	0	0
43,26_1538,7303n	1	1	#7680	2	43.2555	1538.73	6.1914	ASLYNAVTTEDVEK		Q99K85	Phosphoserine aminotransferase OS=Mus musculus OX=10090 GN=Psat1 PE=1 SV=1	1.35812	DH376	Vehicle	0.312818	68.0015	200.992	458.197	229.542	835.34	313.564	603.284	739.76	684.894	114.907	458.197	228.185	1094.37	336.086	691.554	997.844	797.198	0	0	0	1	0	1	0	0
46,97_1352,7416n	1	1	#8217	2	46.9722	1352.74	6.2266	LVILANNCPALR	[8] Carbamidomethyl C	P62889	60S ribosomal protein L30 OS=Mus musculus OX=10090 GN=Rpl30 PE=1 SV=2	1.033	Vehicle	DH376	0.860402	62.8133	524.258	654.706	1776.76	721.608	929.884	1011.38	1069.74	548.867	299.718	654.706	1766.26	945.372	996.671	1159.36	1442.95	638.867	0	0	1	0	0	1	1	1
30,80_904,4545n	1	1	#9034	2	30.7989	904.454	6.3207	SLESINSR		P62889	60S ribosomal protein L30 OS=Mus musculus OX=10090 GN=Rpl30 PE=1 SV=2	1.06142	DH376	Vehicle	0.667889	43.4397	469.508	683.656	1336.01	946.609	777.749	946.031	1200.62	722.419	268.418	683.656	1328.11	1240.14	833.609	1084.45	1619.48	840.877	0	0	0	0	0	1	1	1
54,22_1756,8849n	1	1	#15877	2	54.2202	1756.88	6.8106	VCTLAIIDPGDSDIIR	[2] Carbamidomethyl C	P62889	60S ribosomal protein L30 OS=Mus musculus OX=10090 GN=Rpl30 PE=1 SV=2	1.86352	DH376	Vehicle	0.122806	57.1562	58.5027	210.313	327.399	361.186	408.344	550.671	531.637	293.485	33.446	210.313	325.464	473.186	437.673	631.243	717.112	341.608	0	0	1	0	0	1	1	1
48,70_2210,0924n	2	2	#282,#23	2.3	48.704	2210.09	9.2344	LGEHNIDVLEGNEQFINAAK		P00761	Trypsin OS=Sus scrofa PE=1 SV=1	1.38147	Vehicle	DH376	0.293506	41.1869	371392	229808	228945	130955	200083	203446	160908	131270	212325	229808	227592	171563	214454	233213	217045	152795	2	2	2	2	2	2	2	2
33,04_1044,5545n	1	1	#127	2	33.0423	1044.55	8.6669	LSSPATLNSR		P00761	Trypsin OS=Sus scrofa PE=1 SV=1	1.30812	Vehicle	DH376	0.301907	40.1991	180822	104434	99594.5	73842.8	94757.4	87408.8	77042.7	91441.8	103376	104434	99005.8	96740.8	101563	100198	103921	106436	1	1	0	1	0	1	1	0
51,73_2298,1598n	1	1	#193	3	51.7313	2298.16	7.9872	IITHPNFNGNTLDNDIMLIK	[17] Oxidation M	P00761	Trypsin OS=Sus scrofa PE=1 SV=1	1.62939	Vehicle	DH376	0.222842	47.8586	263314	140358	246884	80140.5	132212	118364	103142	94730.4	150536	140358	245424	104991	141708	135683	139126	110264	1	1	1	1	0	0	1	1
51,73_2298,1502n	0	1	#2890	2	51.7313	2298.15	7.9872	IITHPNFNGNTLDNDIMLIK	[17] Oxidation M	P00761	Trypsin OS=Sus scrofa PE=1 SV=1	1.60984	Vehicle	DH376	0.239891	47.215	42151.5	24233.2	32521.7	11427.8	19681.2	17619	16121.2	15116.2	24098	24233.2	32329.5	14971.5	21094.7	20196.9	21745.5	17594.8	1	1	1	0	0	0	1	1
33,95_849,4242n	1	1	#595	2	33.949	849.424	8.2498	EIAQDFK		P84228	Histone H3,2 OS=Mus musculus OX=10090 GN=Hist1h3b PE=1 SV=2	1.17124	DH376	Vehicle	0.115927	18.6081	7485.02	9398.91	11254.3	8020.82	10037.1	10611	10788.3	10914.8	4279.18	9398.91	11187.8	10508	10758	12163.5	14552	12704.5	1	1	1	1	1	1	1	0
33,09_1031,5878n	2	2	#706,#881	2.3	33.0935	1031.59	8.7132	YRPGTVALR		P84228	Histone H3,2 OS=Mus musculus OX=10090 GN=Hist1h3b PE=1 SV=2	1.20515	DH376	Vehicle	0.0187941	11.5908	14093.8	12639.6	16213.1	12944.2	15922	17218.6	17446.9	16769.5	8057.42	12639.6	16117.2	16958.1	17065.5	19738	23533.7	19519.2	2	2	2	2	2	2	2	2
37,75_787,4676n	1	1	#1512	2	37.7464	787.468	6.2092	KLPFQR		P84228	Histone H3,2 OS=Mus musculus OX=10090 GN=Hist1h3b PE=1 SV=2	1.1744	DH376	Vehicle	0.188515	24.4376	7657.3	8902.76	13051	8921.48	10055.8	11536.2	11590.9	12069.6	4377.67	8902.76	12973.8	11688	10778	13224.1	15634.7	14048.7	0	0	1	0	0	0	0	0
37,51_1368,7316n	1	1	#624	2	37.508	1368.73	8.3962	GAAQNIIPASTGAAK		P16858	Glyceraldehyde-3-phosphate dehydrogenase OS=Mus musculus OX=10090 GN=Gapdh PE=1 SV=2	1.0214	Vehicle	DH376	0.974721	24.9998	10363.2	9422.68	11302.3	16051.8	10297.8	10802.1	13087.4	11964.9	5924.61	9422.68	11235.5	21029.3	11037.4	12382.6	17653.3	13926.8	1	1	1	1	1	1	1	1
47,76_1555,7774n	1	1	#19322	3	47.7563	1555.78	7.2314	VPTPNVSVVDLTCR	[13] Carbamidomethyl C	P16858	Glyceraldehyde-3-phosphate dehydrogenase OS=Mus musculus OX=10090 GN=Gapdh PE=1 SV=2	1.16997	DH376	Vehicle	0.334037	22.7581	188.175	138.935	162.708	216.474	164.534	209.942	271.225	180.638	107.579	138.935	161.747	283.601	176.352	240.66	365.849	210.257	0	0	1	0	0	1	0	0
50,09_1626,9352n	1	1	#1905	3	50.0947	1626.94	7.4188	LVINGKPITIFQER		P16858	Glyceraldehyde-3-phosphate dehydrogenase OS=Mus musculus OX=10090 GN=Gapdh PE=1 SV=2	1.00809	DH376	Vehicle	0.861135	20.2381	3039.87	3499.69	3706.3	4836.13	3772.12	3407.54	4247.03	3777.32	1737.89	3499.69	3684.4	6335.77	4043.05	3906.11	5728.71	4396.7	0	1	0	1	1	1	1	1
56,29_2296,2312n	2	2	#13293,#856	2.3	56.2896	2296.23	6.1975	IPKEQGVLSFWRGNLANVIR		P51881	ADP/ATP translocase 2 OS=Mus musculus OX=10090 GN=Slc25a5 PE=1 SV=3	2.50674	DH376	Vehicle	0.0785456	102.464	3379.67	7016.49	921.166	17853.1	21194.5	22160	10525.2	19242.9	1932.15	7016.49	915.721	23389.2	22716.7	25402.3	14197.2	22398.2	0	0	0	2	0	0	0	0
39,44_860,4476n	1	1	#4231	2	39.4443	860.448	7.094	GLGDCLVK	[5] Carbamidomethyl C	P51881	ADP/ATP translocase 2 OS=Mus musculus OX=10090 GN=Slc25a5 PE=1 SV=3	1.38557	DH376	Vehicle	0.0578076	26.1049	1065.14	1863.83	1849.64	2089.3	2314.15	2316.51	2501.27	2384.04	608.938	1863.83	1838.71	2737.18	2480.37	2655.45	3373.9	2774.96	0	0	0	0	0	1	1	1
41,10_736,3660n	1	1	#4428	2	41.1014	736.366	6.9478	TQFWR		P51881	ADP/ATP translocase 2 OS=Mus musculus OX=10090 GN=Slc25a5 PE=1 SV=3	1.70553	DH376	Vehicle	0.157207	66.6998	483.117	673.252	116.005	1041.99	926.584	984.19	1242.92	793.52	276.198	673.252	115.319	1365.1	993.135	1128.19	1676.55	923.636	0	1	1	1	1	1	1	1
35,81_1092,5435n	1	1	#1033	2	35.8101	1092.54	7.4056	ALAAGGYDVEK		P43276	Histone H1,5 OS=Mus musculus OX=10090 GN=Hist1h1b PE=1 SV=2	1.00834	Vehicle	DH376	0.856257	40.0172	10562	5695.33	5314.9	4902.92	7529.89	5818.62	5810.01	7097.59	6038.29	5695.33	5283.49	6423.27	8070.72	6669.98	7836.97	8261.4	1	1	0	1	1	1	1	1
44,24_1211,6683n	1	1	#3039	2	44.2442	1211.67	6.0992	ATGPPVSELITK		P43276	Histone H1,5 OS=Mus musculus OX=10090 GN=Hist1h1b PE=1 SV=2	1.04343	DH376	Vehicle	0.641867	32.7096	7708.4	3777.96	4435.65	5127.05	5865.94	5795.22	5295.21	5006.88	4406.89	3777.96	4409.43	6716.9	6287.26	6643.15	7142.57	5827.87	1	0	0	0	0	0	1	0
40,47_1339,7314n	1	1	#10635	2	40.474	1339.73	6.3293	KATGPPVSELITK		P43276	Histone H1,5 OS=Mus musculus OX=10090 GN=Hist1h1b PE=1 SV=2	1.06397	DH376	Vehicle	0.547972	61.1079	1866.87	1041.76	241.618	1235.11	1243.13	1155.6	996.168	1271.01	1067.29	1041.76	240.19	1618.11	1332.42	1324.68	1343.71	1479.42	1	1	0	1	1	1	1	1
40,49_1339,7549n	0	1	#7160	3	40.4945	1339.75	6.3293	KATGPPVSELITK		P43276	Histone H1,5 OS=Mus musculus OX=10090 GN=Hist1h1b PE=1 SV=2	1.32423	DH376	Vehicle	0.336967	78.1587	1873.37	869.94	61.695	990.127	1594.31	1148.09	1213.78	1069.47	1071.01	869.94	61.3303	1297.16	1708.82	1316.07	1637.24	1244.83	1	1	0	1	1	1	1	1
36,78_1106,5591n	1	1	#1036	2	36.7782	1106.56	7.6744	ALAAAGYDVEK		Q07133	Histone H1t OS=Mus musculus OX=10090 GN=Hist1h1t PE=1 SV=4	1.00003	DH376	Vehicle	0.832269	32.1583	8026.49	3781.37	5796.68	4857.91	6091.66	5120.66	5508.12	5742.77	4588.74	3781.37	5762.42	6364.31	6529.19	5869.89	7429.76	6684.43	1	0	1	1	1	1	1	1
37,36_972,5730n	2	2	#2524,#3652	2.3	37.3647	972.573	7.6322	SGVSLAALKK		P43274	Histone H1,4 OS=Mus musculus OX=10090 GN=Hist1h1e PE=1 SV=2	1.17618	DH376	Vehicle	0.109685	15.3239	3540.45	2452.15	3315.79	3004.38	4013.99	3283.39	3572.39	3612.22	2024.07	2452.15	3296.2	3936.01	4302.29	3763.8	4818.7	4204.53	2	0	2	2	2	2	2	2
43,88_1197,6542n	1	1	#4580	2	43.883	1197.65	6.2181	ASGPPVSELITK		P43277	Histone H1,3 OS=Mus musculus OX=10090 GN=Hist1h1d PE=1 SV=2	1.06359	DH376	Vehicle	0.583147	30.7904	3547.09	1867.45	2103.25	2259.6	2948.53	2647.67	2580.91	2222.03	2027.87	1867.45	2090.82	2960.29	3160.3	3035.07	3481.33	2586.39	1	0	0	0	0	0	1	0
48,36_1153,5636n	1	1	#2496	2	48.3633	1153.56	7.954	FEDENFILK		P17742	Peptidyl-prolyl cis-trans isomerase A OS=Mus musculus OX=10090 GN=Ppia PE=1 SV=2	1.11853	Vehicle	DH376	0.489677	23.4554	4039.33	3473.26	4198.2	5869.18	3362.21	4798	4255.05	3301.74	2309.29	3473.26	4173.38	7689.15	3603.7	5500.02	5739.54	3843.13	1	1	1	1	1	1	1	1
52,97_1054,5269n	1	1	#2770	2	52.9659	1054.53	8.5192	VSFELFADK		P17742	Peptidyl-prolyl cis-trans isomerase A OS=Mus musculus OX=10090 GN=Ppia PE=1 SV=2	1.2098	Vehicle	DH376	0.477076	38.7871	2213.41	2281.99	3106.11	4797.46	2123.46	3082.75	2639.97	2402.57	1265.4	2281.99	3087.75	6285.1	2275.97	3533.8	3560.99	2796.53	1	1	1	1	1	1	1	1
50,44_1830,8918n	1	1	#7332	3	50.4428	1830.89	7.2915	SIYGEKFEDENFILK		P17742	Peptidyl-prolyl cis-trans isomerase A OS=Mus musculus OX=10090 GN=Ppia PE=1 SV=2	1.05106	Vehicle	DH376	0.97845	36.9462	950.576	699.283	1259.4	1683.95	931.241	1173.14	1281.43	984.274	543.444	699.283	1251.96	2206.12	998.126	1344.79	1728.49	1145.67	0	0	1	1	0	1	1	0
44,51_1085,5552n	1	1	#7861	2	44.5104	1085.56	6.3704	VELDNMPLR		Q99K48	Non-POU domain-containing octamer-binding protein OS=Mus musculus OX=10090 GN=Nono PE=1 SV=3	1.60617	DH376	Vehicle	0.136866	46.1808	392.521	837.653	481.163	1090.58	1024.32	1274.54	1535.93	665.555	224.404	837.653	478.319	1428.75	1097.89	1461.03	2071.78	774.688	0	0	0	0	0	1	1	0
25,96_1539,7389n	1	1	#9434	3	25.9582	1539.74	6.0809	RMEELHNQEVQK		Q99K48	Non-POU domain-containing octamer-binding protein OS=Mus musculus OX=10090 GN=Nono PE=1 SV=3	2.59199	DH376	Vehicle	0.0853456	97.2266	38.7663	301.147	80.6688	554.671	367.616	610.718	1098.23	451.284	22.1627	301.147	80.192	726.67	394.019	700.076	1481.37	525.283	0	0	0	0	0	1	1	0
39,32_1376,6199n	1	1	#2344	2	39.3214	1376.62	7.7727	GGGGNFGPGPGSNFR		O88569	Heterogeneous nuclear ribonucleoproteins A2/B1 OS=Mus musculus OX=10090 GN=Hnrnpa2b1 PE=1 SV=2	1.02394	Vehicle	DH376	0.879082	18.3833	5372.69	4068.3	4105.64	5818.63	3834.35	4734.18	5377.57	4966.34	3071.56	4068.3	4081.38	7622.93	4109.75	5426.87	7253.67	5780.68	1	1	1	1	1	1	1	1
51,29_1694,7622n	1	1	#14940	2	51.2881	1694.76	7.2736	GFGFVTFDDHDPVDK		O88569	Heterogeneous nuclear ribonucleoproteins A2/B1 OS=Mus musculus OX=10090 GN=Hnrnpa2b1 PE=1 SV=2	1.28937	DH376	Vehicle	0.21694	31.5564	412.222	312.203	240.5	506.129	357.617	495.481	613.076	430.565	235.667	312.203	239.078	663.075	383.303	567.978	826.963	501.166	1	1	1	1	1	1	1	1
39,79_1012,4355n	1	1	#5176	2	39.785	1012.44	7.2181	GGNFGFGDSR		O88569	Heterogeneous nuclear ribonucleoproteins A2/B1 OS=Mus musculus OX=10090 GN=Hnrnpa2b1 PE=1 SV=2	1.11828	Vehicle	DH376	0.300502	14.768	1359.95	993.3	1032.29	1113.19	900.947	945.615	1226	950.34	777.483	993.3	1026.18	1458.38	965.656	1083.97	1653.72	1106.17	1	1	1	1	1	1	1	1
33,59_741,4471n	1	1	#2369	2	33.5878	741.447	7.9255	AAQLAIR		P62911	60S ribosomal protein L32 OS=Mus musculus OX=10090 GN=Rpl32 PE=1 SV=2	1.09593	DH376	Vehicle	0.453929	19.5653	2404.57	2028.81	2878.53	1868.85	2282.79	2566.61	3037.96	2174.15	1374.69	2028.81	2861.51	2448.37	2446.75	2942.15	4097.83	2530.65	1	1	1	1	1	1	1	1
29,76_1091,7176n	2	2	#2455,#17426	3.4	29.7563	1091.72	7.2784	AALRPLVKPK		P62911	60S ribosomal protein L32 OS=Mus musculus OX=10090 GN=Rpl32 PE=1 SV=2	1.11126	DH376	Vehicle	0.346092	24.1994	2469.86	2153.87	2992.05	1655.13	2494.46	2605.35	2548.14	2654.41	1412.02	2153.87	2974.37	2168.37	2673.63	2986.56	3437.13	3089.66	2	2	2	2	2	2	1	2
32,14_855,4908n	1	1	#3524	2	32.1356	855.491	7.8425	FLVHNVK		P62911	60S ribosomal protein L32 OS=Mus musculus OX=10090 GN=Rpl32 PE=1 SV=2	1.04299	DH376	Vehicle	0.660589	29.3403	1445.89	1159.89	2179.4	1333.68	1441.41	1465.03	1705.15	1770.31	826.616	1159.89	2166.52	1747.24	1544.93	1679.39	2300.03	2060.59	1	1	1	1	1	1	1	1
36,60_1024,4693n	1	1	#3074	2	36.6013	1024.47	6.1984	ICEEAFTR	[2] Carbamidomethyl C	Q60597	2-oxoglutarate dehydrogenase_ mitochondrial OS=Mus musculus OX=10090 GN=Ogdh PE=1 SV=3	1.1333	DH376	Vehicle	0.404933	31.501	1723.26	3292.08	3528.83	4005.33	3489.57	3290.45	3809.24	3633.14	985.188	3292.08	3507.98	5247.35	3740.2	3771.9	5138.19	4228.87	0	0	0	0	0	0	0	1
50,82_1010,6185n	1	1	#8948	2	50.8245	1010.62	6.3599	LNVLANVIR		Q60597	2-oxoglutarate dehydrogenase_ mitochondrial OS=Mus musculus OX=10090 GN=Ogdh PE=1 SV=3	1.12052	DH376	Vehicle	0.459663	63.2873	46.4163	926.297	1067.34	893.682	855.536	746.06	789.545	896.174	26.5362	926.297	1061.03	1170.8	916.984	855.22	1065	1043.12	0	1	0	0	0	0	0	1
59,43_969,4680n	1	1	#17512	2	59.4295	969.468	6.4762	SWDIFFR		Q60597	2-oxoglutarate dehydrogenase_ mitochondrial OS=Mus musculus OX=10090 GN=Ogdh PE=1 SV=3	1.34247	DH376	Vehicle	0.26234	107.376	0	264.353	19.8798	225.586	174.641	192.799	140.754	176.222	0	264.353	19.7623	295.538	187.185	221.009	189.859	205.117	0	1	0	0	0	0	0	1
45,44_1048,5396n	1	1	#4183	2	45.4376	1048.54	7.2916	YSVDIPLDK		P61358	60S ribosomal protein L27 OS=Mus musculus OX=10090 GN=Rpl27 PE=1 SV=2	1.28073	DH376	Vehicle	0.0569926	19.6987	1212.55	1965.29	1701.39	1850.95	2209.01	2231.79	1972.95	2205.79	693.215	1965.29	1691.34	2424.92	2367.67	2558.33	2661.26	2567.48	0	1	1	1	1	1	1	1
43,99_825,5406n	1	1	#6191	2	43.9853	825.541	6.8146	VVLVLAGR		P61358	60S ribosomal protein L27 OS=Mus musculus OX=10090 GN=Rpl27 PE=1 SV=2	1.31883	DH376	Vehicle	0.0694307	23.5648	480.904	847.257	807.789	832.308	961.785	1006.21	977.053	969.586	274.932	847.257	803.015	1090.4	1030.86	1153.44	1317.92	1128.57	0	1	1	1	1	1	1	1
39,99_1059,5805n	1	1	#8628	3	39.9898	1059.58	6.9831	DVFRDPALK		P61358	60S ribosomal protein L27 OS=Mus musculus OX=10090 GN=Rpl27 PE=1 SV=2	1.27221	DH376	Vehicle	0.171533	31.9453	243.461	531.618	468.334	352.601	548.066	451.244	480.23	550.919	139.186	531.618	465.566	461.939	587.43	517.268	647.77	641.254	0	0	0	0	1	1	0	1
34,20_965,5155n	1	1	#4194	2	34.1981	965.515	6.7808	EHVIEALR		Q6ZWV3	60S ribosomal protein L10 OS=Mus musculus OX=10090 GN=Rpl10 PE=1 SV=3	1.04606	DH376	Vehicle	0.688206	37.5672	631.483	967.882	1443.41	1567.57	976.858	1420.71	1325.58	1099.56	361.018	967.882	1434.88	2053.66	1047.02	1628.58	1788.04	1279.86	0	1	1	1	1	1	1	1
31,57_1121,6259n	1	1	#4269	3	31.5696	1121.63	6.2185	EHVIEALRR		Q6ZWV3	60S ribosomal protein L10 OS=Mus musculus OX=10090 GN=Rpl10 PE=1 SV=3	1.18366	DH376	Vehicle	0.27224	31.8741	707.444	883.999	870.034	1417.56	950.458	1197.78	1315.36	1127.87	404.445	883.999	864.892	1857.13	1018.72	1373.04	1774.26	1312.81	0	1	1	1	1	1	1	1
44,41_719,3948n	1	1	#5484	2	44.408	719.395	6.8541	IFDLGR		Q6ZWV3	60S ribosomal protein L10 OS=Mus musculus OX=10090 GN=Rpl10 PE=1 SV=3	1.25653	DH376	Vehicle	0.330146	56.105	332.234	441.629	953.545	1188.95	772.214	960.213	1190.76	741.297	189.938	441.629	947.909	1557.63	827.677	1100.71	1606.19	862.85	0	1	1	1	1	1	1	1
37,47_1146,6484n	1	1	#4306	3	37.4671	1146.65	6.1367	KVHVIFNYK		P14211	Calreticulin OS=Mus musculus OX=10090 GN=Calr PE=1 SV=1	1.06269	DH376	Vehicle	0.703506	20.3686	1092.66	902.546	935.043	981.08	760.096	1232.43	993.99	1170.03	624.671	902.546	929.516	1285.3	814.689	1412.75	1340.77	1361.88	0	0	0	0	0	1	0	1
35,49_1783,8278n	1	1	#8510	3	35.4898	1783.83	6.0765	IKDPDAAKPEDWDER		P14211	Calreticulin OS=Mus musculus OX=10090 GN=Calr PE=1 SV=1	1.32527	DH376	Vehicle	0.318608	52.041	957.193	715.094	313.24	1347.4	700.838	1064.38	1413.82	1238	547.227	715.094	311.388	1765.22	751.175	1220.11	1907.07	1441	0	0	0	0	0	1	0	1
35,13_736,4039n	1	1	#11244	2	35.1287	736.404	6.2531	FVLSSGK		P14211	Calreticulin OS=Mus musculus OX=10090 GN=Calr PE=1 SV=1	1.02515	Vehicle	DH376	0.825889	22.5728	413.566	322.172	426.773	489.835	305.216	521.029	416.432	369.134	236.435	322.172	424.25	641.728	327.138	597.263	561.715	429.662	0	0	0	0	0	1	0	1
29,72_1191,7647n	1	1	#4471	3	29.7153	1191.76	6.1464	ALVKPQAIKPK		P47915	60S ribosomal protein L29 OS=Mus musculus OX=10090 GN=Rpl29 PE=1 SV=2	1.24694	DH376	Vehicle	0.172425	33.4835	1181.77	1536.54	2409	1365.58	2291.57	1754.74	1958.85	2091.07	675.618	1536.54	2394.76	1789.03	2456.16	2011.49	2642.24	2433.95	0	1	1	1	1	1	1	1
36,94_895,5207n	2	2	#6015,#12985	2.3	36.9421	895.521	6.363	LAFIAHPK		P47915	60S ribosomal protein L29 OS=Mus musculus OX=10090 GN=Rpl29 PE=1 SV=2	1.00714	Vehicle	DH376	0.952839	20.2647	1067.24	1294.3	1445.03	919.141	1394.35	848.47	1294.93	1154.47	610.142	1294.3	1436.49	1204.16	1494.5	972.615	1746.7	1343.77	0	2	2	2	2	2	2	2
22,82_1038,5388n	1	1	#10330	2	22.8151	1038.54	6.462	AQASAPAQAPK		P47915	60S ribosomal protein L29 OS=Mus musculus OX=10090 GN=Rpl29 PE=1 SV=2	1.21805	DH376	Vehicle	0.333525	108.892	157.533	367.103	875.173	0	485.004	393.132	502.202	324.703	90.0613	367.103	870.001	0	519.839	450.654	677.408	377.945	0	1	1	0	1	1	1	1
40,92_1188,6451n	1	1	#4834	2	40.9171	1188.65	6.4021	IVALSSSLSNAK		Q6P4T2	U5 small nuclear ribonucleoprotein 200 kDa helicase OS=Mus musculus OX=10090 GN=Snrnp200 PE=1 SV=1	1.21864	DH376	Vehicle	0.118113	22.0507	1460.24	2459.95	1753.67	1994.42	2586.36	2143.46	2376.46	2238.54	834.817	2459.95	1743.3	2612.87	2772.13	2457.09	3205.55	2605.6	0	1	0	0	0	0	0	1
35,93_1233,5753n	1	1	#7042	2	35.933	1233.58	6.3386	NIEMTQEDVR		Q6P4T2	U5 small nuclear ribonucleoprotein 200 kDa helicase OS=Mus musculus OX=10090 GN=Snrnp200 PE=1 SV=1	1.18398	DH376	Vehicle	0.138491	18.2866	931.174	1419.98	1234.5	1410.38	1611.78	1371.55	1532.07	1399.83	532.352	1419.98	1227.21	1847.73	1727.54	1572.23	2066.57	1629.37	0	1	0	0	0	0	0	1
56,68_1162,5713n	1	1	#16357	2	56.6815	1162.57	6.2383	DIDAFWLQR		Q6P4T2	U5 small nuclear ribonucleoprotein 200 kDa helicase OS=Mus musculus OX=10090 GN=Snrnp200 PE=1 SV=1	2.38969	DH376	Vehicle	0.0834299	104.375	17.7751	353.586	29.0409	217.892	385.639	401.454	383.851	306.585	10.162	353.586	28.8693	285.458	413.337	460.193	517.767	356.857	0	1	0	0	0	0	0	1
48,38_2100,1624n	1	1	#6498	3	48.3837	2100.16	6.8653	VNNASLIGLGYTQTLRPGVK		Q60931	Voltage-dependent anion-selective channel protein 3 OS=Mus musculus OX=10090 GN=Vdac3 PE=1 SV=1	1.29754	DH376	Vehicle	0.0881654	23.7032	2365.3	1466.13	2454.09	1759.75	2524.58	2832.94	2858.25	2223.32	1352.24	1466.13	2439.59	2305.44	2705.91	3247.44	3855.42	2587.88	0	0	1	1	1	1	1	1
44,53_1329,6458n	1	1	#7427	2	44.5309	1329.65	6.9768	VCNYGLTFTQK	[2] Carbamidomethyl C	Q60931	Voltage-dependent anion-selective channel protein 3 OS=Mus musculus OX=10090 GN=Vdac3 PE=1 SV=1	1.09021	DH376	Vehicle	0.524026	42.6613	694.706	1028.57	1906.54	1166.51	1284.66	1520.04	1292.57	1131.74	397.163	1028.57	1895.27	1528.23	1376.93	1742.45	1743.51	1317.31	0	1	0	1	1	1	0	1
50,82_1545,8401n	1	1	#9493	3	50.8245	1545.84	6.0111	LTLDTIFVPNTGKK		Q60931	Voltage-dependent anion-selective channel protein 3 OS=Mus musculus OX=10090 GN=Vdac3 PE=1 SV=1	1.163	DH376	Vehicle	0.012639	6.55384	527.958	568.473	577.397	518.685	578.88	665.79	669.09	636.135	301.833	568.473	573.985	679.524	620.457	763.205	902.518	740.444	0	1	1	0	0	0	1	1
24,63_1470,6628n	1	1	#5618	3	24.6288	1470.66	6.6981	YHTINGHNCEVK	[9] Carbamidomethyl C	Q8BG05	Heterogeneous nuclear ribonucleoprotein A3 OS=Mus musculus OX=10090 GN=Hnrnpa3 PE=1 SV=1	1.48546	Vehicle	DH376	0.207241	45.3198	2232.41	840.715	1162.99	1144.76	608.05	786.077	1271.14	957.101	1276.27	840.715	1156.12	1499.74	651.722	901.093	1714.6	1114.04	0	1	1	1	1	1	1	1
25,62_1775,8505n	1	1	#10953	4	25.6175	1775.85	6.8419	RGEEGHDPKEPEQLR		Q8BG05	Heterogeneous nuclear ribonucleoprotein A3 OS=Mus musculus OX=10090 GN=Hnrnpa3 PE=1 SV=1	1.32352	Vehicle	DH376	0.478501	46.7668	525.435	211.973	358.968	697.74	176.561	359.364	513.186	306.451	300.391	211.973	356.846	914.103	189.243	411.945	692.223	356.7	0	1	1	1	1	1	1	1
34,38_1909,7818n	1	1	#12430	2	34.3778	1909.78	6.2966	SSGSPYGGGYGSGGGSGGYGSR		Q8BG05	Heterogeneous nuclear ribonucleoprotein A3 OS=Mus musculus OX=10090 GN=Hnrnpa3 PE=1 SV=1	1.11639	Vehicle	DH376	0.82148	48.7598	812.162	284.648	468.656	952.847	267.369	621.758	850.882	515.762	464.312	284.648	465.886	1248.32	286.573	712.731	1147.73	600.333	0	0	0	0	0	1	1	1
36,84_874,4406n	1	1	#6753	2	36.8397	874.441	6.5551	EDLTEIR		P14869	60S acidic ribosomal protein P0 OS=Mus musculus OX=10090 GN=Rplp0 PE=1 SV=3	1.03312	DH376	Vehicle	0.686047	20.5897	1083.23	1287.79	1409.57	1763.41	1398.18	1317.81	1581.34	1430.29	619.28	1287.79	1401.24	2310.23	1498.6	1510.62	2133.03	1664.81	0	0	0	1	1	1	0	0
58,28_1312,6955n	1	1	#9547	2	58.2771	1312.7	6.3659	TSFFQALGITTK		P14869	60S acidic ribosomal protein P0 OS=Mus musculus OX=10090 GN=Rplp0 PE=1 SV=3	1.26401	DH376	Vehicle	0.274102	52.3931	293.536	403.588	648.032	980.818	593.296	829.852	785.783	731.119	167.814	403.588	644.201	1284.96	635.909	951.272	1059.92	851.003	0	0	0	1	1	1	1	0
28,22_1220,6114n	1	1	#16513	2	28.2221	1220.61	6.0213	GHLENNPALEK		P14869	60S acidic ribosomal protein P0 OS=Mus musculus OX=10090 GN=Rplp0 PE=1 SV=3	1.15817	DH376	Vehicle	0.495425	55.3361	87.7301	304.299	283.561	477.644	223.247	379.86	420.009	312.527	50.1553	304.299	281.885	625.757	239.281	435.439	566.54	363.772	0	0	0	1	0	1	1	0
45,78_1502,7497n	1	1	#5619	2	45.7783	1502.75	7.5114	IFVGGLNPEATEEK		Q99020	Heterogeneous nuclear ribonucleoprotein A/B OS=Mus musculus OX=10090 GN=Hnrnpab PE=1 SV=1	1.20135	Vehicle	DH376	0.432304	33.9813	1788.8	1260.17	1769.43	2805.41	1458.52	1532.93	1917.74	1436.86	1022.66	1260.17	1758.97	3675.34	1563.28	1757.22	2586.79	1672.46	0	1	1	1	1	1	0	1
61,04_927,5176n	1	1	#6514	2	61.0381	927.518	7.2801	GFGFILFK		Q99020	Heterogeneous nuclear ribonucleoprotein A/B OS=Mus musculus OX=10090 GN=Hnrnpab PE=1 SV=1	1.08559	Vehicle	DH376	0.753435	33.4885	503.733	471.687	572.462	920.656	527.132	506.15	727.601	513.023	287.984	471.687	569.078	1206.14	564.993	580.208	981.442	597.145	0	1	1	1	1	1	1	1
29,79_1498,6754n	1	1	#12493	2	29.7898	1498.68	6.9158	EVYQQQQYGSGGR		Q99020	Heterogeneous nuclear ribonucleoprotein A/B OS=Mus musculus OX=10090 GN=Hnrnpab PE=1 SV=1	1.15869	DH376	Vehicle	0.543381	50.6597	294.372	247.191	276.018	639.572	298.541	459.835	621.436	308.582	168.292	247.191	274.387	837.898	319.983	527.116	838.24	359.181	0	1	1	1	1	1	1	0
47,48_1162,6085n	1	1	#6471	2	47.4768	1162.61	7.1089	FLQASEDLLK		P15532	Nucleoside diphosphate kinase A OS=Mus musculus OX=10090 GN=Nme1 PE=1 SV=1	1.22348	DH376	Vehicle	0.292875	25.0861	864.568	1099.38	1135.31	1238.82	1306.25	1641.86	1487.48	871.947	494.273	1099.38	1128.6	1622.96	1400.07	1882.09	2006.42	1014.92	0	0	0	1	0	1	1	1
41,26_983,5984n	1	1	#11833	2	41.2579	983.598	6.4616	GLVGEIIKR		P15532	Nucleoside diphosphate kinase A OS=Mus musculus OX=10090 GN=Nme1 PE=1 SV=1	1.76059	DH376	Vehicle	0.0709366	42.0086	126.013	389.736	411.516	424.018	509.801	674.992	655.37	538.894	72.0416	389.736	409.084	555.502	546.417	773.754	884.012	627.257	0	1	0	0	1	1	1	0
27,51_1068,5545n	0	1	#16173	2	27.5128	1068.55	6.2881	NIIHGSDSVK		P15532	Nucleoside diphosphate kinase A OS=Mus musculus OX=10090 GN=Nme1 PE=1 SV=1	1.22228	DH376	Vehicle	0.465164	67.6206	10.0999	106.991	190.075	151.445	107.739	148.487	224.29	80.0336	5.77411	106.991	188.952	198.407	115.478	170.213	302.539	93.1569	0	0	0	0	0	0	1	0
[truncated: 162 more rows]

## Sheet: Peptides - FP-biotin, MB108
Supplementary Table 1 | Peptide lists of LC-MS based chemical proteomics / activity-based proteomics experiments.
																	Normalized abundance																														Raw abundance
							Best identification										Boiled				WT				DH376				a KO				b KO				ab KO			6 KO			ab6 KO				Boiled
[truncated: 2,366 more rows]
[truncated: 57 more columns]
